# Supplementary material for: High‐throughput generic single‐entity sequencing using droplet microfluidics
Source: Imeta. 2025 Oct 30;4(6):e70087. doi: 10.1002/imt2.70087 (PMC12747555; doi:10.1002/imt2.70087)
Supplement: Supplementary file 2 — Table S1. Oligonucleotides used in this study. Table S2. Quality metrics of viral single amplified genomes (vSAGs) from the mock viral community. Table S3. Comparison of assembly statistics for Direct assembly (DA), Barcode‐clustered assembly (BCA), and Single Amplified Genome binning (SAGb). Table S4. Comparison of viral genome completeness for Direct assembly (DA), Barcode‐clustered assembly (BCA), and Single Amplified Genome binning (SAGb). Table S5. Taxonomic classification and characteristics of viral single amplified genomes (vSAGs) from human fecal samples. Table S6. Taxonomic classification and characteristics of viral single amplified genomes (vSAGs) from the marine sediment sample. Table S7. Characteristics and annotation of Nucleocytoplasmic Large DNA Virus (NCLDV) single amplified genomes (vSAGs). Table S8. COG functional annotation of predicted genes in Nucleocytoplasmic Large DNA Virus (NCLDV) single amplified genomes (vSAGs). Table S9. Characteristics of crAssphage single amplified genomes (vSAGs) identified in human fecal samples. Table S10. Quality metrics and taxonomic classification of bacterial single amplified genomes (bSAGs) from a human fecal sample. Table S11. Characteristics and annotation of medium‐ and high‐quality bacterial single amplified genomes (bSAGs). Table S12. Taxonomic classification of bacterial single amplified genomes (bSAGs) based on 16S rRNA gene sequences. Table S13. Predicted prophage‐host pairings identified from bacterial single amplified genomes (bSAGs). Table S14. Functional annotation of predicted genes from viral single amplified genomes (vSAGs) in human fecal samples. Table S15. Functional annotation of predicted genes from viral single amplified genomes (vSAGs) in the marine sediment sample. Table S16. Functional annotation of predicted genes from bacterial single amplified genomes (bSAGs). Table S17. Sequencing and barcode clustering statistics for all GSE‐Seq experiments. [file IMT2-4-e70087-s001.xlsx]

## Sheet: S1
Table S1. Oligonucleotides used in this study.
Primer name	Sequence (5'to3')	OD	Price (USD)	Purification	5' modification	3' modification
Primer A	GTTCGTCTTCTGCCGTATGCT	4	49	HPLC	5'-Biotin
Primer B	GTGCAGACTTGAGGTCAGTG	4	43	HPLC	5'-Phosphorylation
Primer C	AGTGCAGACTTGAGGTCAGTG	4	36	HPLC
Barcode-template	GTTCGTCTTCTGCCGTATGCTGAGGTGGTCNNNNNNNNNNNNNNNNNNNCACTGACCTCAAGTCTGCACT	4	35	HPLC
Library-F	GTTCGTCTTCTGCCGTATGCTGAGGTGG*T*C	4	22	HPLC		3'-Phosphorothioated
0323-36R-adaptor	CCGACCACCTCAGCATACGGCAGAAGACGAACGGG	4	50	HPLC	5'-Phosphorylation
1209-10F-adaptor	GGTGGTCGGT	4	20	HPLC
		total	255
Primer name (for virus identification)	Sequence (5'to3')
T4-F	AAGCGAAAGAAGTCGGTGAA
T4-R	CGCTGTCATAGCAGCTTCAG
P1-F	CTCTGCCCGTTATTTGTGGTGT
P1-R	AGTCCGCTCGCTCTGTGTAG
lambda-F	GAAGCGTTTATGCGGAAGA
lambda-R	ACCTGCTGATCTGCGACTTA

## Sheet: S2
Table S2. Quality metrics of viral single amplified genomes (vSAGs) from the mock viral community.
Barcode	Total_reads	Align_reads_mix3_reference	Unalign_reads	Exterminal_contamination	Lamda_reads	P1_reads	T4_reads	Purity	Type_phage	Coverage
CGTCCGGAGGAATCCCCCG	11597	11597	0	0	11567	17	27	0.997413	lambda	72.27
TAATTGGGCTATTGTAGAG	12329	12327	2	0.000162219	12233	20	106	0.992374	lambda	39.95
ACGGGTAGCGGGGTTGAAG	3909	3909	0	0	3894	9	9	0.996163	lambda	37.99
GGCGCTTAGTGTCATTCGC	1017	1015	2	0.00196657	1006	6	8	0.991133	lambda	34.21
AGGGCTGTCCGCCGCAGTT	294	294	0	0	294	0	0	1	lambda	30.54
TAGTAATTTCATCGGGCAG	4314	4313	1	0.000231803	4137	6	394	0.959193	lambda	28.86
ATATCCACCCTCTTGAGCG	288	10	278	0.965278	10	0	0	1	lambda	2.06
ATGGGTAAGTTCTGGTGTA	11870	11870	0	0	0	11862	12	0.999326	P1	88.91
GTAGTCATTATCAACATTT	2653	2651	2	0.000753864	0	2647	6	0.998491	P1	88.4
CGCGGGTGCTATTGTAGAT	1264	1264	0	0	0	1264	0	1	P1	85.64
CGATCTGAAAGGCGGGGGC	5326	5325	1	0.000187758	0	5180	149	0.97277	P1	82.4
ACTAAATGCTATCAGTGGA	8182	8182	0	0	0	8169	23	0.998411	P1	81.39
CGACCTTTAGACAGTCCTT	2894	2893	1	0.000345543	0	2829	246	0.977878	P1	80.97
TATGCAAGTCCTGCAGGGT	6156	6154	2	0.000324886	1	6138	21	0.9974	P1	79.99
TGAAATTACATCTGGCGGT	7830	7829	1	0.000127714	0	7818	15	0.998595	P1	78.77
AGGCCCCGGAGTGTAACGA	1541	1541	0	0	0	1511	116	0.980532	P1	75.41
TCATGTGCTTGGCGGACGC	3338	3336	2	0.000599161	0	3287	54	0.985312	P1	75.05
GGTTCTGTCGGCGGTGTAT	2898	2897	1	0.000345066	1	2887	13	0.996548	P1	72.97
GAGGGCCACTGGACTCCCA	2638	2638	0	0	0	2632	14	0.997726	P1	72.6
CTGTGCGAACTACTCCTAT	5410	5405	5	0.000924214	1	5349	58	0.989639	P1	72.54
CCCGGAGGGTTGGACGTTC	2531	2525	6	0.0023706	0	2472	78	0.97901	P1	72.51
AAAAGATCATCAATGCGGG	5473	5473	0	0	0	5471	5	0.999635	P1	72.46
TTGGTGACTTGTTCGTTCA	3189	3187	2	0.000627156	0	3031	173	0.951051	P1	72.27
CCCGGTAGTTGCCCGGGTA	9232	9231	1	0.000108319	0	9220	20	0.998808	P1	71.7
CGTTGCTTGTAAGTGGTCG	5472	5471	1	0.000182749	0	5431	267	0.992689	P1	71.61
TTTCTCATAATACAGACTT	2453	2453	0	0	0	2450	10	0.998777	P1	71.59
GATCCTCTGAATCTGCTTT	6986	6985	1	0.000143143	2	6946	188	0.994417	P1	68.87
CCGCGGCAGAAGGATACTG	6917	6917	0	0	0	6908	13	0.998699	P1	68.29
GGTGCCGTTTCCTTAATCA	2312	2312	0	0	0	2307	7	0.997837	P1	67.44
CCTGGGGGTGTCGCATTCG	7551	7549	2	0.000264866	0	7542	14	0.999073	P1	67.01
TATGGGTTATCCGACCTAT	6802	6802	0	0	0	6785	23	0.997501	P1	66.58
GGTTGGGTTCTGTTCACGC	2647	2647	0	0	0	2645	4	0.999244	P1	66.52
TATTGTTGTTTATTAGCAT	10066	10065	1	9.93443e-05	0	10057	15	0.999205	P1	66.52
GTAGACACTTGGGTGTGGT	4098	4098	0	0	0	4071	34	0.993411	P1	66.46
TAATCAATCGTTTGTTTTA	4186	4186	0	0	0	4167	27	0.995461	P1	66.16
CATGATGATGCTAAGGAAC	4947	4945	2	0.000404285	2	4885	110	0.987867	P1	65.1
ATCTTGAGTCAGAGTTCCT	734	730	4	0.00544959	0	697	57	0.954795	P1	64.29
AGCTGACCGCCACCATAG	3289	3289	0	0	1	3282	39	0.997872	P1	64
GGATCTGTCAACTATATGT	1014	1014	0	0	0	1013	1	0.999014	P1	63.49
TGAGTGGTCGTACCTCCTT	3194	3192	2	0.000626174	1	3160	122	0.989975	P1	62.83
TTACGTGGCTTTGGTTTCG	5853	5852	1	0.000170853	1	5837	18	0.997437	P1	62.76
TGAATACAGTCGTCGGTAC	3393	3392	1	0.000294724	1	3262	135	0.961675	P1	62.48
CCTATGACTCACGGTTTG	7049	7047	2	0.000283728	0	7037	12	0.998581	P1	62.35
AGGGACCAAGGCCCTTGAA	1549	1548	1	0.000645578	0	1504	132	0.971576	P1	62.13
AATCTCCCACTGCCGTTGC	4410	4408	2	0.000453515	0	4394	15	0.996824	P1	62
CCTCTGCGAGATCACGGTC	1334	1334	0	0	0	1290	107	0.967016	P1	61.86
TACGCCTCGGGCTCTTTGG	1647	1644	3	0.00182149	0	1615	116	0.98236	P1	61.46
TGATTCGTCGAATCAAGGT	5962	5961	1	0.000167729	0	5952	13	0.99849	P1	61.43
CCCCCCTTTAGTTCGAGGT	5572	5572	0	0	0	5569	6	0.999462	P1	61.39
CAGCCGCCAGTTCACATCT	5407	5405	2	0.000369891	0	5397	15	0.99852	P1	61.11
CATGCAGGACGGTATTTAG	4055	4053	2	0.000493218	0	4043	13	0.997533	P1	61.01
TCTGTGTGTCCCCGCATGG	7004	7003	1	0.000142776	0	6996	8	0.999	P1	60.43
TGTGTTAGGTACCGGCGGA	12193	12192	1	8.20143e-05	0	12183	20	0.999262	P1	60.31
TTGGTGGTCCGACTGCAGG	14782	14781	1	6.76498e-05	0	14765	25	0.998918	P1	58.89
TCCCTCAGTTCTGATTCTC	5473	5471	2	0.00036543	0	5423	81	0.991226	P1	57.95
TTTCCGCTGAGCTCAGTGC	4081	4081	0	0	0	4078	4	0.999265	P1	57.48
TTTTCGGACTCTTTACCTC	3749	3749	0	0	0	3740	16	0.997599	P1	57.24
GCCATACCATGGAATCGTT	628	628	0	0	0	626	4	0.996815	P1	57.08
TTCGCTGCCGCTTGGGGTC	4032	4031	1	0.000248016	0	4027	5	0.999008	P1	56.8
TTGGTCGGATGATGACTT	461	460	1	0.0021692	0	443	25	0.963043	P1	56.47
CAGAGTGTTACGTGTATTC	4640	4639	1	0.000215517	0	4618	52	0.995473	P1	56.45
TTGATATGTCCGGACCCCA	2992	2992	0	0	0	2989	3	0.998997	P1	56.38
TACAGGGGGGAAAACTCCG	11726	11721	5	0.000426403	1	11696	47	0.997867	P1	55.96
CCATGGATACTGTTAACTC	3737	3736	1	0.000267594	0	3726	15	0.997323	P1	55.61
TAAAATATATATCCAAAGG	6659	6659	0	0	0	6653	13	0.999099	P1	55.37
TGTTTTAAGGTTCTGGTTA	5353	5351	2	0.000373622	1	5333	33	0.996636	P1	55.34
ATTAAATGAAGGTCGGTTG	2299	2297	2	0.000869943	0	2296	7	0.999565	P1	55.15
TGTTCTTCGAGGGAAATGG	1881	1881	0	0	0	1876	8	0.997342	P1	54.68
TGGTTTTTAGAAGGTACGT	3756	3754	2	0.000532481	0	3740	95	0.996271	P1	54.38
GTAGTTTCTACGTTTGCAT	4441	4441	0	0	0	4431	16	0.997748	P1	53.99
GTCCGTACCAGAGTGGATA	2373	2373	0	0	0	2364	17	0.996207	P1	53.49
TCAAGATCTCGTGTATTTG	14716	14715	1	6.79532e-05	1	14700	27	0.998981	P1	53.4
ACGAATTATGATTATACGA	2078	2078	0	0	0	2052	27	0.987488	P1	53.4
TCGTCGCAAGGAGACCCGT	3140	3048	92	0.0292994	0	2989	65	0.980643	P1	52.73
GAGTTAATCTTCATATAGG	8402	8402	0	0	0	8393	20	0.998929	P1	52.72
GTGCATCGGTCCTCTGTGC	1753	1753	0	0	0	1739	108	0.992014	P1	51.91
GCACGGTAAGGTGTGGGAG	2111	2111	0	0	0	2101	13	0.995263	P1	51.42
AATTATTGTAGCCTCCTCG	4238	4237	1	0.00023596	0	4222	21	0.99646	P1	51.3
GGTGTCCTTCTGGGAGTTT	4907	4907	0	0	0	4897	12	0.997962	P1	51.24
TTTCCCATGCCTTTCTGGT	4228	4226	2	0.000473037	0	4218	10	0.998107	P1	51.21
CCTACGGGAGGGCGGATTT	1783	1783	0	0	0	1757	29	0.985418	P1	50.99
TTACGCTCACCTACTCTTC	3384	3384	0	0	0	3380	4	0.998818	P1	50.42
GTTCCGGTTGTCGTCTATG	2939	2938	1	0.000340252	0	2929	11	0.996937	P1	50.11
TTTTTTCTATCTCACAGGT	2706	2706	0	0	0	2687	27	0.992979	P1	49.93
AACTCACCGTTCCATACCA	1598	1595	3	0.00187735	1	1587	11	0.994984	P1	49.89
TTCTGGCTGGGAATGTGGG	3368	3366	2	0.000593824	0	3360	9	0.998217	P1	49.84
CAAGATTATCGAAGGCCTA	12047	12045	2	0.000166016	0	12029	20	0.998672	P1	49.66
TAAAGATGTTGTTCTGTCT	2661	2661	0	0	0	2653	14	0.996994	P1	49.58
TACTGCCATCACTTACTAC	3042	3041	1	0.000328731	0	3033	13	0.997369	P1	49.13
GTCTTTCCTTGAACTACCT	434	431	3	0.00691244	0	410	27	0.951276	P1	48.92
CGCGGGGTTGTTTGCCTGT	6012	6012	0	0	0	6005	9	0.998836	P1	48.89
CGTGGGACCGCTTACTCCC	4952	4952	0	0	0	4945	13	0.998586	P1	48.87
TGACATCGTAACGCCCATC	4787	4787	0	0	0	4778	15	0.99812	P1	48.73
GCCGCGCGTTGCCCGTCTA	4175	4175	0	0	0	4172	13	0.999281	P1	48.42
TTGGAATTAGTTTTTTGTC	2267	2266	1	0.000441112	1	2249	35	0.992498	P1	48.26
GTTTGATTTTTACTGAACT	3016	3016	0	0	0	3012	7	0.998674	P1	48.19
TACAACGACGATCAGATTT	2632	2629	3	0.00113982	0	2592	51	0.985926	P1	48.09
GCTACACCGGGGGGATGGT	1587	1586	1	0.00063012	0	1582	4	0.997478	P1	48.02
CCCTATCCTCGGGTACGGC	7531	7528	3	0.000398353	0	7520	11	0.998937	P1	47.92
AGCGTGGGTATCTTGGGTG	2556	2556	0	0	0	2538	94	0.992958	P1	47.86
TTTCAACTATACATACTCA	3889	3889	0	0	0	3878	15	0.997172	P1	47.84
GGATTTCGATACCATGCA	1281	1279	2	0.00156128	0	1273	7	0.995309	P1	47.77
GGGTGATTCGTGTATCTC	1429	1429	0	0	0	1415	16	0.990203	P1	47.48
TATTCTCCCAGCTTCACTG	6263	6263	0	0	0	6255	11	0.998723	P1	47.36
ATCGTGAGTGTCGTCCATA	5164	5162	2	0.000387297	0	5156	10	0.998838	P1	47.31
GAGAAAGCGAAATGTTGTT	812	812	0	0	0	801	16	0.986453	P1	47.3
CCCCTCTACCTGATGAGAA	3382	3380	2	0.000591366	0	3371	14	0.997337	P1	47.24
CTAAGATTTTCAGGATGGT	5813	5812	1	0.000172028	0	5805	15	0.998796	P1	46.61
GACTGTAATACGATCCGGT	4926	4926	0	0	0	4880	82	0.990662	P1	46.21
ATATTTCATGAGAATTTTG	1724	1724	0	0	0	1719	6	0.9971	P1	46.12
CGGTTGTTAAGAGACGTCG	8937	4694	4243	0.474768	0	4677	20	0.996378	P1	46.04
ATTGTAATATCTGTTGTAT	2375	2373	2	0.000842105	0	2364	32	0.996207	P1	46.01
GTATCAACATTTAGTTTT	634	634	0	0	0	628	7	0.990536	P1	45.91
AGCCCCTGACTAGGTAGTC	4532	4531	1	0.000220653	0	4530	7	0.999779	P1	45.88
TCGCTTTCTGAACACTTA	1014	1014	0	0	0	1012	2	0.998028	P1	45.85
GGGAGCTTAGGGCATGCGT	1107	1106	1	0.000903342	0	1104	3	0.998192	P1	45.84
ATCGCTATGGGTTCTCCCT	2171	2171	0	0	0	2159	14	0.994473	P1	45.54
ATCTTTGTCGAAAATCATA	2791	2790	1	0.000358295	0	2752	42	0.98638	P1	45.42
ACTTCAAAACCTTTGGATG	5647	5645	2	0.00035417	0	5637	13	0.998583	P1	45.28
GGGAGTCATTGGATCCATT	2052	2052	0	0	0	2048	7	0.998051	P1	45.24
GAGCCTGCACCGGACTGCA	1620	1620	0	0	1	1615	5	0.996914	P1	45.08
TTAGTTGGCGCCTGAGCGT	704	704	0	0	0	702	2	0.997159	P1	45.07
TGCAAAGTGATAAGAGTAT	3027	3027	0	0	0	3018	10	0.997027	P1	44.92
CTTCGAGAACTGATTCGAA	10079	10077	2	0.000198432	0	10068	18	0.999107	P1	44.82
CGTGTCATTTCTGACAAAA	385	383	2	0.00519481	1	366	63	0.955614	P1	44.64
CGTGGTGGTCCGGATCGTC	2234	2232	2	0.000895255	0	2224	9	0.996416	P1	44.25
TCTACTTGACGGTCCCGGT	411	411	0	0	0	408	16	0.992701	P1	44.16
AATTGCTAGAGCTGTTTGG	4321	4319	2	0.000462856	0	4303	22	0.996295	P1	44
GGGACTTTTTGGAATTGAT	2945	2945	0	0	0	2872	79	0.975212	P1	43.87
AGTTCAATTGGCTACTTCT	4804	4803	1	0.00020816	1	4792	15	0.99771	P1	43.66
GTCTGCCTGGAGTACATTA	1985	1984	1	0.000503778	0	1957	36	0.986391	P1	43.44
CCATGGTGTGCTATTACCT	1121	1121	0	0	0	1088	45	0.970562	P1	43.43
CGGGAAAGGTCAAGGGGAG	5461	5460	1	0.000183117	0	5453	9	0.998718	P1	43.3
TTTTTTCCGCCATGTCATG	6853	6853	0	0	1	6729	215	0.981906	P1	43.23
CCTCGTACGGAGAAACGTT	5641	5639	2	0.000354547	1	5627	14	0.997872	P1	43.14
TCGAACTGAGTTGTGCTAG	5241	5240	1	0.000190803	0	5230	16	0.998092	P1	43.11
TTACTTATTGCAAGGGGTT	2349	2349	0	0	0	2346	6	0.998723	P1	42.85
TTTATCGTAAAAACGCGCC	4322	4322	0	0	0	4283	45	0.990976	P1	42.67
TATTGAGGTATCGCACCGA	5358	5358	0	0	0	5349	15	0.99832	P1	42.56
GCCTAGCTACTTTCCGGC	1906	1906	0	0	0	1902	9	0.997901	P1	42.56
AGGCAATTCCGTAGAGGGT	1259	1259	0	0	0	1242	25	0.986497	P1	42.43
ACCCGGGGGCAAAACGTGT	732	732	0	0	0	705	82	0.963115	P1	42.41
CCTGCGTAACATTTATGCG	1140	1140	0	0	0	1133	8	0.99386	P1	42.15
TGGTCTCGGTGGTAATCCG	3397	3397	0	0	0	3383	19	0.995879	P1	42.04
CTAGGTGGTGGAAACCGGG	3423	3423	0	0	1	3416	15	0.997955	P1	41.96
TACCAAATGAATAGATTCG	1830	1829	1	0.000546448	0	1821	11	0.995626	P1	41.78
TAGATGCGATAATAATGTA	5189	5189	0	0	0	5178	14	0.99788	P1	41.68
CCCTGGTGCCGAAAGAAAT	1658	1658	0	0	0	1652	9	0.996381	P1	41.68
CCTTTTCTATGTGACCGTT	3680	3679	1	0.000271739	1	3664	25	0.995923	P1	41.6
GGCCTGGGTCAGGACTCGA	1436	1436	0	0	0	1434	8	0.998607	P1	41.55
ATGCATCATCGCTGGATTT	5034	5032	2	0.000397298	0	5022	17	0.998013	P1	41.48
TCCGTCAAATTGCAGCTCT	814	813	1	0.0012285	0	812	1	0.99877	P1	41.35
GTTCACTTTGGATTCGATT	2470	2470	0	0	0	2462	13	0.996761	P1	41.34
GTCTCTCGCGGGAGTACAT	4872	4870	2	0.000410509	0	4868	4	0.999589	P1	41.01
CCCTGAACATTTTGACCCT	4985	4984	1	0.000200602	0	4977	10	0.998596	P1	41.01
TGCATGACTGCGATCGTAT	1671	1669	2	0.00119689	1	1663	7	0.996405	P1	40.97
CGGACACTTTGCTAAAGTG	3954	3948	6	0.00151745	0	3941	12	0.998227	P1	40.92
ACCTCGGGTCTCCTAAGGT	7135	7134	1	0.000140154	1	7122	17	0.998318	P1	40.83
CAGATATGTTATACGTGAA	5420	5419	1	0.000184502	0	5412	11	0.998708	P1	40.62
TCTTAGCGTTAGGTCCCCG	5915	5915	0	0	0	5910	7	0.999155	P1	40.52
ATTGCCCTCGTCAACATCT	3049	3048	1	0.000327976	0	3038	11	0.996719	P1	40.51
TGTTGTTCTTGTGACTTGG	1092	1092	0	0	0	1086	8	0.994505	P1	40.27
CATCCGGTACCGTGACTCC	3279	3279	0	0	0	3257	42	0.993291	P1	40.26
CACCCAACTGGTTCGCGAG	5073	5072	1	0.000197122	0	5069	5	0.999409	P1	40.2
TATATCGATTAAGCTAGTC	226	226	0	0	0	224	2	0.99115	P1	39.8
GGTTTACTTGGATTATTTA	1575	1575	0	0	0	1572	4	0.998095	P1	39.69
CAGGGGATATGGATGATAT	590	590	0	0	0	589	2	0.998305	P1	39.59
TTGAGATAGTCTTAAAAGG	3739	3738	1	0.000267451	0	3719	25	0.994917	P1	39.58
TGTCTTCACTTTTTTGTTT	6411	6410	1	0.000155982	0	6393	21	0.997348	P1	39.52
CCCCTTCTGTCAGCCCAGC	4359	4357	2	0.000458821	0	4351	7	0.998623	P1	39.51
GTCTGCTTCCTTTTAAGTC	2424	2424	0	0	0	2419	40	0.997937	P1	39.39
AGTCATTTCTCTCATGTCT	740	737	3	0.00405405	1	721	17	0.97829	P1	39.38
GGCGCGGGTGGCGTGTATA	1081	1080	1	0.000925069	0	1078	7	0.998148	P1	39.27
TACTCCATGAGACCGGTGA	1723	1723	0	0	0	1718	6	0.997098	P1	39.21
TGTGTTGTAATGGCTTGGT	485	485	0	0	0	482	3	0.993814	P1	39.18
TCTTAAAACGTTCCTGCTC	9360	9359	1	0.000106838	0	9344	19	0.998397	P1	38.85
GCCTTTGCAGAGGGTGGGC	1455	1455	0	0	0	1449	7	0.995876	P1	38.51
TGACTGGTATGAATCAGGC	1157	1157	0	0	0	1155	3	0.998271	P1	38.47
ACACTCGGCATTGTGCGGT	3161	3159	2	0.000632711	0	3158	3	0.999683	P1	38.34
TACGCGTGTTCCGGGGTTC	474	474	0	0	0	474	2	1	P1	38.05
ATTACGATCCGAGTCACGT	12964	12962	2	0.000154273	1	12954	13	0.999383	P1	37.92
TTGATTCCCGGCATGCCAT	3810	3809	1	0.000262467	1	3800	11	0.997637	P1	37.87
GGCATACAAAGATTGGTTT	1292	1289	3	0.00232198	0	1282	9	0.994569	P1	37.72
GTAATTTAGGCATAGGCGT	2046	2045	1	0.000488759	0	2038	7	0.996577	P1	37.67
TAGTCTCTCCCGTAGTGCG	6061	6058	3	0.000494968	0	6040	22	0.997029	P1	37.62
TCGTATTGTGTTATTTGGG	3145	3145	0	0	0	3141	8	0.998728	P1	37.52
TTAGTCGTTTTCACGATGG	2472	2469	3	0.00121359	0	2460	12	0.996355	P1	37.49
GAATCCTCAAGCTTCTCC	1256	1256	0	0	0	1249	8	0.994427	P1	37.42
TTGTCGAGCACCTGGGGGC	4145	4142	3	0.000723764	0	4138	11	0.999034	P1	37.27
TGAAGGATTACTAAATGGC	2297	2295	2	0.000870701	0	2295	2	1	P1	37.21
CTATGATTAAATTATCCTG	2850	2850	0	0	0	2839	12	0.99614	P1	37.18
CTCGCTACTGCGGAACCCT	980	979	1	0.00102041	0	968	22	0.988764	P1	37.11
TCGCTGACCATGTATGTAT	4140	4137	3	0.000724638	0	4119	21	0.995649	P1	37.1
TGTAGGTTTCTCATTTTGG	763	763	0	0	0	761	2	0.997379	P1	36.98
CCGCCCGACCGGTGATCGA	869	869	0	0	0	869	0	1	P1	36.92
GGTATCCGCTATCTTCATA	1054	1053	1	0.000948767	0	1050	7	0.997151	P1	36.83
AGACAGAATTACCCTCGGG	357	357	0	0	0	355	2	0.994398	P1	36.78
CTTTGCGTGTCACAAGTCC	2191	2189	2	0.000912825	1	2177	14	0.994518	P1	36.69
GTTTAGCTTGTTCTCGTTA	1579	1579	0	0	0	1574	8	0.996833	P1	36.65
AGCTCCGTAGCGTTCCTTA	453	453	0	0	0	450	4	0.993377	P1	36.63
CTATCTTCGACCGGGCTGT	6201	6199	2	0.000322529	0	6194	7	0.999193	P1	36.56
GGGGCCTCCGGACTCTGGT	618	617	1	0.00161812	0	615	2	0.996759	P1	36.48
TTGCGCATATGTATCGGGT	434	434	0	0	0	433	1	0.997696	P1	36.46
CGGTGTTAGTGAGACTTCA	669	669	0	0	0	663	9	0.991031	P1	36.43
TTGGACGGGACACTTTATG	3576	3576	0	0	0	3445	197	0.963367	P1	36.42
TGTGTTCTTTTGCTTGGAA	256	256	0	0	0	255	1	0.996094	P1	36.25
TTCAGTAGTCCTTGTGTTT	2681	2681	0	0	0	2661	25	0.99254	P1	36.22
TTTTTTCCATGCGTTTGCA	2391	2390	1	0.000418235	0	2384	7	0.99749	P1	36.2
GGTCACTCCTTTTAATGCT	1228	1184	44	0.0358306	0	1151	94	0.972128	P1	36.08
GTGGTCTGGGATCGGCGGG	801	801	0	0	0	799	2	0.997503	P1	35.98
CACGCATTCTCGGGAATCA	3726	3725	1	0.000268384	0	3715	11	0.997315	P1	35.98
ATAATTCCTTAGTTTTGTT	871	871	0	0	0	853	18	0.979334	P1	35.88
GTCTCCTTCGCCCTGCGCA	514	514	0	0	0	514	1	1	P1	35.86
TGGCGCCGCCTCTCGGTT	1939	1938	1	0.00051573	0	1932	9	0.996904	P1	35.77
CGTGTCTCTACACCTCAAA	5028	5022	6	0.00119332	1	5014	14	0.998407	P1	35.67
CTAGGTGGGGCGTCGGCTG	544	544	0	0	0	544	0	1	P1	35.54
CCTCGTATCCATGCGTGG	3217	3216	1	0.000310849	0	3211	6	0.998445	P1	35.32
TAATACCCGACGGTGGCCA	1803	1803	0	0	0	1798	6	0.997227	P1	35.09
ACTAGTGATATCAACATAC	4948	4947	1	0.000202102	0	4937	13	0.997979	P1	34.97
CGTAAGGTGTTACTCACCT	1282	1281	1	0.000780031	0	1276	6	0.996097	P1	34.79
GGATTGCTCGATCGTGATC	1737	1737	0	0	0	1730	11	0.99597	P1	34.67
TCCGCGGTCGGCGAGTGTT	677	677	0	0	0	673	19	0.994092	P1	34.64
CACGCGAACCTGCTAATCT	1429	1429	0	0	0	1426	6	0.997901	P1	34.61
TCTTTGGGGGGTGCGGTAT	6616	6616	0	0	0	6601	21	0.997733	P1	34.54
TGCGGCTCGTGGTCCCAGT	2965	2965	0	0	0	2958	12	0.997639	P1	34.53
GTCAACTTTTGTGTTCGCG	4233	4233	0	0	0	4227	8	0.998583	P1	34.49
TATGGCCAACAGTATAGTT	470	468	2	0.00425532	0	467	1	0.997863	P1	34.47
TCTGTACCTTAGTGTCTAA	3025	3025	0	0	0	3019	6	0.998017	P1	34.35
TCGTCCATTGACGTCCCTG	6323	6323	0	0	1	6313	12	0.998418	P1	34.32
TGATGATGGTGTTTGGCTT	1825	1824	1	0.000547945	0	1816	10	0.995614	P1	34.28
GCTGTTTCTCGTAGTTTGC	5965	5965	0	0	0	5918	87	0.992121	P1	34.25
TGGCGTCCTCGCTGCGATT	3395	3395	0	0	0	3390	21	0.998527	P1	33.94
ACCACGATTGCCACCTTCC	3351	3350	1	0.000298418	0	3344	8	0.998209	P1	33.92
GTACAGACATAGTACCGGG	2160	2160	0	0	0	2154	7	0.997222	P1	33.89
CGTTGGATAGCGCCGAATT	279	278	1	0.00358423	0	265	16	0.953237	P1	33.84
TTACCCCGCATTGCCGATT	5285	5285	0	0	0	5272	16	0.99754	P1	33.82
AGTGGTAACTCGTCTCGTG	1174	1172	2	0.00170358	0	1133	42	0.966724	P1	33.82
GTTTTCCTCGGCAGTTTGG	340	340	0	0	0	340	0	1	P1	33.8
CCATGTGATCTTAATGTCT	3371	3371	0	0	0	3361	12	0.997034	P1	33.68
TTTAGAAAAAATAAGTCTC	616	615	1	0.00162338	0	612	3	0.995122	P1	33.65
GTTGTTCTTCATTATTCCG	1972	1972	0	0	0	1967	5	0.997465	P1	33.64
GAATTGTATGACAAATGTT	5909	5908	1	0.000169233	0	5903	10	0.999154	P1	33.6
CCCCCTCGCTATTAGTGAG	1511	1510	1	0.000661813	1	1503	6	0.995364	P1	33.5
TGGTTGGTTATTTATAGTT	4831	4831	0	0	0	4823	18	0.998344	P1	33.48
CGGTAGTTGGATTCTAGTA	1525	1524	1	0.000655738	0	1519	8	0.996719	P1	33.47
AATCAGTTACGAACTCCTT	8425	8425	0	0	0	8422	5	0.999644	P1	33.46
ATTTGTTCATTTCCATACT	2406	2405	1	0.000415628	1	2402	7	0.998753	P1	33.27
CTAGGCTCGTTTTGTGTCA	2276	2275	1	0.000439367	0	2266	13	0.996044	P1	33.26
AAAATAGCCAATTTTTTGG	3047	3047	0	0	0	3041	6	0.998031	P1	33.18
CCACCCCGCGACTACGGAC	4881	4880	1	0.000204876	0	4875	10	0.998975	P1	33.13
GGCCGGCTAAACTCTGAGA	1636	1636	0	0	0	1632	10	0.997555	P1	33.07
TGCTCGAGATCGCACGGCC	3102	3102	0	0	1	3095	8	0.997743	P1	33.01
ACTATTCGGTGGGGGTTAG	1368	1367	1	0.000730994	0	1363	7	0.997074	P1	32.96
GTCTACCCGAATGACTCGG	513	512	1	0.00194932	0	511	1	0.998047	P1	32.93
TCGCTTGCTCTTTCATCCC	590	590	0	0	8	561	55	0.950847	P1	32.9
GTATGACCTCCAATCCCTT	5442	5442	0	0	0	5435	10	0.998714	P1	32.86
TGGTCTGATGCAGTGTGTG	4163	4162	1	0.000240211	0	4158	8	0.999039	P1	32.82
ACAAATTTTATGATCGACG	862	862	0	0	0	858	6	0.99536	P1	32.76
TTTTTCGTGCGGACATTTT	753	753	0	0	0	751	3	0.997344	P1	32.75
CTGTACGTGTATTGCATTC	3038	3037	1	0.000329164	1	3031	6	0.998024	P1	32.71
GTATGTCTGGTGAATTGCA	256	256	0	0	0	256	0	1	P1	32.56
CGGGCTGAGTCATCATGAA	1958	1955	3	0.00153218	0	1948	10	0.996419	P1	32.36
GGGTTTCCTCCTTCTATCT	1145	1143	2	0.00174672	0	1134	62	0.992126	P1	32.33
GACGGACCCTCGTCTAGGT	644	644	0	0	0	640	4	0.993789	P1	32.31
GCGTTTGTTGTGCTAGTGC	2875	2875	0	0	0	2873	8	0.999304	P1	32.28
ACCTTGACGTTGAGAAAGG	7700	7700	0	0	0	7694	11	0.999221	P1	32.15
ATTTATCTGATCGCCCTGT	1956	1956	0	0	0	1948	13	0.99591	P1	32.04
TCTCGGGATGCGTCTCTCC	5755	5754	1	0.000173762	0	5748	9	0.998957	P1	31.86
CGGGTTCAGCGTCTCGCA	1412	1412	0	0	0	1410	2	0.998584	P1	31.86
TTTGTTACATTATAGTAAT	2490	2489	1	0.000401606	1	2481	13	0.996786	P1	31.76
AGTTCGCCTTGTGACGGCA	2479	2479	0	0	1	2474	6	0.997983	P1	31.75
CTAGTTAAGTCCAATCTCA	7634	7632	2	0.000261986	0	7613	26	0.99751	P1	31.71
CTTTCTGAGTACCGTACTT	4033	4032	1	0.000247954	0	4028	7	0.999008	P1	31.67
TTGTATTGGCCTTCGTTT	2754	2751	3	0.00108932	0	2743	10	0.997092	P1	31.62
CAGATAATCCATGTTCTCT	1631	1631	0	0	0	1627	5	0.997548	P1	31.58
GGTTCTTGTGTTATTCTCT	918	917	1	0.00108932	0	910	9	0.992366	P1	31.57
CTCGGAGAGGAATGTTGCT	3888	3887	1	0.000257202	0	3871	20	0.995884	P1	31.53
GTCAGGACCAGGGGGAGGG	650	650	0	0	0	648	2	0.996923	P1	31.44
TATTGGTTTTTCGACATCA	894	893	1	0.00111857	0	890	4	0.996641	P1	31.4
AATGGGCTCCGGTTGGTAT	3154	3154	0	0	0	3149	9	0.998415	P1	31.32
ACTGCTATACCACGGATGA	1063	1063	0	0	0	1062	3	0.999059	P1	31.29
ATTCGATTGTACGTCGTTC	767	765	2	0.00260756	0	761	6	0.994771	P1	31.22
TTGTGCCCGGTAGCATATT	7979	7977	2	0.000250658	0	7967	18	0.998746	P1	31.2
CGCTCTGATCACTGTGAGG	2308	2306	2	0.000866551	0	2302	7	0.998265	P1	31.18
AGATAGTATCGGATGGGTT	675	675	0	0	0	673	2	0.997037	P1	31.12
TGTGGTACTTACGGAAGCA	2271	2271	0	0	1	2264	12	0.996918	P1	31.05
ACGTAATAATTAAAGTTTG	1283	1281	2	0.00155885	0	1278	5	0.997658	P1	31
TCTTGTAGTCCGACCAAA	1696	1696	0	0	0	1690	9	0.996462	P1	30.98
GCGGTCTGAGTCGTTACCT	539	539	0	0	0	513	61	0.951763	P1	30.98
CTTGCTCGTGAGTATAGTC	1451	1451	0	0	0	1446	7	0.996554	P1	30.95
TCCCAGTGCGGCCGCTAGT	1732	1732	0	0	0	1729	5	0.998268	P1	30.91
TGTGGGGTTCGATGGCCGT	4781	4779	2	0.000418323	1	4772	10	0.998535	P1	30.83
AACTGTTCCGTTCCCATTG	1058	1055	3	0.00283554	0	1036	21	0.981991	P1	30.73
GGGCTCTGCTCGCTGTGGT	1009	1009	0	0	0	1008	1	0.999009	P1	30.61
AAGGTCCCGTATGGTGGGT	2322	2322	0	0	0	2317	7	0.997847	P1	30.57
GCCAATTTTACAATTCACT	2010	2010	0	0	0	2007	9	0.998507	P1	30.53
ACTGGTAATTGGTCTGTGG	421	420	1	0.0023753	0	419	1	0.997619	P1	30.45
TCATGAATAATCCAAGTTG	1476	1474	2	0.00135501	0	1466	9	0.994573	P1	30.41
GGTCATCTAACTGCTTCGA	262	262	0	0	0	259	4	0.98855	P1	30.38
TTCAGCATGTTGTGTGGCA	1502	1501	1	0.000665779	0	1497	6	0.997335	P1	30.37
GGATCTGTGGCCGGGTTCT	795	795	0	0	0	794	2	0.998742	P1	30.34
GTGGGGGGGATTGTCGCGG	422	422	0	0	0	409	37	0.969194	P1	30.26
TACTGGGGTCTCCTTTCGA	817	817	0	0	0	814	5	0.996328	P1	30.22
CATGTGAAGTCCGAACGGG	813	813	0	0	0	803	24	0.9877	P1	30.1
GTACATTATGGTCCAACCA	708	707	1	0.00141243	0	707	1	1	P1	30.09
AAGGCCCGTCTTTATCATA	1511	1510	1	0.000661813	0	1499	14	0.992715	P1	30.06
GTTCAGGTTTCCATGGTGG	417	416	1	0.00239808	0	412	7	0.990385	P1	30.05
ATTTTTTGTTCTAGCTGGG	2437	2437	0	0	0	2435	3	0.999179	P1	29.92
TGAGCATTATCAGAACAAC	1187	1187	0	0	0	1178	9	0.992418	P1	29.92
ATTCGCCTTAGACCAGACG	2225	2225	0	0	0	2220	6	0.997753	P1	29.89
CGCTACGCGTGTGTTCCGT	952	951	1	0.00105042	2	947	3	0.995794	P1	29.84
TCTACCGCATAGATTCTGG	2377	2377	0	0	0	2375	3	0.999159	P1	29.76
ACCCCCCGTATGTTTCGCG	2422	2420	2	0.000825764	0	2416	6	0.998347	P1	29.67
GTTGACCCTTGTCGGACGC	398	398	0	0	1	393	4	0.987437	P1	29.55
TTAGGCTGTTACATGTTCT	1646	1646	0	0	0	1639	8	0.995747	P1	29.54
ATGGCGCTGGGGTGTTGGT	1571	1570	1	0.000636537	0	1563	12	0.995541	P1	29.48
ATTCCTCTCACGTAGATGA	513	513	0	0	0	505	9	0.984405	P1	29.48
GACATACTGCCCGGCCCAA	2090	2090	0	0	0	2088	2	0.999043	P1	29.47
ACGGCGGCGACCATTTTTT	1009	1009	0	0	0	1009	0	1	P1	29.42
AAGGCGGATTTTAGGCCCC	847	844	3	0.00354191	0	833	12	0.986967	P1	29.41
CCGGCTGTATCGACGCCAG	2704	2704	0	0	0	2704	1	1	P1	29.4
AAAGTTTACCCATTTAGAA	917	915	2	0.00218103	0	889	26	0.971585	P1	29.39
CCCACGGGCTTCCGGGTGC	5006	5006	0	0	0	4988	27	0.996404	P1	29.3
CCGTGAACTTCTCACCATC	1018	1017	1	0.000982318	0	1016	2	0.999017	P1	29.25
GGGGGTATGACTTCCTCGG	2239	2238	1	0.000446628	0	2234	5	0.998213	P1	29.15
AGGTCGGACGGTCGCTCT	2688	2688	0	0	0	2684	6	0.998512	P1	29.12
TAAGCTCTTCTCGCCACCG	4316	4316	0	0	0	4307	15	0.997915	P1	29.11
GATGCCCATGCTCGAGCGT	1700	1696	4	0.00235294	0	1691	6	0.997052	P1	29.1
CCTACTTGTTTATATGTCA	1452	1448	4	0.00275482	0	1439	9	0.993785	P1	29.07
TCATGAGTTTTTAAGGATC	3936	3935	1	0.000254065	0	3929	7	0.998475	P1	28.97
TCTCCTTTTAACCCCTTTG	1857	1857	0	0	0	1853	5	0.997846	P1	28.92
TTTGTGACGTGGTTTTATC	1131	1131	0	0	0	1126	5	0.995579	P1	28.85
TCTTAGTTACGCTTTTCTC	2723	2723	0	0	0	2715	11	0.997062	P1	28.82
GGGGTCAAGGAATGCCAAG	2146	2144	2	0.000931966	0	2142	4	0.999067	P1	28.74
TGATGGCTAACCGATCATT	5712	5712	0	0	0	5702	14	0.998249	P1	28.73
ATGTTTTACGAACACGAAT	5818	5817	1	0.00017188	0	5813	5	0.999312	P1	28.72
AGTAGTTATCTGGCCGCTG	2384	2383	1	0.000419463	0	2379	6	0.998321	P1	28.62
GCGCCTGGATTACTATGGC	2508	2507	1	0.000398724	0	2503	7	0.998404	P1	28.51
ATCGATAACCTCTTCCAAC	1677	1677	0	0	0	1671	7	0.996422	P1	28.51
CTGTTCGAGCACGTCATGA	3838	3838	0	0	0	3824	16	0.996352	P1	28.5
GCTGGTCTGTGACGGGGGT	375	375	0	0	0	365	15	0.973333	P1	28.5
TTTCGGATCATTTGCATCA	767	767	0	0	0	766	1	0.998696	P1	28.28
TGTATTATTTTGTCGTGTC	697	697	0	0	0	696	1	0.998565	P1	28.21
TCGGGCCTGAGTTTGATGC	480	480	0	0	0	476	4	0.991667	P1	28.07
TTCGTTCTAAAGTATTATT	732	732	0	0	0	729	3	0.995902	P1	27.81
GACTACCCAATGTAGCCCG	318	318	0	0	1	315	2	0.990566	P1	27.75
CTTTAGGTTGTCAGGGATG	583	570	13	0.0222985	0	560	23	0.982456	P1	27.74
GGCACACGTGTCTCTTAAG	2977	2976	1	0.000335909	0	2969	15	0.997648	P1	27.73
GGGTTCACTGGTTCAGGGT	934	934	0	0	0	931	4	0.996788	P1	27.68
TCCGTTTTTAAGACTTTAC	2828	2826	2	0.000707214	0	2824	2	0.999292	P1	27.63
CTCGGATCTTTTTCCCTTG	1547	1547	0	0	0	1543	7	0.997414	P1	27.62
TTTCTCTTTGTAGATGCTC	965	965	0	0	0	964	4	0.998964	P1	27.52
CATCTTCAATGAAGGCTTT	1529	1528	1	0.000654022	0	1520	11	0.994764	P1	27.52
ATTGGTATACGTACCTTCC	1075	1073	2	0.00186047	0	1070	4	0.997204	P1	27.49
TCTTGCCCCCGCATGACTG	1336	1335	1	0.000748503	0	1324	30	0.99176	P1	27.49
ATCTAAGCTTTCGTAATAG	3119	3118	1	0.000320616	0	3107	15	0.996472	P1	27.46
GTTATGCTAAAGTTATCCA	4340	4340	0	0	0	4331	16	0.997926	P1	27.42
ATTTATGTTCGCTAACGGG	2643	2642	1	0.000378358	0	2638	30	0.998486	P1	27.41
TCAAACTTTTAAGTCGTTA	4102	4102	0	0	0	4093	9	0.997806	P1	27.38
CGTTTAGGTTCATCCTATT	4130	4130	0	0	0	4121	11	0.997821	P1	27.35
AGTCGCCTCCCACTGGGGT	947	947	0	0	0	945	20	0.997888	P1	27.32
TCGATCTATCACGACAGGG	985	983	2	0.00203046	0	952	31	0.968464	P1	27.31
AATCGGTGGTGTTTCAGCT	1513	1513	0	0	0	1511	2	0.998678	P1	27.18
TTTGGCTGTGCCCTTGTCC	913	912	1	0.00109529	0	908	5	0.995614	P1	27.17
GACTGCTGCTTGAGCGCGT	1585	1585	0	0	0	1583	3	0.998738	P1	27.16
TGCGTTTGTAGACTCCTGG	4973	4972	1	0.000201086	1	4958	18	0.997184	P1	27.16
ACTATGTTAGGTAAGAGTT	798	798	0	0	0	785	15	0.983709	P1	27.16
TTTAATTAAAAGATAATTG	552	551	1	0.00181159	1	546	4	0.990926	P1	27.07
AGTCAATTGACCAGGCTGA	5060	5060	0	0	0	5058	6	0.999605	P1	27.03
CTTTGTCGGGGCTGCTATC	2625	2625	0	0	0	2623	3	0.999238	P1	27.03
TGTATAGATTATCTAGGAG	380	380	0	0	0	364	47	0.957895	P1	26.99
ATTGCCGACTTGAGTCTGG	3467	3467	0	0	0	3465	3	0.999423	P1	26.98
GTGTGTAGTTTTTTAGGTT	437	437	0	0	0	434	14	0.993135	P1	26.98
CCTTCGTTATGACATCTGG	2727	2726	1	0.000366703	0	2721	10	0.998166	P1	26.94
CCAAATGGTTGACTGCTTG	1624	1621	3	0.00184729	0	1614	9	0.995682	P1	26.94
GAGCCAGCTGGTGTTAGA	4797	4796	1	0.000208464	0	4784	20	0.997498	P1	26.91
GTCTTCCCCGCCGGCAGGG	1519	1519	0	0	0	1518	2	0.999342	P1	26.85
TGTCCGCCCCCGTTCCGCG	4650	4650	0	0	0	4636	23	0.996989	P1	26.72
TGCTTTACGACTTCCGTTG	2471	2469	2	0.000809389	0	2463	9	0.99757	P1	26.69
CGGGTCATTATTAAGCTTG	3576	3573	3	0.000838926	0	3567	8	0.998321	P1	26.62
TACCTTTGACTCCTAAATT	242	241	1	0.00413223	0	234	7	0.970954	P1	26.62
CCATTGAAGTGATTTATCT	2961	2960	1	0.000337724	0	2952	9	0.997297	P1	26.59
AATTTGCCCGCGTGGGTGT	4552	4551	1	0.000219684	0	4535	19	0.996484	P1	26.53
TACACCTATGATTTTCATC	4503	4502	1	0.000222074	0	4495	17	0.998445	P1	26.48
GCCCGGTTCCGGAGGTGA	232	231	1	0.00431034	0	230	1	0.995671	P1	26.43
GTTTTTTTTCGTCGCCCCG	333	333	0	0	0	332	3	0.996997	P1	26.42
GCGTTAAGAAAGATGGGCC	382	382	0	0	0	379	11	0.992147	P1	26.36
CGGTTTAACCTTCGGTTAC	504	504	0	0	0	501	4	0.994048	P1	26.24
TCCTCCTGGTTCACCCCGT	882	882	0	0	0	881	4	0.998866	P1	26.22
CCCTTCAGTCGGAGGCTTT	1033	1033	0	0	0	1032	2	0.999032	P1	26.2
GCTATTTCCTACGTACCTT	267	267	0	0	0	262	12	0.981273	P1	26.13
CGTTAATGGTTTTGTTTCT	666	665	1	0.0015015	0	662	3	0.995489	P1	26.12
CGCAGCACGGTCCTAGGCA	650	650	0	0	1	644	6	0.990769	P1	26.11
GGAAATCGTGCAGTTATGG	3601	3600	1	0.000277701	0	3585	20	0.995833	P1	26.08
ATTTAGGTGCGCGCACTTT	1163	1163	0	0	0	1162	1	0.99914	P1	26.06
CCCTATACAGGAGGTCTTT	482	482	0	0	0	474	8	0.983402	P1	26.05
GGCGGCTGCTGGGATAAGC	860	860	0	0	0	858	4	0.997674	P1	26.03
TTGGTCACTCGTTTAGCGG	727	727	0	0	0	726	2	0.998624	P1	25.96
TTCAACTCGTTGTAAGACG	2789	2789	0	0	0	2783	12	0.997849	P1	25.94
GGACCGGGATGAAGGGTGT	350	348	2	0.00571429	0	345	3	0.991379	P1	25.89
ATTTGCACGCCAACATGCT	994	994	0	0	0	993	1	0.998994	P1	25.83
TGTTCACCGGGATTACTGG	627	627	0	0	0	624	3	0.995215	P1	25.8
GGCAGTGATTAGCCCAAGC	280	280	0	0	0	280	2	1	P1	25.73
CGTCTTCTTTGCTTTTTCG	3260	3260	0	0	1	3256	8	0.998773	P1	25.73
TGTCGGGCTCGGGTGCGTT	3562	3562	0	0	0	3515	80	0.986805	P1	25.73
GCCACAGTAGTCTTTCATT	651	650	1	0.0015361	0	632	20	0.972308	P1	25.66
TTCCTATGGGATTCGAAGC	1607	1607	0	0	0	1600	12	0.995644	P1	25.64
CGCCGTACAGAGGGTCTTC	1360	1359	1	0.000735294	0	1355	5	0.997057	P1	25.53
TGAACTAATAGTACCCGAC	3423	3423	0	0	0	3418	6	0.998539	P1	25.52
GTTTATGTGGGTCCTATCC	1428	1428	0	0	0	1424	5	0.997199	P1	25.29
CGTGACAGTCCTCCGCACT	2070	2070	0	0	0	2063	9	0.996618	P1	25.25
GTCCACGGGGTTCGAGTTG	264	263	1	0.00378788	0	260	3	0.988593	P1	25.21
AATGCGGGAGATTGCTTCG	2059	2059	0	0	0	2051	11	0.996115	P1	25.15
GATATTAATACTCCGGCGC	1424	1424	0	0	0	1414	16	0.992978	P1	25.08
TTTGCCCCCCTCCTTATGG	1610	1610	0	0	0	1606	4	0.997516	P1	25.06
ATCTGCACGCGCTCCTTCT	1874	1873	1	0.000533618	0	1868	5	0.99733	P1	24.97
CCACGGCCCCTCGGGTAAC	1405	1405	0	0	0	1403	2	0.998577	P1	24.81
CTACCCAAGAACAGCTGAA	3995	3995	0	0	0	3991	8	0.998999	P1	24.79
CGGTCACCGGGGGATAGCT	1821	1820	1	0.000549149	0	1817	5	0.998352	P1	24.78
ACAGTACGCATGGCTACCG	812	811	1	0.00123153	0	796	15	0.981504	P1	24.78
GATTACTAAGTTAGGGTTT	2502	2502	0	0	0	2495	9	0.997202	P1	24.76
ATTGCGGCCTTTAATATCCT	922	922	0	0	0	916	8	0.993492	P1	24.68
AACTCATTGTTTGCCTATA	3316	3313	3	0.000904704	0	3305	16	0.997585	P1	24.66
TCATAGAGTTACTCTCGGG	2521	2520	1	0.000396668	0	2516	8	0.998413	P1	24.62
TTCGTCCGCTGACACAGGG	626	626	0	0	0	625	2	0.998403	P1	24.6
TGGTTCGGGGGCTGTTTTT	488	488	0	0	0	486	2	0.995902	P1	24.51
TATTTGGATACCAATGTGC	231	231	0	0	0	230	1	0.995671	P1	24.39
CATTCCTATTTTGTGCTCA	2182	2182	0	0	0	2175	10	0.996792	P1	24.34
GAAAGCAGCTAAAGTGTAG	1176	1175	1	0.00085034	0	1171	7	0.996596	P1	24.31
TGGCCCCGGCTAGACTCGC	918	917	1	0.00108932	0	915	3	0.997819	P1	24.22
AGGGTGTGTCCAGTTCGTT	481	481	0	0	0	461	21	0.95842	P1	24.21
TCCTCTTTTGCGTGGCCTC	299	299	0	0	0	295	4	0.986622	P1	24.19
TCTGCTGGCAGATGCTACC	2356	2355	1	0.000424448	0	2351	5	0.998301	P1	24.15
TTCATTACTGCAGATTATG	1316	1316	0	0	0	1312	5	0.99696	P1	24.1
GTCATGGGGAGACAAGGG	1255	1255	0	0	0	1249	10	0.995219	P1	24.06
GTCGCTCGGGCGTCAGTTG	306	306	0	0	0	301	5	0.98366	P1	23.97
CTAGGCAGGACATCCCCAG	3374	3371	3	0.000889152	0	3362	9	0.99733	P1	23.9
CGTTCTTGTTTTGTCAATA	368	368	0	0	0	364	4	0.98913	P1	23.88
ACTCGTATATTGTGTATCA	1453	1451	2	0.00137646	0	1440	16	0.992419	P1	23.87
TGTTCCTACTACCACAGTT	3662	3662	0	0	0	3655	14	0.998088	P1	23.83
TGTTTGGTATTATATGGTT	1699	1699	0	0	0	1696	5	0.998234	P1	23.71
AATGCCATTCGTTAGTGTG	2481	2480	1	0.000403063	0	2476	6	0.998387	P1	23.68
GTATCGCGCATCGCGAGCT	723	722	1	0.00138313	0	718	4	0.99446	P1	23.59
ACCCAAATTAAAGTCAATC	2849	2849	0	0	0	2841	14	0.997192	P1	23.47
GGGGATACTCACCCGCAT	680	680	0	0	0	677	3	0.995588	P1	23.42
TTTCGACGACTGGCAGTTA	2526	2526	0	0	0	2521	7	0.998021	P1	23.38
CGTTCCCGTTTTACTTGGA	646	645	1	0.00154799	0	642	8	0.995349	P1	23.31
TCGTTGTGGTGCTGCAGGT	710	710	0	0	0	709	1	0.998592	P1	23.29
GCGTATTTACATACAGCGC	568	567	1	0.00176056	0	564	3	0.994709	P1	23.28
TAGCTGAAGGGTCGGTTTC	5452	5190	262	0.0480558	0	5178	15	0.997688	P1	23.26
ATTCATCTGGGGGTTACGG	1551	1550	1	0.000644745	0	1535	20	0.990323	P1	23.26
TTCTTTTTAATAAGGGCGA	319	318	1	0.0031348	0	313	5	0.984277	P1	23.24
GTTGGCGAAAGTAGGGGGG	208	208	0	0	0	205	14	0.985577	P1	23.22
AGCGCTTAAACCTGTTCCT	550	550	0	0	0	546	5	0.992727	P1	23.12
CCATGGCAGCGATGGGCGA	1809	1808	1	0.000552792	0	1808	2	1	P1	23.05
TGGCGTGTGAGTCCGCTTC	1964	1964	0	0	0	1961	6	0.998473	P1	23.05
GCTTCGGACTGCCGGACGT	640	640	0	0	0	639	1	0.998437	P1	23.01
ACCTTCCGAGATTCGGGTC	2326	2326	0	0	0	2303	26	0.990112	P1	23.01
GGTCTTCGAAATTTGTAGA	423	423	0	0	0	422	3	0.997636	P1	23
AAATTTGTCTAGGTCTGGC	4525	4524	1	0.000220994	0	4515	10	0.998011	P1	22.99
CTCTTCGGCTCTAGGGGGT	2185	2184	1	0.000457666	0	2181	7	0.998626	P1	22.73
CCTCCCCCGCCTACGAGG	459	459	0	0	0	455	5	0.991285	P1	22.73
CTGTCCTCGTAGTTGGGTC	1132	1132	0	0	0	1129	13	0.99735	P1	22.57
TCCGGGTTAATTGCACTGA	238	238	0	0	0	237	1	0.995798	P1	22.56
TCCTTCGGCTGGCCGTAAA	1297	1297	0	0	0	1295	3	0.998458	P1	22.53
GCAATTAGTACATGCGGCA	672	669	3	0.00446429	0	665	4	0.994021	P1	22.51
CGCGAGCAATTGGCCTCGCG	3065	3064	1	0.000326264	0	3063	4	0.999674	P1	22.48
AATTGACCACCTGATATTC	12086	12085	1	8.27404e-05	0	12079	11	0.999504	P1	22.46
GGTTGGCAATGCGCCAAGT	1315	1315	0	0	0	1311	11	0.996958	P1	22.41
CTACTCGCCCCGGCCTGTC	2950	2950	0	0	0	2941	10	0.996949	P1	22.35
GTTGGGTCGGTGAGGGTGG	891	891	0	0	0	890	8	0.998878	P1	22.29
CCCTGTTGCATAATGTGAT	885	885	0	0	0	881	5	0.99548	P1	22.2
GGATTCGGAGTGACCAGCC	866	865	1	0.00115473	1	856	17	0.989595	P1	22.16
TTTGGTCTAGGTGCGACCT	1146	1146	0	0	0	1143	5	0.997382	P1	22.15
GTATCGGCCGTTTAAGGCT	1555	1554	1	0.000643087	0	1547	9	0.995495	P1	22.15
CGGCTGTTCTCACCCAATC	2166	2164	2	0.000923361	0	2160	12	0.998152	P1	22.09
GTTCTCAGGCCGTTGCTAG	633	633	0	0	0	631	2	0.99684	P1	22.05
TACGAACGTTTATGCATCG	1136	1135	1	0.000880282	0	1129	16	0.994714	P1	22.01
TGGCGAGACTACTATCGTG	202	202	0	0	0	202	0	1	P1	21.94
AATATACTAATTGGTCTTG	1323	1323	0	0	1	1318	4	0.996221	P1	21.91
TTGGACTCTCCTTTCCAGC	252	252	0	0	0	250	3	0.992063	P1	21.86
GGTTTTATCGGTTTATCAG	907	907	0	0	0	898	12	0.990077	P1	21.84
AGGGCTCCACCTGACTTCG	2269	2268	1	0.000440723	0	2261	12	0.996914	P1	21.83
TTTAAACTCCGCTGTTCTT	1118	1118	0	0	0	1115	5	0.997317	P1	21.77
ACTCGTGTATGTTTTTGTG	3206	3206	0	0	0	3199	14	0.997817	P1	21.62
TATTTACGCCGCTACAGGC	1369	1368	1	0.00073046	0	1365	4	0.997807	P1	21.61
TGCTCGCCGTAGCACTGTC	713	713	0	0	0	706	9	0.990182	P1	21.6
TCGTCTATGTCTGGTCCGG	556	556	0	0	0	552	4	0.992806	P1	21.54
GAGTCTCTGACCATAACAT	1277	1277	0	0	0	1274	4	0.997651	P1	21.44
ATGGTAGAGTCAACCCAAG	1910	1910	0	0	0	1908	3	0.998953	P1	21.41
TGCGTCGTGCGTCGCGGTA	1226	1225	1	0.000815661	0	1224	1	0.999184	P1	21.36
GACGGTGCGATTCCACAGT	1273	1273	0	0	0	1270	5	0.997643	P1	21.33
TGTGCGGTCTCCAGCGGGG	1524	1523	1	0.000656168	0	1521	3	0.998687	P1	21.31
CCTATATAAAGAACTTCCG	1089	1089	0	0	0	1089	0	1	P1	21.3
CTGGGTCACTCACATGTCA	576	572	4	0.00694444	0	566	6	0.98951	P1	21.27
TTTTGTGGGGGTCTCCCTT	3151	3150	1	0.00031736	0	3144	6	0.998095	P1	21.17
GAGTGTCTTTCAGGGTGGT	870	870	0	0	0	867	5	0.996552	P1	21.17
GCTAGTGCGCTACTATGCA	1842	1842	0	0	0	1833	14	0.995114	P1	21.15
GACTACGCATCTGGTCGG	710	708	2	0.0028169	0	707	3	0.998588	P1	21.08
TGATCGCCTCTTATTTGGA	1103	1103	0	0	0	1102	1	0.999093	P1	21.06
AGCTTGTAGTTCGTTGTTC	410	410	0	0	0	410	0	1	P1	21.05
TGGTGTCGTTTAGAATGGC	1167	1167	0	0	0	1160	9	0.994002	P1	21.02
GGCCCAATTCCCGAGGTGT	751	751	0	0	1	747	5	0.994674	P1	20.96
TTTTTGGTGAGTAATATGG	1668	1667	1	0.00059952	0	1660	11	0.995801	P1	20.93
CCCGGACTGTTGGATCATT	635	634	1	0.0015748	0	633	2	0.998423	P1	20.89
TGACCCTTTTCGCGGTGTA	2049	2047	2	0.000976086	1	2036	11	0.994626	P1	20.89
ACGCGCCATAGTTTTTGGG	238	238	0	0	0	238	0	1	P1	20.85
ATAGGTTGGTTTCGCTTGT	647	647	0	0	0	633	15	0.978362	P1	20.84
GTCTGTCTTAGGTTCAGGG	935	934	1	0.00106952	0	933	2	0.998929	P1	20.79
CGCCGGCGCCGGGTCCGCA	2041	2041	0	0	0	2038	12	0.99853	P1	20.79
GGTTCCCGGGTCTCGGCTT	567	567	0	0	0	565	3	0.996473	P1	20.74
ATTTAGATTTCTGCGGTTT	900	900	0	0	0	891	10	0.99	P1	20.73
TAACTCTCTCTGATTATTG	3085	3085	0	0	0	3079	6	0.998055	P1	20.68
TGACTCGATTTCCCGGCTC	1646	1646	0	0	0	1640	8	0.996355	P1	20.68
TCCAATTATGAGACAATTC	334	334	0	0	0	334	0	1	P1	20.66
AGAGATCGCCATGTCTATT	308	308	0	0	0	304	4	0.987013	P1	20.66
TCTGACACGTTCGTTCGGG	388	386	2	0.00515464	0	382	4	0.989637	P1	20.59
CTTTCGATTTCTGTTTTG	725	725	0	0	0	722	3	0.995862	P1	20.54
CGGTTAGGTGCTTGCTCGG	993	993	0	0	0	989	6	0.995972	P1	20.49
TCGGCCTGTCGACTTTTTT	1159	1159	0	0	0	1150	9	0.992235	P1	20.28
GGATCACGCTGCGATCTCC	1247	1247	0	0	0	1245	5	0.998396	P1	20.21
ACGTTCCCGTTGAACACG	921	920	1	0.00108578	0	914	6	0.993478	P1	20.16
ACTCTCGCACGGTACCATG	2923	2923	0	0	0	2922	1	0.999658	P1	20.15
GCGTTCGTACACATCTGGT	859	859	0	0	0	856	4	0.996508	P1	20.14
TTTAGGGACTCTCCGAGAA	531	531	0	0	0	521	19	0.981168	P1	20.09
CACAGGATAAGTGTTAGTC	2117	2117	0	0	0	2112	9	0.997638	P1	20.07
ATAAGCTCCCAGGCTTACT	6225	6225	0	0	0	6219	11	0.999036	P1	20.04
TTTGTCAGTATTATCTTTA	6630	6630	0	0	0	6622	11	0.998793	P1	19.99
GGTTTAAGTAGAGCGATGG	990	990	0	0	0	990	0	1	P1	19.98
AATTGAACCACGCCTAATA	3638	3638	0	0	0	3634	6	0.9989	P1	19.98
CTTTTGGGTACCCCGACTA	583	583	0	0	0	580	3	0.994854	P1	19.94
ACTTCTATATCTTCATTTT	1616	1616	0	0	0	1615	1	0.999381	P1	19.93
TGACATTGGCATAGCTATA	508	508	0	0	0	502	6	0.988189	P1	19.86
TCGCGACGCACCGCCAGGG	1970	1970	0	0	0	1969	1	0.999492	P1	19.85
TTCCATAAACTTGATTGCC	471	469	2	0.00424628	0	469	0	1	P1	19.81
ACGTAGAACTACATGTATG	746	746	0	0	0	745	1	0.99866	P1	19.77
AATGTAGGTAAATTCCCAT	1785	1784	1	0.000560224	0	1778	9	0.996637	P1	19.74
CCACGTGCGCTTAAACTCC	1729	1729	0	0	0	1712	17	0.990168	P1	19.74
GGATCGAAACCCTTAGTGT	946	946	0	0	0	939	8	0.9926	P1	19.71
ACCGTCATGCGTGTTGGTG	762	762	0	0	0	761	2	0.998688	P1	19.69
AGCTATTTCCATGTACCCC	2868	2868	0	0	0	2857	15	0.996165	P1	19.68
TACAAGGTAGGATTAGTAT	3622	3620	2	0.000552181	0	3617	7	0.999171	P1	19.66
TCGCTTATTGCAGTTACAT	644	644	0	0	0	644	0	1	P1	19.63
TTACGGACATTAGTACCAT	343	343	0	0	0	343	0	1	P1	19.52
TTTGTGTAGTTGGGAATCG	3528	3526	2	0.000566893	0	3512	17	0.996029	P1	19.5
GGGCTTTTGAGCGGCTAGA	349	349	0	0	0	345	4	0.988539	P1	19.41
GCTTCGCGGATGCCGGGTT	2070	2069	1	0.000483092	0	2067	4	0.999033	P1	19.36
AATACGATTTGTGTCTGCT	2551	2550	1	0.000392003	0	2542	8	0.996863	P1	19.33
CTTGAACTCACTATCGGGG	974	974	0	0	0	971	4	0.99692	P1	19.24
GTGGTGGTTGTCATTCGTC	479	477	2	0.00417537	0	473	5	0.991614	P1	19.24
TAAGGAGCTTGTGAGTTGC	2301	2301	0	0	0	2300	2	0.999565	P1	19.16
CTGTGGATGTTGAAATTTA	1966	1966	0	0	0	1965	2	0.999491	P1	19.14
GTGGGGCCTAATGCGTGCG	649	649	0	0	0	645	4	0.993837	P1	19.14
CCTGAGCCTTCATTTCACC	1549	1548	1	0.000645578	0	1547	1	0.999354	P1	19.04
GGTCTACGAACGTGAAGT	1574	1574	0	0	0	1568	9	0.996188	P1	19
CCGGCCTGACCCGCCGTTT	244	244	0	0	0	235	10	0.963115	P1	18.98
TGCCTGCGGCTGTTCACGC	551	551	0	0	0	550	2	0.998185	P1	18.84
TCGGGGGGGAGCAATTGAT	813	813	0	0	1	807	5	0.99262	P1	18.83
GGTCCTGGCGCTTTCGTTC	275	275	0	0	0	274	1	0.996364	P1	18.81
TTTTCGGAGTTGATCTTTA	896	895	1	0.00111607	0	877	23	0.979888	P1	18.76
GGCGACCGCGGCGCCGAAT	394	394	0	0	0	393	3	0.997462	P1	18.75
TTGCTTTCCGATCTGGCT	555	555	0	0	0	551	5	0.992793	P1	18.71
ATTTCACCTTCTTTATAAT	3450	3446	4	0.00115942	0	3438	13	0.997678	P1	18.7
GTCTCTCGGATAACAGGGT	585	585	0	0	0	585	1	1	P1	18.68
ATTTCTTCTACCGGGTGGG	523	523	0	0	0	522	1	0.998088	P1	18.64
GCCCATACAGGAATTGTCT	311	310	1	0.00321543	0	308	3	0.993548	P1	18.63
AACTAAATGCTACTGTTAG	986	985	1	0.0010142	0	979	7	0.993909	P1	18.56
CGATGCTACTAGCATTCGG	3036	3036	0	0	0	2897	230	0.954216	P1	18.52
TTATGGAGTTGGTTATGGA	1053	1053	0	0	0	1052	1	0.99905	P1	18.49
CCAGTTGATTATTAGATT	1417	1416	1	0.000705716	0	1412	6	0.997175	P1	18.48
AAGCAGTATGTCACTATTT	415	415	0	0	0	399	34	0.961446	P1	18.46
TCGGCAAATCGTGGGACGC	2631	2631	0	0	1	2629	4	0.99924	P1	18.35
GGTTCGGCTCCCTGTGTGT	401	401	0	0	0	396	5	0.987531	P1	18.33
GTTCGTGCTTTTACCTGCA	963	962	1	0.00103842	0	957	8	0.994802	P1	18.29
TTGAATATGGCAATATGA	3807	3807	0	0	0	3801	8	0.998424	P1	18.28
GTTCGATAATGGTGCTTTA	625	623	2	0.0032	0	620	8	0.995185	P1	18.25
ACCGCTTGCGTTGACCATG	1303	1303	0	0	0	1297	8	0.995395	P1	18.24
GTTTCTCGGGTGCTGGACT	1238	1237	1	0.000807754	0	1234	3	0.997575	P1	18.22
TCGCGTCAGTCCGGGAATT	299	299	0	0	0	297	2	0.993311	P1	18.13
TTATTGTATATTAATTGGA	4517	4515	2	0.000442772	0	4509	13	0.998671	P1	18.07
GTTTGGTTTCTACGGCAGC	630	629	1	0.0015873	0	628	2	0.99841	P1	18.05
CTCTTGTTGTAGCCGACA	205	205	0	0	0	204	1	0.995122	P1	18.03
GGCGGCACTATCATATATG	1081	1081	0	0	0	1078	6	0.997225	P1	18.02
CGACACCTTGTCTTCTTGG	3140	3139	1	0.000318471	1	3132	9	0.99777	P1	17.96
CGCACGCCGGGTACCGATA	296	296	0	0	0	296	2	1	P1	17.87
TCTTGCGTTGAAATCCGGG	347	347	0	0	0	346	1	0.997118	P1	17.85
TTCCCATGAACCTTTGTAA	6491	6491	0	0	1	6479	18	0.998151	P1	17.72
CCGAGCAAGCGCTACATGT	1677	1677	0	0	0	1673	5	0.997615	P1	17.71
GGGTGTCTCCTATCAACAC	1047	1046	1	0.00095511	0	1040	13	0.994264	P1	17.67
ATACTTCTTGTGCGCCGCG	1493	1493	0	0	0	1492	1	0.99933	P1	17.66
CTTGCGATCGATATGTAGA	5062	5062	0	0	0	5058	8	0.99921	P1	17.61
CGGTTTTATTACGTTAACA	6731	6729	2	0.000297133	0	6721	10	0.998811	P1	17.61
CGGTTCTGACCCATGAACA	1755	1755	0	0	1	1747	7	0.995442	P1	17.6
AATCAATGTGGTTGCTGTC	994	994	0	0	0	989	5	0.99497	P1	17.6
GACTCTTCCGGATCCTTGG	352	352	0	0	0	340	14	0.965909	P1	17.51
TCCGATCGTTGGTCTCATA	359	359	0	0	0	357	4	0.994429	P1	17.47
TGGCCGGGGAATCATTTTG	1351	1351	0	0	0	1343	10	0.994078	P1	17.45
TCTCTGGTTTCTTGTTTGT	675	675	0	0	0	670	11	0.992593	P1	17.34
TAGGCGGGATCCCTTCCTT	2751	2751	0	0	0	2747	7	0.998546	P1	17.25
CTTTCCCAGCTTAGCCTTG	818	818	0	0	0	815	4	0.996333	P1	17.22
GTAAAGTCGCCTTCTTAT	390	390	0	0	0	386	8	0.989744	P1	17.14
TTGTCCCTCCCCATCCGTG	4295	4294	1	0.000232829	0	4286	11	0.998137	P1	17.06
GGGTTCTTACGTCAGCCGC	463	462	1	0.00215983	0	460	4	0.995671	P1	17.06
AACTGGACGGACGTAGGGG	1163	1163	0	0	0	1158	7	0.995701	P1	17.05
CGATTGTTGTAACCTGGGT	742	742	0	0	0	740	3	0.997305	P1	17.03
CCTATTTATTCGTTCAATC	686	686	0	0	0	685	1	0.998542	P1	17.01
TCGCACTTATTGCTATTTT	1697	1696	1	0.000589275	0	1692	6	0.997642	P1	17.01
ACCGCGTTTCGTTTTCGTG	480	478	2	0.00416667	0	476	2	0.995816	P1	16.99
ATACTGCGGAGATGGAGTG	849	849	0	0	0	840	10	0.989399	P1	16.99
AGACAGAGTGTATTTTATA	1055	1055	0	0	0	1055	1	1	P1	16.98
ATATGGACGTTTACGGGGG	1415	1415	0	0	0	1407	8	0.994346	P1	16.98
ATAAGTGTCGTCGTTTACT	2519	2518	1	0.000396983	0	2512	8	0.997617	P1	16.96
AGCGCTTACTATAATTGTT	2017	2017	0	0	0	1998	21	0.99058	P1	16.94
AGTCACCTTTTAAAGGGCT	1403	1403	0	0	0	1403	1	1	P1	16.93
CGTCGGATGTTGTTATAGT	546	545	1	0.0018315	0	540	5	0.990826	P1	16.91
AGCTATTTTTTTTCCCTGC	404	404	0	0	0	398	7	0.985149	P1	16.88
CGGCAATCTCGGATCCCTA	782	782	0	0	0	778	4	0.994885	P1	16.74
TAGCTGATGTTAGAAAGTT	1537	1534	3	0.00195185	0	1528	8	0.996089	P1	16.72
GGTCACACTCCCAGGAGGT	721	721	0	0	0	720	2	0.998613	P1	16.6
CGGTTCCTGCCAATAAGGC	703	703	0	0	0	700	5	0.995733	P1	16.57
GTGCCGTCAAGGGTTCGCG	241	241	0	0	0	241	1	1	P1	16.56
GGCGACATTTACTTACGAT	298	297	1	0.0033557	0	294	5	0.989899	P1	16.55
GGTCTTTTATTGGATTTTG	495	495	0	0	0	493	2	0.99596	P1	16.53
GGTGGGTTCTTCGAGTACT	999	998	1	0.001001	0	997	3	0.998998	P1	16.49
CTAAAACTTTTTACACTTC	1521	1520	1	0.000657462	0	1516	5	0.997368	P1	16.48
AGTTTAGCGGGGACTTTTG	5422	5422	0	0	0	5412	12	0.998156	P1	16.41
GGCGATAGGATATTTTAAG	362	362	0	0	0	361	2	0.997238	P1	16.3
ATGTTCTCTCAGCCGAGGA	846	846	0	0	0	843	9	0.996454	P1	16.3
CGTGTAGTGCCGGTCTATC	1457	1456	1	0.000686342	0	1451	9	0.996566	P1	16.28
GGGGGGGGTCTGGGCCCTG	518	518	0	0	0	518	0	1	P1	16.18
CAGAATAGGCCAGTCTGCT	1255	1255	0	0	0	1245	10	0.992032	P1	16.16
GTCAGTTCCCTTCCCGATT	2074	2074	0	0	0	2071	4	0.998554	P1	16.15
CAACGGTCCCCCGGCATCA	1164	1164	0	0	0	1162	2	0.998282	P1	16.14
TGCTGGCTTGGGGTGCCTA	1808	1805	3	0.00165929	1	1803	5	0.998892	P1	16.11
TTGATGGATTACCCGTGTA	3845	3845	0	0	0	3839	8	0.99844	P1	16.02
ATTTTGCTTCGAAGTGAAC	1562	1561	1	0.000640205	0	1560	3	0.999359	P1	16.01
TGATTGTTCAGGCTACGTT	346	346	0	0	0	341	17	0.985549	P1	15.96
CATTTGTGTTTTCCTACCC	240	240	0	0	0	239	1	0.995833	P1	15.9
GTACGAGTGCGTTGCTGCC	3008	3006	2	0.000664894	0	3003	4	0.999002	P1	15.81
TTAACTGACTGTCTAAAA	862	861	1	0.00116009	0	856	5	0.994193	P1	15.78
CCCTGTCTTTGTGTTGGGC	807	807	0	0	0	805	2	0.997522	P1	15.76
ACGCGTTTAAATCAGTACG	528	527	1	0.00189394	0	523	4	0.99241	P1	15.74
AGTTCGGGAACGATCTATT	692	692	0	0	0	687	6	0.992775	P1	15.68
TCTGATCTTTAGACTTGTT	1857	1857	0	0	0	1849	9	0.995692	P1	15.62
TGCTCCCTTCTGTGCGTGA	587	587	0	0	0	582	6	0.991482	P1	15.48
CAATCACTTGACGTGGAAT	291	291	0	0	0	282	11	0.969072	P1	15.47
TCGTCAGGCTGCGACTATA	419	419	0	0	1	417	3	0.995227	P1	15.45
ACTCTTGGGGCTATCGTAC	773	773	0	0	0	772	2	0.998706	P1	15.43
GGAAATCTCTCCACAATTT	2705	2705	0	0	0	2696	11	0.996673	P1	15.43
TTGAATCGAGCTCCTATAG	2910	2910	0	0	0	2906	5	0.998625	P1	15.39
GTCCACCTGCACTCCAGGG	2264	2264	0	0	0	2260	10	0.998233	P1	15.39
TTGTCTTGCAGCTCCTTGT	680	679	1	0.00147059	0	675	5	0.994109	P1	15.39
GGCGTAGGCTTTGGGCAG	725	725	0	0	0	718	10	0.990345	P1	15.39
TTGTCGTGGGGTAGAGGCC	559	559	0	0	0	558	2	0.998211	P1	15.38
TTCCGGTCTTAGTCAGTAG	1086	1086	0	0	0	1083	3	0.997238	P1	15.38
GACTCCAATACCCGGGTAT	2590	2590	0	0	0	2584	10	0.997683	P1	15.27
GCGTCCCTGAGGAAGATAA	551	551	0	0	0	549	4	0.99637	P1	15.17
ATTTCGATGGACAAGCGCT	1883	1883	0	0	0	1876	9	0.996283	P1	15.17
TGAGGAAGCTTGGTAAAAGG	567	567	0	0	0	563	5	0.992945	P1	15.15
TCGCGCCGAATTGACGAAA	2860	2860	0	0	0	2857	5	0.998951	P1	15.06
GATTGTGCTCGCGTGACGT	300	300	0	0	0	298	3	0.993333	P1	15.03
ATTCTCTGGATCGCGAGTG	1094	1094	0	0	0	1089	7	0.99543	P1	15
TTGCTTGTTAGGTTGTATA	816	816	0	0	0	812	4	0.995098	P1	15
TTACAAGATCGAACGTACG	2075	2072	3	0.00144578	0	2069	6	0.998552	P1	14.96
TAGCTGTGCCGCTGGGTGT	1632	1631	1	0.000612745	0	1627	5	0.997548	P1	14.96
ATGCGTCGCTAGGGGATGC	623	623	0	0	0	619	5	0.993579	P1	14.79
TACTGGGGCGCCGGCTGGG	726	725	1	0.00137741	0	723	7	0.997241	P1	14.76
TGATAGTAAAGTGGATGTC	953	952	1	0.00104932	0	944	8	0.991597	P1	14.76
TTCTGGTCTTACATTTGGA	1119	1119	0	0	0	1116	5	0.997319	P1	14.72
AGGCGTGCGCGATCAGGAG	419	419	0	0	0	417	2	0.995227	P1	14.68
CGGACCGTGGGTTAGGGGG	1163	1163	0	0	0	1161	5	0.99828	P1	14.57
ACTTCGATCGGTGTTGGGG	745	745	0	0	0	739	7	0.991946	P1	14.55
TGCTCATTTGAGTACGTAG	1202	1202	0	0	0	1194	8	0.993344	P1	14.46
ATACCATTCAGTAGCTTGA	1169	1169	0	0	0	1163	9	0.994867	P1	14.43
CCCCCGCTATGCGAGGGCG	2705	2704	1	0.000369686	0	2701	3	0.998891	P1	14.42
GTGGCCCGCACAGAAACCT	225	225	0	0	0	222	3	0.986667	P1	14.39
ATAGGTACGAGTTAACGTA	208	207	1	0.00480769	0	203	4	0.980676	P1	14.33
CCCGTGTAACGCCTAGGTC	495	495	0	0	0	495	0	1	P1	14.32
TTGTCTTCGGAAGAATATT	245	245	0	0	0	243	3	0.991837	P1	14.32
TCAACGCCCGGTCCGGTTA	395	395	0	0	0	393	2	0.994937	P1	14.27
TGACCATTTCTCTTGCCGG	1800	1799	1	0.000555556	0	1791	8	0.995553	P1	14.26
CTTTTGCCGCGACGGCTAC	368	368	0	0	0	365	4	0.991848	P1	14.26
CTGATGGACCGTGCTATTT	1601	1600	1	0.00062461	0	1598	4	0.99875	P1	14.17
ATTTGTTAATGAGATCTCT	1229	1229	0	0	0	1228	1	0.999186	P1	14.11
TGAATACTGTACGATAGGT	1655	1655	0	0	0	1647	15	0.995166	P1	14.04
TTTGGTTTTTCTATCTTAT	204	204	0	0	0	203	1	0.995098	P1	14.01
CGGTTAGGGCTCTCGGTT	357	357	0	0	0	356	2	0.997199	P1	13.97
GTTATAGTTTGGTAAGCCG	271	271	0	0	0	270	1	0.99631	P1	13.88
GCCTGATACAACCAGACAG	468	467	1	0.00213675	0	466	1	0.997859	P1	13.86
CTCGGTCACGGCAAAAGCA	1000	1000	0	0	0	992	8	0.992	P1	13.82
GAAAAAGGGCAGGCCAAGT	1350	1350	0	0	0	1348	3	0.998519	P1	13.78
TCTAATTTTTCCAGATGCG	1575	1575	0	0	0	1571	6	0.99746	P1	13.75
CAGGGCGCTTAGCGTAGTG	291	291	0	0	0	288	5	0.989691	P1	13.74
ACGCTCTGCCAAAAGCGTA	253	253	0	0	0	250	5	0.988142	P1	13.7
TGGCCTCCCCGTTTCGCCA	227	227	0	0	0	220	8	0.969163	P1	13.7
TAGGTGCCCTGTAGTTTGA	560	560	0	0	0	557	4	0.994643	P1	13.59
CCTGGTGCGTCCGGGATAA	933	933	0	0	0	932	1	0.998928	P1	13.47
GTCAGCGACTTTCTGGTTT	222	222	0	0	0	222	0	1	P1	13.41
TTCGTCATATGAAGTATTT	615	615	0	0	0	612	3	0.995122	P1	13.4
CAATACAATTATATCAGTA	719	717	2	0.00278164	0	700	17	0.97629	P1	13.34
CCATGTTGCTACATTATAC	259	258	1	0.003861	0	254	4	0.984496	P1	13.3
TATCTGGGTATGTCGCGTT	634	634	0	0	0	632	2	0.996845	P1	13.29
CAGTGGCCGAGCGTGCCTA	773	773	0	0	0	771	6	0.997413	P1	13.27
CGGTTCCCTTCGCGGACG	1013	1012	1	0.000987167	0	1008	6	0.996047	P1	13.26
TTGCTTTCGCTCGAGTGTC	563	563	0	0	0	559	5	0.992895	P1	13.22
TCCATGTTACCCTAGTTCA	544	544	0	0	0	540	4	0.992647	P1	13.16
CCATGCGCTATACGGGAGA	226	226	0	0	0	215	11	0.951327	P1	13.16
GGTGTCTCGCCTTTAATCT	476	476	0	0	0	476	2	1	P1	13.15
TTTCGGCTCATGTCACCCG	384	384	0	0	0	382	2	0.994792	P1	13.13
TGGCTGCCATGGGGCTAGC	363	363	0	0	0	362	1	0.997245	P1	13.08
AGTGCCTGGTGCGGTAGTA	939	938	1	0.00106496	0	938	0	1	P1	13.04
TGTTGTGATATAGTCATTG	675	675	0	0	0	672	3	0.995556	P1	13.01
CTGTCGGCTGTCTCCGGGG	202	202	0	0	0	201	3	0.99505	P1	12.97
TGCGTCAAAGAGTGAATTA	2646	2645	1	0.000377929	0	2645	2	1	P1	12.93
TATGCGCGTGTCCCTATTG	580	580	0	0	0	578	3	0.996552	P1	12.9
TTTGTAGTCCCTCGTCTTT	1237	1237	0	0	0	1229	9	0.993533	P1	12.86
GGTGCGGGTCCTATACGCT	209	209	0	0	0	200	9	0.956938	P1	12.86
GTACTTTAATAGGATGCGT	331	331	0	0	0	325	7	0.981873	P1	12.83
TCGTGGGCACGTCTCTTGG	1506	1506	0	0	0	1503	4	0.998008	P1	12.73
GCAGTGCATGCCGTGTAGT	200	200	0	0	0	198	2	0.99	P1	12.7
TGCGGGGTTGTACTATACG	216	216	0	0	0	216	0	1	P1	12.67
GGAGTCGGTGGCTTGCCTC	202	202	0	0	1	199	3	0.985149	P1	12.65
TCCAATGCCACGAAATCCT	351	351	0	0	0	349	3	0.994302	P1	12.54
TTCAGAGGCAACGCCGGGG	222	20	202	0.90991	0	19	1	0.95	P1	12.53
ATGACTTTCGTTGGCCTCA	1101	1101	0	0	0	1086	15	0.986376	P1	12.52
GAATCGATCCCGTGTGGGA	331	331	0	0	0	330	1	0.996979	P1	12.4
TAGTCCGGTCGAGGTGCGT	209	209	0	0	0	207	3	0.990431	P1	12.33
GCACCCAAGTATGCTAGAT	200	200	0	0	0	200	1	1	P1	12.32
AGAAAATTTCCTCTCGTGC	405	405	0	0	0	405	0	1	P1	12.28
TGCGGGATGATTTGAACAG	323	323	0	0	0	323	0	1	P1	12.18
GATTTTCTTCCTTCTGTGG	1196	1196	0	0	0	1187	9	0.992475	P1	12.18
TCGGAAAGCTCCCCAAATG	205	205	0	0	0	203	4	0.990244	P1	12.18
GCGAAAGATTATGGAGGTT	234	234	0	0	0	230	5	0.982906	P1	12.18
GGGGCCATCCGCGAACTTG	481	480	1	0.002079	0	479	3	0.997917	P1	12.08
GTTTCTAGTGTATGAAATT	225	225	0	0	0	224	1	0.995556	P1	12.08
TCTTGTTCGAATTCATTTT	389	388	1	0.00257069	0	382	6	0.984536	P1	12.04
AGCACGTCTCTGCACCCGG	602	602	0	0	0	601	1	0.998339	P1	11.99
AATATTTCAACTGTCGGAG	1569	1566	3	0.00191205	0	1553	16	0.991699	P1	11.97
TTGAGTCTCTCCTACGGT	484	484	0	0	0	483	1	0.997934	P1	11.96
TATTAGCATACCGTAGATA	1049	1049	0	0	0	1044	7	0.995234	P1	11.95
CTTTATGATTGTTTCGGCT	1437	1436	1	0.000695894	0	1429	9	0.995125	P1	11.94
AGGTGCCATGTTAAGCTTG	505	505	0	0	1	500	5	0.990099	P1	11.89
GCCTTAGTCGAGTCTGTTG	309	308	1	0.00323625	0	306	3	0.993506	P1	11.84
GTTCGTGGCGCGGTGCGC	463	460	3	0.00647948	0	451	36	0.980435	P1	11.75
TGATCTCTCTCGTGGTCCA	1577	1577	0	0	0	1575	2	0.998732	P1	11.72
GGGACGGACCGCACTGTTG	1467	1467	0	0	0	1465	3	0.998637	P1	11.71
ATGTGATTAAACGCCAGGG	1295	1294	1	0.000772201	0	1291	7	0.997682	P1	11.68
TGTTGCAATCATCTTGGTT	884	884	0	0	0	881	4	0.996606	P1	11.68
TTTAAGATTCGCTACACCT	850	848	2	0.00235294	0	845	4	0.996462	P1	11.63
TTGGCTGCGCCTTAGGCCT	553	553	0	0	0	552	2	0.998192	P1	11.54
AGTGACTAATTGTCTCTAT	1726	1726	0	0	0	1724	3	0.998841	P1	11.49
CGCTCTACTTGCCCCCGTA	648	648	0	0	0	648	1	1	P1	11.47
GTCGGTCCTGCCACAGTGC	426	426	0	0	0	424	3	0.995305	P1	11.47
GTTCAAACAAGAGCCAGAC	341	339	2	0.0058651	1	336	3	0.99115	P1	11.45
TCGGACAGAATGTAATTTT	265	265	0	0	0	261	4	0.984906	P1	11.45
CACGGCAGTCTCCTGGAGT	291	291	0	0	0	290	1	0.996564	P1	11.4
GTATCGCCAGCCACGATTA	733	733	0	0	0	729	6	0.994543	P1	11.38
CCCCATTACGTGTGATTGA	362	361	1	0.00276243	0	359	4	0.99446	P1	11.34
AATGCAAACATAAGGTGAC	656	656	0	0	0	656	0	1	P1	11.31
CATGTGTTGGTACGCGTTG	373	373	0	0	0	371	3	0.994638	P1	11.31
ACGTATAAACGTCATTGGT	407	407	0	0	0	406	2	0.997543	P1	11.27
CTCCGCGAATAGCCAACTT	1169	1168	1	0.000855432	0	1163	6	0.995719	P1	11.27
TGTTCTGAGTCGTAGGAGG	1236	1236	0	0	0	1235	1	0.999191	P1	11.22
TATTTCCCGTGTGGAAGAT	492	492	0	0	0	486	7	0.987805	P1	11.2
ATGGCTCGGGTGGGTTCAA	1393	1393	0	0	0	1390	4	0.997846	P1	11.16
CTTCCTCTGGTCTTTCAAG	385	385	0	0	0	384	1	0.997403	P1	11.14
AATGACCCTAGACGTACTG	664	664	0	0	0	660	4	0.993976	P1	11.03
ACCGGCTGTACCACTCGCA	787	787	0	0	0	786	1	0.998729	P1	11.01
ACTGCGGCGGAAGGGCTTC	2543	2543	0	0	0	2538	12	0.998034	P1	10.96
CACGGCTAGCTGCGACTGG	815	815	0	0	0	814	1	0.998773	P1	10.87
GGGGGAATAAGTAGGTGAT	777	777	0	0	0	776	5	0.998713	P1	10.86
TTGGGTAGCAGTAGTAGGT	472	472	0	0	0	465	7	0.985169	P1	10.86
CTTTGGCCAGTGAGGGGG	420	420	0	0	0	420	0	1	P1	10.84
TGGCTTAAGGAAATCTTAT	1241	1241	0	0	0	1236	6	0.995971	P1	10.84
CTCAGCCTGTTGCTATCGA	1216	1215	1	0.000822368	0	1211	6	0.996708	P1	10.82
CTGATTGGAATTTTTCCTC	515	515	0	0	0	515	0	1	P1	10.79
TGTCACTAACCGGTGGTAT	607	607	0	0	0	607	0	1	P1	10.77
GCCATGTGGCGTGCTTTTT	727	725	2	0.00275103	0	723	4	0.997241	P1	10.75
TTCTGCGCGCACCCACTGG	774	774	0	0	0	771	3	0.996124	P1	10.73
GTGTTTGTACGGCATATC	407	407	0	0	0	407	1	1	P1	10.67
CTGAGTGCTTATGTCGGA	294	283	11	0.037415	0	280	3	0.989399	P1	10.63
ATCAACCTCGCCTTCAGTA	1217	1216	1	0.000821693	0	1213	5	0.997533	P1	10.56
TTCTTAACTTTGTTTTTTG	876	876	0	0	0	872	4	0.995434	P1	10.56
TCGGGTTCCTGGGGAAAGT	379	378	1	0.00263852	0	375	3	0.992063	P1	10.48
TGTTATTTGAGCCATTTTG	709	709	0	0	0	705	4	0.994358	P1	10.46
TGCGGTGGGCTCGGCAAGG	1141	1141	0	0	0	1133	8	0.992989	P1	10.4
CCCTCGACAGGAGCCTATC	505	505	0	0	0	501	5	0.992079	P1	10.26
GTGTGTAGGTCCGCTGGGG	445	444	1	0.00224719	0	443	4	0.997748	P1	10.25
GCAATTCATCCGGGTGGTG	547	546	1	0.00182815	0	543	4	0.994505	P1	10.25
AGTTCTGGTATGTCTTGGT	589	588	1	0.00169779	0	587	1	0.998299	P1	10.17
GGACCCTCTTTTGGAGGGC	1048	1048	0	0	0	1048	2	1	P1	10.15
TGTTCTTAATTGCTAATGA	727	727	0	0	0	726	1	0.998624	P1	10.1
GGTTTGAGTAGCGAAATTG	205	205	0	0	0	199	9	0.970732	P1	10.1
TCGGTGTTTGAGGTTAGTA	2514	2514	0	0	0	2508	8	0.997613	P1	10.05
GGCTTGTTTGGCGTATTAT	385	384	1	0.0025974	0	379	6	0.986979	P1	10.05
ATGGGGGTTATTATTCGAG	1434	1434	0	0	1	1432	2	0.998605	P1	10.03
GCCGGCTTATCGATGTGTA	399	399	0	0	0	396	3	0.992481	P1	10.03
CGCGGGATGGGTTTACGGA	395	394	1	0.00253165	0	391	3	0.992386	P1	10.03
TGTGACAGCAGCTATTGTG	537	537	0	0	0	535	4	0.996276	P1	10.02
CCATGTGAGTGGGTCCGCT	1230	1230	0	0	0	1227	3	0.997561	P1	9.99
CTGCTGGGGTAAAAGGTGG	283	283	0	0	0	281	2	0.992933	P1	9.99
TGTCCCGTTCTATTACGT	1313	1313	0	0	0	1307	6	0.99543	P1	9.98
TTAAGTAAGTCTCACTTTA	341	340	1	0.00293255	0	339	1	0.997059	P1	9.97
CGGAGCTGTCCAAGGCGGC	719	719	0	0	0	718	1	0.998609	P1	9.96
AAAGAATGCCTTAGCGAC	282	282	0	0	0	281	1	0.996454	P1	9.96
CTTTCTGGGGTGTAGGAGT	332	332	0	0	0	328	29	0.987952	P1	9.92
TTTTCGGTGACCGAGAGGT	1873	1872	1	0.000533903	0	1869	4	0.998397	P1	9.87
ATGCACTTCTTATCCCCTC	341	340	1	0.00293255	0	338	3	0.994118	P1	9.87
CCGATCTGATGTAGCGTTG	310	310	0	0	0	305	9	0.983871	P1	9.87
CAGATATGGTTTTAACATA	643	643	0	0	0	635	9	0.987558	P1	9.86
TACTCGGCCGGATTTCCTT	235	235	0	0	0	231	5	0.982979	P1	9.84
CTAGACCTTTGTGAACCCA	2054	2053	1	0.000486855	0	2044	11	0.995616	P1	9.83
TATGACCTTAACATATGGA	490	490	0	0	0	490	2	1	P1	9.77
TGCTCTGGTTCTTCTTTCG	588	588	0	0	0	583	5	0.991497	P1	9.67
CTGTTGAGGGTTTGCGTAT	1137	1137	0	0	0	1130	8	0.993843	P1	9.64
CTGTTACCTCACTTTGCAG	322	322	0	0	0	318	16	0.987578	P1	9.62
GATTTGTAAAAATCGCATC	222	222	0	0	0	221	3	0.995495	P1	9.53
TTGTACACCGTGGTTTGGG	675	675	0	0	0	666	10	0.986667	P1	9.51
CCTCCTACGATTCCGCCG	608	608	0	0	0	605	3	0.995066	P1	9.49
TGGGTCCTTGCCGGTCCAC	1589	1589	0	0	0	1588	1	0.999371	P1	9.37
CGTTGTCTGGTTTAGGTGC	356	355	1	0.00280899	0	350	5	0.985915	P1	9.36
GTCGTGGTTCTTTTGGGCT	272	271	1	0.00367647	0	265	6	0.97786	P1	9.29
TTTGGTAACTCAAATTAAA	1843	1843	0	0	0	1835	26	0.995659	P1	9.25
CTATTGCACGTGGTGGACA	681	680	1	0.00146843	0	673	10	0.989706	P1	9.25
AAATATTTCATTGATAGTG	424	424	0	0	0	413	11	0.974057	P1	9.24
TTTTTTTTTCTATCCTGGG	1507	1506	1	0.00066357	0	1502	7	0.997344	P1	9.07
TACTGATGCCCTTCGTCCC	440	440	0	0	0	431	10	0.979545	P1	9.07
CTATACCTAATAGACGCAA	632	632	0	0	0	631	2	0.998418	P1	9.06
ACAGGCAGTTATAGGCCGA	422	421	1	0.00236967	0	411	10	0.976247	P1	9.06
GCCGCAACCGACATGTTGA	731	731	0	0	0	731	0	1	P1	9.04
TCGTCGGTATGCTTGATGC	391	391	0	0	0	389	3	0.994885	P1	8.99
TCTTGTTCCTATCGCATTG	228	226	2	0.00877193	0	221	5	0.977876	P1	8.96
ATACCTGGACGCTACCCGG	650	650	0	0	0	647	4	0.995385	P1	8.94
GTTCCGCTATACTGGGTAC	1348	1348	0	0	0	1347	2	0.999258	P1	8.91
AGTATAAGAGAATCTTTTG	1077	1075	2	0.00185701	0	1074	1	0.99907	P1	8.81
CTTCGGCGTTACGCTTGGG	275	275	0	0	0	272	3	0.989091	P1	8.81
CTTGATGTAAGTCATCCCT	192	191	1	0.00520833	0	189	2	0.989529	P1	8.8
AGGGTGCCCCGCCGGGGAG	207	207	0	0	0	206	2	0.995169	P1	8.78
CGCTCCGGGGCAGTGTTTT	879	879	0	0	0	877	2	0.997725	P1	8.76
CATCACGTCCATTTCGTTG	879	879	0	0	0	877	4	0.997725	P1	8.71
GCTTGGCAACTGCTTGTTG	303	303	0	0	1	300	3	0.990099	P1	8.7
GCCTGGGGCGAAGGTTTTC	373	373	0	0	1	369	5	0.989276	P1	8.7
TCGCTGTACGCCTTGATTT	319	319	0	0	0	318	1	0.996865	P1	8.68
GCACATACATATCTAATAG	298	298	0	0	0	296	2	0.993289	P1	8.67
AAGCGAGTAGGGGTCAGAG	246	246	0	0	0	246	1	1	P1	8.66
GTTAAAAGTCATAGGCTGT	1012	1012	0	0	0	1011	1	0.999012	P1	8.66
GGTTACCTCGCTTTGGAAT	272	272	0	0	0	270	8	0.992647	P1	8.66
TTTGGTCCTCTTGGAACCC	992	991	1	0.00100806	0	987	4	0.995964	P1	8.57
TATCTGTGTTAATCCTGGC	1163	1163	0	0	0	1162	2	0.99914	P1	8.5
TAAGGTTCTCTTGGTGTTG	738	736	2	0.00271003	0	732	4	0.994565	P1	8.49
TCCCTAACTGTATTAGGCC	302	300	2	0.00662252	0	298	2	0.993333	P1	8.49
GCCACAACCGCGTAGAGC	279	279	0	0	0	271	9	0.971326	P1	8.49
TCGCCGCTTCGCGGGCGGG	730	730	0	0	1	728	2	0.99726	P1	8.39
GTATTTAAAGAGGTGCTAG	372	372	0	0	0	369	4	0.991935	P1	8.36
ACTGTTTTAGTGACGATAT	480	480	0	0	0	477	6	0.99375	P1	8.35
GTCTGGGGGGTCTAGGTTG	342	342	0	0	0	341	11	0.997076	P1	8.31
CGTATTCGCCAATGGGTCA	512	511	1	0.00195312	0	507	5	0.992172	P1	8.25
TGCACGTGATCCGTGGCTA	237	236	1	0.00421941	0	233	3	0.987288	P1	8.25
TTGCAGAGGGCAATCATGA	646	646	0	0	0	637	10	0.986068	P1	8.24
CTATGGGTACTCGGCGGGC	384	384	0	0	0	383	12	0.997396	P1	8.23
CTATTTTTTTGCGGGGTCA	2382	2382	0	0	0	2378	4	0.998321	P1	8.18
ATACGCTGGTTCCTTCAGC	778	777	1	0.00128535	0	773	5	0.994852	P1	8.17
GTGGGGATATTCTAGCGC	295	295	0	0	0	288	8	0.976271	P1	8.17
GAGCGTGATGACGAGCTAG	1029	1029	0	0	0	1021	13	0.992225	P1	8.16
GTATGGCAACTGGCTGGAG	237	237	0	0	0	234	3	0.987342	P1	8.1
CTGTGTGTTCCGGGACTTG	758	758	0	0	0	758	1	1	P1	8.04
GGGAGGAGTAGGTTCTTCA	829	828	1	0.00120627	0	819	10	0.98913	P1	8.03
CTGATAGTTTGATGCGTAC	529	528	1	0.00189036	0	524	4	0.992424	P1	8
TAATTATACATTTCGTTAA	1113	1113	0	0	0	1111	3	0.998203	P1	7.93
ATCCTTAACAGGGTGCTGC	275	275	0	0	0	273	2	0.992727	P1	7.87
GGATTTTTTAGCGGTTCAC	286	285	1	0.0034965	0	283	2	0.992982	P1	7.86
TTTTGGCTGTGCTGTTGAA	1133	1133	0	0	0	1123	13	0.991174	P1	7.82
TTAGAATCCTAGTACGGGT	271	271	0	0	0	267	6	0.98524	P1	7.82
CTGGATGCGGTGTTTTAAT	522	522	0	0	0	519	4	0.994253	P1	7.77
TGCTCCTTTTTCGATTCGG	1034	1034	0	0	0	1029	6	0.995164	P1	7.75
ACCTTTTCAGTGGTAGTCA	246	246	0	0	0	246	0	1	P1	7.74
CTGTCCCCGAATCTTGGGC	1449	1448	1	0.000690131	0	1442	11	0.995856	P1	7.71
CGACCCGTCGTACTTCTTG	205	204	1	0.00487805	0	203	2	0.995098	P1	7.7
TTATGACATAAATTAAATA	239	239	0	0	0	237	2	0.991632	P1	7.69
TTGGTGCCGTCGCTTGGTT	284	284	0	0	0	280	5	0.985915	P1	7.67
CTATTAGAACGACAGCATT	965	965	0	0	0	965	2	1	P1	7.66
ATGCTCTTGAAAGTGTCAT	253	253	0	0	0	251	2	0.992095	P1	7.66
CCCACTGTGTCATCTGTGG	627	626	1	0.0015949	0	623	4	0.995208	P1	7.62
GGCAATCCGTTAGTGATCG	534	533	1	0.00187266	0	527	7	0.988743	P1	7.61
TTGCTGCCTTTTTTTTTTA	756	755	1	0.00132275	0	755	0	1	P1	7.57
CGATAGGTTGAGCCGTAGG	332	331	1	0.00301205	0	329	3	0.993958	P1	7.54
GGCCCGTCTGACTGTCGGC	1531	1531	0	0	0	1531	0	1	P1	7.5
GCATTCTTACAGTGTATTG	925	925	0	0	0	924	4	0.998919	P1	7.49
GCGTTGCTCGGGAATATTG	252	252	0	0	0	250	10	0.992063	P1	7.49
ATCTATCATTAGCTTGAAG	199	198	1	0.00502513	0	196	2	0.989899	P1	7.49
AGCTAGGATGGCTGGTATT	337	337	0	0	0	333	4	0.988131	P1	7.46
AGTCCGGTGCCGGGGTAGA	1335	1335	0	0	0	1335	2	1	P1	7.43
GTCCGCACGCCGCGGGTAG	292	292	0	0	0	289	11	0.989726	P1	7.4
CTAAAGACTCTGTCCGGAT	250	249	1	0.004	0	245	5	0.983936	P1	7.39
CTGTTGGATTTAGTGTAGA	776	774	2	0.00257732	0	770	4	0.994832	P1	7.36
ACTCTTTCAGCATACGCGT	233	233	0	0	0	227	6	0.974249	P1	7.36
TATGTGATATATATGTATA	1288	1287	1	0.000776398	0	1284	3	0.997669	P1	7.34
TCCATGTTATTGGATCTAT	245	244	1	0.00408163	0	241	4	0.987705	P1	7.33
TTCTGGTTTTCCCCTGTCT	599	599	0	0	0	596	4	0.994992	P1	7.31
TGCTAGCGCATAAGCCTAT	415	415	0	0	0	413	3	0.995181	P1	7.26
CTTGACGCGCGGGGTAGA	706	706	0	0	0	706	2	1	P1	7.25
GGCTCACCTCACGTACAGT	282	282	0	0	0	282	0	1	P1	7.16
CCCCACGAGGTTATGTGTA	1354	1354	0	0	0	1315	71	0.971196	P1	7.15
TAACATTTGACTCGCACGG	728	728	0	0	1	719	10	0.987637	P1	7.14
GGTCCGCTCGGAATGCGC	204	204	0	0	0	204	0	1	P1	7.13
TTATGAGACCTAGCATACA	453	453	0	0	0	452	2	0.997792	P1	7.02
TGGCCTAGGCGCTCACGAA	376	376	0	0	0	375	1	0.99734	P1	7.02
CTTCGGTGGGAGTCGTGTT	1324	1324	0	0	0	1321	4	0.997734	P1	7.01
TTGGCCTTGATCGTGGGTC	491	490	1	0.00203666	0	490	0	1	P1	6.99
ATTCTCGAGAATAAGGAAG	695	695	0	0	0	692	5	0.995683	P1	6.98
TAACAACCGGGTAATATCG	934	934	0	0	0	928	8	0.993576	P1	6.98
ACTGTTTTACAGGGCTATT	728	727	1	0.00137363	0	725	2	0.997249	P1	6.96
CCTTCGTGTGATGTTGTCG	1618	1618	0	0	0	1613	7	0.99691	P1	6.87
TTGGGTCGTGTTGCATCTT	440	440	0	0	0	438	3	0.995455	P1	6.87
TTGTTCTGGGCTGGAACGG	619	618	1	0.00161551	0	616	2	0.996764	P1	6.86
CTACCCCATATACGGATC	240	240	0	0	0	240	0	1	P1	6.83
GTCGCCTCTGGGTTCATGC	322	322	0	0	0	319	5	0.990683	P1	6.82
CGAAGGCCACAGGCGCTGG	1010	1010	0	0	0	1009	2	0.99901	P1	6.81
GTCGTTATTTCTTTAATGA	214	214	0	0	0	214	0	1	P1	6.73
TCTCAGAGTTACTATTGTT	560	560	0	0	0	557	4	0.994643	P1	6.6
GGACGTCCCCTGAGAGCAG	499	499	0	0	1	498	0	0.997996	P1	6.56
GATTTTGCTATAATAATTA	1307	1307	0	0	0	1302	9	0.996174	P1	6.56
TCTTGCTATCCTCGAGGT	290	290	0	0	0	289	2	0.996552	P1	6.55
TGGTTTGCTGCGTAGGTAT	431	431	0	0	0	431	0	1	P1	6.54
TCGGCCCCGTGGCCTGTTT	2130	2129	1	0.000469484	0	2123	6	0.997182	P1	6.51
ACCCGGAATGTTATGTCTA	560	559	1	0.00178571	0	557	4	0.996422	P1	6.51
TGGCAAGTGTTTGTTCACC	1230	1229	1	0.000813008	0	1222	10	0.994304	P1	6.47
TTCGCTGCTCGGAACAGGT	383	383	0	0	0	383	0	1	P1	6.39
GGCGGGAATGGCGGAGGTG	1177	1176	1	0.000849618	0	1173	3	0.997449	P1	6.39
TCAGGCATACGTCGCGGTA	889	889	0	0	0	886	3	0.996625	P1	6.32
ACTCCGCCCTTTATGCGCA	320	320	0	0	0	312	8	0.975	P1	6.32
ATATGGGATTATCTAGTTT	1234	1233	1	0.000810373	0	1231	4	0.998378	P1	6.31
TGGGTGGACATATCGTGGA	777	777	0	0	0	775	5	0.997426	P1	6.18
CTGCGGGTGTGGCGGTGTC	212	212	0	0	0	207	5	0.976415	P1	6.13
CCATGTGCGTCAGGCGCCT	629	629	0	0	0	628	2	0.99841	P1	6.11
TCCCGAGCTCGTGTTTGG	298	298	0	0	0	298	0	1	P1	6.07
GTATGAACGTCCCAAGTTC	273	273	0	0	0	272	1	0.996337	P1	6.05
TCATTCTGCCACTTTTGCT	357	357	0	0	0	357	0	1	P1	5.97
TTCTTCTTATTGCCGCGCG	311	311	0	0	0	311	0	1	P1	5.94
TTCTTGTATCCATGTTTGT	222	222	0	0	0	221	1	0.995495	P1	5.92
ATTTCGCCCGAAGGCTTCT	414	414	0	0	0	414	0	1	P1	5.87
ATGGACCCGTGAGGTCATT	737	737	0	0	0	737	0	1	P1	5.86
GGCTGTCGCATGCCTTGTG	330	330	0	0	0	330	0	1	P1	5.84
TCCGGAAGGTGAAATTCCT	417	417	0	0	0	414	4	0.992806	P1	5.8
TGGGGTGAGGGTATCAACC	275	274	1	0.00363636	0	274	0	1	P1	5.79
GTGGCCTTCGGTCCTCAGC	320	320	0	0	0	319	1	0.996875	P1	5.75
CAAGGTGGATATTGGGGAT	276	276	0	0	0	275	1	0.996377	P1	5.74
TCCTCCCTACTGACGCATC	552	551	1	0.00181159	0	548	4	0.994555	P1	5.72
CTCCCCGCGTTTCGGTATA	268	268	0	0	0	267	1	0.996269	P1	5.7
TGTGGCTTGCCCTGGGTGT	708	707	1	0.00141243	0	705	4	0.997171	P1	5.62
GTTGCGCTGCAACTGGTGT	269	268	1	0.00371747	0	266	2	0.992537	P1	5.6
AGAGTCTCAATTTTCGATT	1034	1034	0	0	0	1032	4	0.998066	P1	5.56
TTTCTTGCTACTGTTCTAG	315	315	0	0	0	313	3	0.993651	P1	5.55
AGTGCTAGCAAGACTTGGA	322	321	1	0.00310559	0	316	8	0.984424	P1	5.55
TTGTCGTTGGAGCTTGGTT	238	238	0	0	0	235	3	0.987395	P1	5.35
ACGACACTGACGCGCCGCT	693	693	0	0	0	693	0	1	P1	5.33
CCTGTGGTCGTGGCTATTT	216	215	1	0.00462963	0	213	5	0.990698	P1	5.3
CTCCACTATGCCAATCAAT	444	444	0	0	0	438	6	0.986486	P1	5.27
ACTCATGTTGTAGAGCCAT	328	328	0	0	0	324	4	0.987805	P1	5.24
GCTGCCACTGTGTCGGAAG	329	328	1	0.00303951	0	328	0	1	P1	5.23
CTTACTATCGGTATCAGGT	396	396	0	0	0	395	1	0.997475	P1	5.18
GCATACTTTGAAGGAGGAT	269	269	0	0	0	267	2	0.992565	P1	5.18
TATCGGGAGGCCTGCGTGT	216	216	0	0	0	216	1	1	P1	5.15
GGGAAACATAAGAGGGGAT	250	250	0	0	0	248	2	0.992	P1	5.08
CGACCGAGGTCGGCGAAAA	453	453	0	0	0	451	4	0.995585	P1	5
TGTCTTGTGTCTTGCAGCG	258	258	0	0	0	256	3	0.992248	P1	4.98
ATGCTCTCATCCAAATTGC	416	416	0	0	0	414	4	0.995192	P1	4.94
CCTTCATGGATGGGGGCCA	328	328	0	0	0	328	1	1	P1	4.9
GTTGCGTTAAGAGATGGTT	391	390	1	0.00255754	0	387	3	0.992308	P1	4.88
CTTTAACTCGCCGATATTT	288	288	0	0	0	284	4	0.986111	P1	4.77
TCTGTACGTCCTGGGCGT	1173	1173	0	0	0	1172	2	0.999147	P1	4.7
AGGGTTGATTCAATCCAGT	377	377	0	0	0	377	1	1	P1	4.67
CTGGGCCAATGAGCGTCAA	496	475	21	0.0423387	0	475	1	1	P1	4.64
AATGTCGTGCGGGCCGGGG	348	348	0	0	0	347	2	0.997126	P1	4.64
CCCTTCTCGGAGAGCCTTG	287	287	0	0	0	286	1	0.996516	P1	4.59
CGGCGTGCCCTTTCGTTCT	336	335	1	0.00297619	0	331	7	0.98806	P1	4.56
TCGATGGTATACGATAAAC	203	203	0	0	0	198	5	0.975369	P1	4.56
TGCCGCGCTTAAGTATAAC	247	245	2	0.00809717	0	244	2	0.995918	P1	4.52
CATGTCGTTGTCGCATGGC	355	355	0	0	0	351	4	0.988732	P1	4.51
TTCCGTGAACTTCCGGCTG	256	256	0	0	0	254	2	0.992188	P1	4.45
GTATCTCGTGGCTGTGCTG	364	364	0	0	0	364	0	1	P1	4.37
TCGGCGAGAGCTGAGATAT	218	218	0	0	0	214	4	0.981651	P1	4.37
CTGACAGGGGTTCTCATCA	1609	1608	1	0.000621504	0	1601	10	0.995647	P1	4.36
TGGGTGAAGCGCAGGATGC	546	545	1	0.0018315	0	543	2	0.99633	P1	4.3
CTTCCGCCCGATGGCCATA	371	371	0	0	0	369	15	0.994609	P1	4.28
TGGGTGGTAAAGTATACTC	210	210	0	0	0	203	13	0.966667	P1	4.23
ACTGGTCCGTTACGATCAC	216	215	1	0.00462963	0	214	1	0.995349	P1	4.2
AAAGGGTCTTTGGATCTGG	385	384	1	0.0025974	0	377	8	0.981771	P1	4.2
CTCAGCTTACTTGGCACGC	358	357	1	0.0027933	0	355	2	0.994398	P1	4.1
TCTGATTGTTCATATGTGT	299	298	1	0.00334448	0	295	3	0.989933	P1	4.1
ATATTCGCGGTGGGGGTCG	331	331	0	0	0	329	2	0.993958	P1	4.05
AAATTGAAATCCGTGTCTA	408	407	1	0.00245098	0	407	0	1	P1	4.04
AGGGCCGGGATTTTTGTCT	368	368	0	0	0	367	2	0.997283	P1	3.98
GCTCCAGACGCAAACGCGC	328	328	0	0	0	328	1	1	P1	3.97
TCGCTTCGGCTGCCCCAGG	230	230	0	0	0	228	5	0.991304	P1	3.93
TCGCGGGTGGACCATCCGG	229	229	0	0	0	229	0	1	P1	3.9
GTTTAGTCGATGGCGGTTA	230	230	0	0	0	227	4	0.986957	P1	3.86
CGAGTCAGATTCCGAGTTG	330	330	0	0	0	327	3	0.990909	P1	3.79
ACACGTACGTGGTATTCTT	423	423	0	0	0	423	1	1	P1	3.77
ACCCCTTGACAGAGCACCG	330	330	0	0	0	327	9	0.990909	P1	3.77
GTTAAATATGCCGGGGTTT	305	305	0	0	0	302	3	0.990164	P1	3.72
ACGGTCTCTATTCATAACT	250	248	2	0.008	0	247	1	0.995968	P1	3.69
CTGCATTCACGGCCGTCTG	441	440	1	0.00226757	0	437	3	0.993182	P1	3.67
TACTTGGTTGTGCTGATAC	847	847	0	0	0	846	3	0.998819	P1	3.56
TTCAGTTGTTAAGCTCTTT	207	206	1	0.00483092	0	203	4	0.985437	P1	3.56
TGTTTTATCAAGACTGGGC	199	199	0	0	0	197	3	0.98995	P1	3.45
TCTGGCCCCAGTTAAATCG	276	276	0	0	1	272	3	0.985507	P1	3.44
GCAGCCGGATGGAGCGAGT	480	480	0	0	0	479	3	0.997917	P1	3.42
TTCTTTCCTATATATAATA	479	479	0	0	0	477	2	0.995825	P1	3.4
TGAATGAGTTTGCTTCGTT	561	561	0	0	0	561	0	1	P1	3.33
CTCCCTCATTAGGGAGTTT	482	468	14	0.0290456	0	465	4	0.99359	P1	3.33
AGCCCCGTGGCCAGGCCAG	351	348	3	0.00854701	0	343	5	0.985632	P1	3.32
TCTCTAATCACCACGCCCA	241	241	0	0	0	235	7	0.975104	P1	3.28
TGCTCGGCGGTCGAGGGCT	504	504	0	0	0	503	3	0.998016	P1	3.13
TAAGTGGTATCCTTTTTTA	304	4	300	0.986842	0	4	0	1	P1	2.93
ACTAAGACTACTGGGGGGT	396	396	0	0	0	393	3	0.992424	P1	2.89
CTGAGCTACGTCGGTTATG	480	480	0	0	0	480	0	1	P1	2.75
ACATCTGCTCGAGCGGCGT	319	318	1	0.0031348	0	316	4	0.993711	P1	2.74
CATGTGGGGGTGGTACAGG	252	250	2	0.00793651	1	246	4	0.984	P1	2.71
TTCTGGTCCGAATAGGGGA	608	608	0	0	0	608	4	1	P1	2.43
TTCGATCCCACGGATCGGG	328	328	0	0	0	326	2	0.993902	P1	2.41
GTACGGCCATCGCGGGGAT	216	216	0	0	0	213	3	0.986111	P1	2.15
CGGTCGCAGGGCTCTCTCT	207	207	0	0	0	206	1	0.995169	P1	2.1
TATTCGGCAACGCATGAAT	213	212	1	0.00469484	0	210	2	0.990566	P1	1.83
CGTGTTTAACACGGAATGT	263	263	0	0	0	263	0	1	P1	1.39
TAGCTCGGCCCTACCCAAG	206	206	0	0	0	205	1	0.995146	P1	1.23
CCGAGGGTGACAGCTTCAT	5502	5249	253	0.0459833	0	368	5048	0.961707	T4	98.73
ACGTTATGACTTCTCGTGC	4653	4652	1	0.000214915	1	6	4647	0.998925	T4	98.15
AGTATGGAACGGAGTTCTA	2393	2392	1	0.000417885	0	9	2388	0.998328	T4	98.02
TCTCCTCTGATATCTTCAG	1771	1771	0	0	0	0	1771	1	T4	96.91
TGATGGAGGCACGAACCTA	5151	5150	1	0.000194137	1	12	5141	0.998252	T4	96.44
TTTTATAGCTTGAATACCA	1151	1151	0	0	0	1	1150	0.999131	T4	95.56
TCTATCGTGTCCCAGGTGC	1839	1837	2	0.00108755	1	44	1794	0.976592	T4	95.25
CGAAGTGGTGAGCCCTGGG	1498	1498	0	0	0	1	1497	0.999332	T4	93.9
TGTTCTGTCCACTTTCGGT	1105	1105	0	0	0	10	1097	0.99276	T4	92.89
TGGAAATTTTTAGTAGAAT	2183	2182	1	0.000458085	0	32	2151	0.985793	T4	92.25
TAACCGCGTTCTGTTTTTA	1164	1164	0	0	0	6	1160	0.996564	T4	91.8
TTTTCGCTATCTTATTACA	1717	1717	0	0	0	3	1714	0.998253	T4	91.4
AGTTGAAGTGGTTATCGTG	1679	1679	0	0	0	7	1674	0.997022	T4	91.21
TCCCACCCTTATAGGTATG	1684	1683	1	0.000593824	0	5	1679	0.997623	T4	91.2
ACAGATAGTCGGGTAGTGT	2680	2680	0	0	0	8	2675	0.998134	T4	91.12
GATGGCGATGTCCCCAATT	1150	1144	6	0.00521739	0	36	1109	0.969406	T4	90.96
TGCGGATTTGTCATTTTTC	1080	1080	0	0	0	58	1057	0.978704	T4	90.72
AACGACTAACAGCATAGCC	3576	3575	1	0.000279642	0	13	3567	0.997762	T4	90.66
ATGTCTTATCTCGGCTGGT	1111	1111	0	0	0	3	1109	0.9982	T4	90.48
TTTCTCCGCCGTCCCTGTT	1049	1049	0	0	0	50	1027	0.979028	T4	90.48
TCGGCAGAGACTGAGTGGC	1894	1893	1	0.000527983	0	3	1890	0.998415	T4	90.32
TATTTGGCGTCCCAGCAGC	1605	1604	1	0.000623053	0	17	1602	0.998753	T4	90.25
GATGTCCTGATGAAAAGTC	1566	1566	0	0	0	3	1565	0.999361	T4	90.24
TCGAAAGACTCTAACCAGG	4414	4413	1	0.000226552	0	14	4401	0.997281	T4	89.98
CCTCTAGGGTTGTGGCTCA	1321	1321	0	0	0	0	1321	1	T4	89.29
CGGGTTCCCGAAATAGCC	1390	1389	1	0.000719424	0	4	1388	0.99928	T4	89.11
GACGCGTTTGCGACCGTCC	1272	1272	0	0	0	6	1267	0.996069	T4	89.01
CGACCAGGGTTCGGCCAAA	1268	1267	1	0.000788644	0	3	1265	0.998421	T4	88.68
TCTATTGTCGAATACCCAG	2340	2339	1	0.00042735	0	6	2334	0.997862	T4	88.47
AAAGCTGCCTCTATTAACG	952	952	0	0	0	2	950	0.997899	T4	88.4
CCTACCTCGTACGCTGGC	1709	1709	0	0	0	3	1707	0.99883	T4	88.21
GGCACGCTCTTCATACCTC	1565	1565	0	0	1	4	1563	0.998722	T4	87.71
TTATCCCGTAACAGACCTC	1310	1310	0	0	0	26	1301	0.99313	T4	87.56
ACTCAACATAGAAGCTGTT	4778	4777	1	0.000209293	0	4	4773	0.999163	T4	87.53
AACTAACCTTAGGTTCAT	995	992	3	0.00301508	0	10	982	0.989919	T4	87.44
CAATCTAACCTATTGCGT	947	944	3	0.0031679	0	5	940	0.995763	T4	87.4
TTTGTTCGAGTACATTGCGG	2104	2104	0	0	0	13	2093	0.994772	T4	87.4
AAGTCTGGAACGTAGTTTT	3257	3257	0	0	0	8	3251	0.998158	T4	87.34
CTCCATGGAGTTGCTGCTA	2043	2042	1	0.000489476	0	13	2031	0.994613	T4	87.02
ACAAAAATTACTTGGCATT	3367	3364	3	0.000891001	2	15	3350	0.995838	T4	86.58
TGTACAAAATGATTCTGGG	2110	2109	1	0.000473934	0	9	2103	0.997155	T4	86.51
ATCCCGAGGTGCTCTGACT	1544	1543	1	0.000647668	0	8	1537	0.996111	T4	86.41
TGAGTATTGTGGCCATCCG	3561	3561	0	0	0	8	3557	0.998877	T4	86.24
CTTTGTGATCTCTGGGGG	4365	4365	0	0	0	221	4247	0.972967	T4	86.24
CTGTCTCCGGGCGTGCTTA	1816	1815	1	0.000550661	0	4	1812	0.998347	T4	85.94
TTGCTTGCCGTGAGTGAGT	1466	1466	0	0	0	4	1463	0.997954	T4	85.94
CCGTGCTTTCAATAAAGAT	2820	2819	1	0.00035461	0	10	2813	0.997872	T4	85.82
GCTGTGATTCTATACAGAA	1094	1094	0	0	0	10	1088	0.994516	T4	85.31
TTGTCTTGCCGTTACGTTG	1290	1287	3	0.00232558	0	24	1267	0.98446	T4	85.28
TTCCTGAGTCCATGACGCT	1411	1411	0	0	0	2	1409	0.998583	T4	84.73
GCCAAGAAATTTTTTGTTG	812	812	0	0	0	5	807	0.993842	T4	84.28
TCTATAGGTGCATCCTCGG	902	901	1	0.00110865	0	7	895	0.993341	T4	84.25
GGACGCCGGGGCCCCTCCA	652	652	0	0	0	1	651	0.998466	T4	84.19
TCTGTTTGGCTACTAGTAC	657	657	0	0	0	2	655	0.996956	T4	84.18
ATATTAAGCTTGCGAATTC	2581	2577	4	0.00154979	0	9	2570	0.997284	T4	84.16
CTGCTTTAACGTAAGGTCT	1525	1523	2	0.00131148	0	10	1517	0.99606	T4	84.01
TTCTATCTTAATTTTTTTT	2079	2078	1	0.000481	0	7	2074	0.998075	T4	83.8
ACTGAAAGACATCGTTCCT	1773	1771	2	0.00112803	0	6	1768	0.998306	T4	83.64
AGGAGTTGTTCACTAGATG	1194	1194	0	0	0	5	1191	0.997487	T4	83.52
TAGTCCCGTTGGTTGTAT	2458	2457	1	0.000406835	0	3	2454	0.998779	T4	83.44
CACCATTTATAGGGTCTGG	3963	3963	0	0	0	13	3954	0.997729	T4	83.35
GTAAGAATTATGGCGTCGT	766	762	4	0.00522193	0	8	756	0.992126	T4	83.28
AATCGGGTGCACTTCATGC	959	959	0	0	0	0	959	1	T4	83.27
CGGGTTAATACACCATTTA	1345	1345	0	0	0	5	1342	0.99777	T4	83.2
AACCTTTGCATCACGGGCA	1332	1331	1	0.000750751	0	10	1322	0.993238	T4	82.97
GCATAATTCGTGAGTTCCA	837	837	0	0	0	10	830	0.991637	T4	82.88
ATTTATTTGACCGACGAGG	1377	1377	0	0	0	9	1370	0.994916	T4	82.81
GCAATAGCTTTACAGGCCC	1430	1429	1	0.000699301	0	4	1427	0.9986	T4	82.53
AAATTGTCTTTGTTTGAGT	2211	2211	0	0	1	21	2191	0.990954	T4	82.53
CACCGTCCGTACATGCCCA	2631	2631	0	0	1	11	2621	0.996199	T4	82.5
TTTGGCTGAGTATTGTGGT	1463	1461	2	0.00136705	0	3	1458	0.997947	T4	82.41
CGGCCCAGTGGACCGGTA	2954	2954	0	0	0	13	2948	0.997969	T4	82.38
GTCTGGGGTAGAATATGAT	513	511	2	0.00389864	0	27	488	0.95499	T4	82.35
ATACGCTCATCCCAGGATA	723	723	0	0	0	10	714	0.987552	T4	82.33
AGGTCTTGATGCATGCATG	2279	2278	1	0.000438789	0	10	2270	0.996488	T4	82.22
TATATGCCATCACCGGTTT	3497	3495	2	0.000571919	0	13	3483	0.996567	T4	82.16
TGTAGACGTCCAGAGCTGC	1814	1814	0	0	0	4	1812	0.998897	T4	81.84
CTTCGCTAGAACGCGAGAG	1342	1338	4	0.00298063	0	2	1336	0.998505	T4	81.81
TCCTTAATTTTTCGTGCCT	671	671	0	0	0	2	670	0.99851	T4	81.66
TATGTACTTTCGCAGCGAT	1098	1095	3	0.00273224	0	17	1080	0.986301	T4	81.58
CTTATCGCGGTGATGAGGG	2610	2608	2	0.000766284	1	9	2601	0.997316	T4	81.47
CCTAACGGACTTATTTCTT	543	543	0	0	0	0	543	1	T4	81.16
CATTGCTGCTGCTTTCTCT	3387	3385	2	0.000590493	0	10	3378	0.997932	T4	81.15
TCTCTGGTCGGCTCTGGGC	1137	1137	0	0	1	6	1131	0.994723	T4	80.95
ATTTACATTAGATTCGCTA	712	712	0	0	0	8	704	0.988764	T4	80.86
ACCTCGCGAACCGCCTTAG	1457	1455	2	0.00137268	0	103	1422	0.97732	T4	80.67
CCCTCTAGCCCCCTCCGAC	1319	1319	0	0	1	4	1314	0.996209	T4	80.6
TTTGTTCATTGTTTACTAG	1995	1995	0	0	0	13	1986	0.995489	T4	80.55
CGTGCTTTAGATATACACC	1440	1438	2	0.00138889	0	9	1430	0.994437	T4	80.52
TTGATGCATATCTCCTGCA	846	846	0	0	0	3	843	0.996454	T4	80.44
GTGTCTTGGTAAAATCTT	511	511	0	0	0	2	510	0.998043	T4	80.27
GCCTCCTAAGTATGCACGA	1061	1060	1	0.000942507	0	1	1059	0.999057	T4	80.13
TCGCGCCTCCCGCGGGTGC	1254	1253	1	0.000797448	0	3	1250	0.997606	T4	80.12
AACGTCGTCACCAGGGCGT	894	893	1	0.00111857	0	17	881	0.986562	T4	80.11
CGGTGCATACCTCCGGGG	983	981	2	0.00203459	0	8	973	0.991845	T4	80.08
CGTCTATTCCGTAAATTTA	694	694	0	0	0	3	691	0.995677	T4	80.06
GTGTTTCGCGGGGGGGGCT	584	584	0	0	0	2	582	0.996575	T4	80
TACTCACTCTCTAGTTTGA	1610	1608	2	0.00124224	0	6	1603	0.996891	T4	79.78
CTGTGCATGTCGTTGGCTT	2315	2314	1	0.000431965	0	5	2310	0.998271	T4	79.72
CACACCCTCTTTCGCGTGG	470	466	4	0.00851064	0	3	463	0.993562	T4	79.71
AGTTGAAGGCCTTTTATGT	1454	1454	0	0	0	17	1438	0.988996	T4	79.58
TGAGTTATTTCGGCGCCAC	1503	1502	1	0.000665336	0	10	1493	0.994008	T4	79.53
CGGTGTCCATTCGACGTGC	697	696	1	0.00143472	0	3	694	0.997126	T4	79.47
TACCCTTATGCCGCAATTG	947	946	1	0.00105597	1	10	935	0.988372	T4	79.44
ATTTCTGGGTCATCTTCTT	3081	3079	2	0.00064914	1	14	3067	0.996103	T4	79.28
ACGCCGATTAGAGGCATGT	1186	1186	0	0	0	4	1182	0.996627	T4	79.27
TCCGGTCTTTTACGTACAA	1672	1671	1	0.000598086	0	7	1665	0.996409	T4	79.27
TCCTGCAACCGTAATCTGT	1051	1051	0	0	0	3	1048	0.997146	T4	79.17
AGAACGCGGGGGGAACTAG	669	669	0	0	0	0	669	1	T4	79.16
ATCATTGTGACATTCCAAA	617	617	0	0	0	4	613	0.993517	T4	79.15
TCCGTCGACGTTGGGGCAA	2443	2442	1	0.000409333	0	4	2438	0.998362	T4	78.8
GTATTGCGTGTCACCCTTG	689	684	5	0.00725689	0	13	675	0.986842	T4	78.75
AGCAGTGTGCCACGCATCA	1736	1735	1	0.000576037	0	9	1727	0.995389	T4	78.71
TTCGTGTGTTATGTGGCAT	599	599	0	0	0	4	595	0.993322	T4	78.71
TTTCGGCTTGCGCGTTACT	903	903	0	0	0	2	901	0.997785	T4	78.64
ACTACCAGATTAGGCCTTG	1000	1000	0	0	0	1	999	0.999	T4	78.63
TCCTTGGCTCTTGGTTGTT	1013	1013	0	0	0	9	1005	0.992103	T4	78.59
CCTCTTCGAACTTTTTTGC	2314	2314	0	0	0	7	2308	0.997407	T4	78.47
TCCGGCAGTCTTCGGTAAA	2851	2850	1	0.000350754	0	102	2751	0.965263	T4	78.45
GGGCACGTGTTCGTCCTAG	1328	1328	0	0	0	7	1321	0.994729	T4	78.42
GGACAGCGAAGCGGCTCCT	697	697	0	0	0	6	693	0.994261	T4	78.41
GGCTCGCTTATGTTTCGTT	520	519	1	0.00192308	0	3	518	0.998073	T4	78.16
CGCCAGCAAGGGCGAGGGT	1403	1403	0	0	0	4	1400	0.997862	T4	78.16
TTTAATATTTCGGTCGTGG	685	684	1	0.00145985	0	4	681	0.995614	T4	77.98
TTACCGTTATTTCAGTCGA	886	886	0	0	0	1	885	0.998871	T4	77.42
GACCCCGGGCATTACCGAA	861	860	1	0.00116144	0	4	856	0.995349	T4	77.31
CCTGTGCCTAGGACTGTAG	1255	1254	1	0.000796813	0	9	1245	0.992823	T4	77.3
TAGCCCCAACAATCTTCCT	1280	1279	1	0.00078125	0	10	1271	0.993745	T4	77.29
TAAGTGTCTTCTAAGGCGT	988	988	0	0	0	9	985	0.996964	T4	77.26
ACGGCAATCACTCATGAAC	236	236	0	0	0	7	229	0.970339	T4	77.2
TCTGGCTCGCGAACCGGGT	1864	1864	0	0	0	5	1861	0.998391	T4	77.19
ATAGGCCGGGTGGCTTCGC	1016	1016	0	0	0	3	1014	0.998031	T4	77.1
AGGCGCGATCTATATTGTG	1480	1480	0	0	0	10	1471	0.993919	T4	76.99
TTTAGTAATTGATCGGTTT	882	882	0	0	0	0	882	1	T4	76.93
AGCGGCCGTGCTGCTGCAG	1500	1500	0	0	0	1	1500	1	T4	76.83
TTTGGGAGCTCTTTTGATA	2680	2679	1	0.000373134	0	10	2671	0.997014	T4	76.64
TTCTTTAGTACACCCTTTA	1395	1395	0	0	0	0	1395	1	T4	76.58
TTATATATAGAATAGGTCC	657	657	0	0	0	3	655	0.996956	T4	76.49
ATGGGTCGGTGTTGGGGTT	1260	1260	0	0	0	12	1249	0.99127	T4	76.48
CGTACGTTATTCTGTTGTG	514	513	1	0.00194553	0	7	508	0.990253	T4	76.45
CGTGTTGCGGTGGACCGTG	1217	1217	0	0	0	1	1216	0.999178	T4	76.42
GTCTTGCATTCCAGACCAT	1594	1592	2	0.00125471	0	9	1585	0.995603	T4	76.41
CGCATTTTTGGTGTCCGGA	2124	2122	2	0.00094162	0	5	2117	0.997644	T4	76.37
GTAATTAGAGGATTTAAGG	949	949	0	0	0	2	948	0.998946	T4	76.29
TGCGCGTTTTGTTTGTGTT	596	595	1	0.00167785	0	5	590	0.991597	T4	76.2
CCCCTATACGTTATTCATT	924	924	0	0	0	3	922	0.997835	T4	76.19
AAGTGAACGCAGTTCGTTA	1146	1146	0	0	0	16	1131	0.986911	T4	76.18
TCGTTTAGACGAGTCTAGA	313	313	0	0	0	0	313	1	T4	76.17
GTCGGTTAAACCATTCAGA	772	772	0	0	0	3	770	0.997409	T4	76.17
CTCCATTGCGGCGGCCCTT	747	746	1	0.00133869	0	4	743	0.995979	T4	76.16
CCGCCTATGTTAGTGTGGC	1603	1603	0	0	0	20	1586	0.989395	T4	76.12
AGAGGTATTATTTGCCGTA	2595	2595	0	0	0	8	2589	0.997688	T4	75.88
TTTCTATTGTTGATTACCC	840	839	1	0.00119048	0	19	833	0.992849	T4	75.82
ACCTCCCTTTTGTTACGTT	683	683	0	0	0	2	682	0.998536	T4	75.61
CGTGGGATAAGGGGGGTGA	2937	2937	0	0	0	8	2931	0.997957	T4	75.61
TACTCCGTTTACATTTGTA	670	669	1	0.00149254	0	7	667	0.99701	T4	75.54
TCATGCAATCGCCCAGGTT	2663	2662	1	0.000375516	0	107	2566	0.963937	T4	75.45
GCCTGCGAACCCATGGGGA	1434	1434	0	0	0	4	1431	0.997908	T4	75.28
CCTCTTCTGTATCTTTGCA	1380	1378	2	0.00144928	0	11	1367	0.992017	T4	75.11
AACCGTGCTACTCAGCTCT	2521	2518	3	0.00119	0	10	2508	0.996029	T4	75.07
TGTGTATAAGTTAATGGCT	1584	1584	0	0	0	4	1581	0.998106	T4	75.02
GTGCGGTTGGGTTGGTTCC	586	585	1	0.00170648	0	5	580	0.991453	T4	74.98
GCTCCGCGATTGAGCTGGC	1811	1810	1	0.000552181	0	4	1806	0.99779	T4	74.97
ATTTCCGCGGACTTACGTA	515	513	2	0.0038835	0	1	512	0.998051	T4	74.94
CTCTTGGTTCACAGCGTAG	942	941	1	0.00106157	0	7	936	0.994687	T4	74.93
GCGAAGTTTGCCGTCCTTA	363	363	0	0	0	3	360	0.991736	T4	74.84
CGTACTCGGGTCCGCGGT	1159	1159	0	0	0	2	1158	0.999137	T4	74.82
TTTTAATTGTGATCAGACT	1158	1158	0	0	0	8	1150	0.993092	T4	74.79
CTCTCCCTCCCCTTCGGCT	1423	1422	1	0.000702741	0	6	1418	0.997187	T4	74.72
GTCTTAGTATGTTGTGTTG	842	842	0	0	0	6	837	0.994062	T4	74.7
CCCCCGGGCAGCGGGGTAT	843	843	0	0	0	2	841	0.997628	T4	74.63
TAGGCGCGGGATAGAGCAT	1309	1308	1	0.000763942	1	7	1302	0.995413	T4	74.62
ATAGGAATTTGAGAATCGA	1366	1362	4	0.00292826	0	3	1360	0.998532	T4	74.41
AACCTGCGTACCTGCGCTA	753	753	0	0	0	7	748	0.99336	T4	74.33
CCCCCCGGCGATTTCCCGG	1449	1449	0	0	0	5	1445	0.997239	T4	74.27
GTCTGAGAGCGCCCACTGA	267	267	0	0	0	1	266	0.996255	T4	74.25
CAATGTGGGGCGTCGGTC	1752	1752	0	0	0	6	1747	0.997146	T4	74.23
GTGTGCGTCTACCTAGTGT	1053	1049	4	0.00379867	1	45	1004	0.957102	T4	74.19
TCTTCTGGGCCGCGGGTTA	1040	1040	0	0	0	5	1037	0.997115	T4	74.16
GTTCTTCACCCGTGTAGCG	919	917	2	0.00217628	0	9	909	0.991276	T4	74.15
CCTTCGTGGTTGGGCAGTG	3241	3240	1	0.000308547	0	7	3235	0.998457	T4	74.14
TTAACAAATACAATCGTTT	2323	2322	1	0.000430478	0	6	2317	0.997847	T4	74.08
CGTGCGGAACAAGCCGTCA	1267	1267	0	0	0	6	1264	0.997632	T4	74.04
ATATTTCACCTCTTGATAT	772	772	0	0	0	2	770	0.997409	T4	74.03
CGCTGACTGGATCTAGGGT	1383	1382	1	0.000723066	0	9	1376	0.995658	T4	73.99
TTAAACCGACCTGGTAGAG	953	953	0	0	0	5	949	0.995803	T4	73.97
AGTATGGCTCGAGTTCAAT	813	811	2	0.00246002	0	4	808	0.996301	T4	73.95
CCCCGAGCTTTCACTCGTG	849	848	1	0.00117786	0	4	845	0.996462	T4	73.91
CGGTGGGTATCCCGGCATG	367	367	0	0	0	1	367	1	T4	73.85
CAGGATTTCGGTGTTATTT	299	299	0	0	0	0	299	1	T4	73.84
TTTCGTAATAGTCCCGTGA	1582	1580	2	0.00126422	0	6	1576	0.997468	T4	73.77
TTCGTTGCGGTTTCTGGAT	1997	1996	1	0.000500751	0	7	1990	0.996994	T4	73.75
TGGTTCCCTTTTACGGAGT	2617	2614	3	0.00114635	0	9	2608	0.997705	T4	73.7
TTTTTTGCGTCTACGATGC	1750	1749	1	0.000571429	0	11	1739	0.994282	T4	73.7
ATTCCTATGTGGCAGCACA	1186	1183	3	0.00252951	0	40	1147	0.969569	T4	73.68
TGTTCCTCTATAGAAGTTG	1061	1060	1	0.000942507	0	7	1054	0.99434	T4	73.6
TTGGAGCGTACGGATCAGG	2400	2395	5	0.00208333	0	40	2356	0.983716	T4	73.57
GTGGTTGTATTCTGCTTAA	648	648	0	0	0	4	645	0.99537	T4	73.53
AGGCCCCTCGCTAGCATGT	3343	371	2972	0.889022	0	3	368	0.991914	T4	73.48
TCGGCCACCGCTTTTAGCG	1448	1448	0	0	0	6	1442	0.995856	T4	73.44
TTCGGGGAGTGGCTTCGTT	1742	1742	0	0	0	4	1739	0.998278	T4	73.38
TGCTACTAATTAGTAATTG	1606	1606	0	0	1	8	1597	0.994396	T4	73.31
TCCCGTCGCTAGCTTTCCT	1011	1011	0	0	0	5	1006	0.995054	T4	73.28
TGCGTGATTTGGGTCTAGT	1972	1970	2	0.0010142	0	6	1964	0.996954	T4	73.24
AGGGAGTAAGCCTCGTCCT	2683	2682	1	0.000372717	0	3	2680	0.999254	T4	73.22
CTTGCTCTGAAAGTATCCT	1477	1476	1	0.000677048	0	1	1475	0.999322	T4	73.18
CTGTAGATGGGTTCTGGGT	1244	1244	0	0	0	6	1238	0.995177	T4	73.15
GGGACTTATTGGTTCAGCG	1019	1018	1	0.000981354	0	6	1014	0.996071	T4	73.1
ACGTGGCGCTGGCGCTTGG	1500	1500	0	0	0	3	1497	0.998	T4	73.09
CAGGCAATCCGCTGCTATA	2885	2884	1	0.00034662	0	2	2882	0.999307	T4	73.06
GATCCGTATAGGTTTAGTT	340	340	0	0	0	3	338	0.994118	T4	73.03
GTTTTCTAATTCCCCCCAG	1975	1974	1	0.000506329	0	7	1969	0.997467	T4	72.98
AGAGAATCCAGATCTTGCA	2377	2377	0	0	0	6	2373	0.998317	T4	72.97
AAGGTAAAGCTTCTCATCT	2490	2489	1	0.000401606	0	11	2482	0.997188	T4	72.89
TAATTACGCTAAGCTGTAT	576	576	0	0	0	1	575	0.998264	T4	72.84
AACTCTCGTTCTTTCCTGT	2326	2325	1	0.000429923	0	10	2317	0.996559	T4	72.84
GATCATACTTGCATGCGAC	1756	1756	0	0	0	2	1755	0.999431	T4	72.83
GTTTACGGCCGGCTTTCTG	978	977	1	0.00102249	0	4	976	0.998976	T4	72.78
TTATAAACTAACGCTAGTA	1412	1411	1	0.000708215	0	3	1408	0.997874	T4	72.73
TTTCTAGCATGAATGTATT	1761	1760	1	0.000567859	0	8	1753	0.996023	T4	72.73
CGTTTTATGGTTTTGTTGA	3598	3596	2	0.000555864	0	7	3591	0.99861	T4	72.68
CTCTTGTCAATCTTGCGGC	983	983	0	0	0	4	982	0.998983	T4	72.55
TTATTGTAGAGGACTTCAT	941	941	0	0	0	1	940	0.998937	T4	72.41
TAGTCAACCAGGATCTCCT	662	662	0	0	0	1	662	1	T4	72.37
TTCTACCGTAACCAGGGTC	901	901	0	0	0	2	900	0.99889	T4	72.37
TTATGTAACGGTTCTCCAA	778	778	0	0	0	1	778	1	T4	72.22
GCTTCTGGCGCGAGTCGGG	784	784	0	0	0	6	782	0.997449	T4	72.17
TGTGCCCTATGCATCATGG	824	824	0	0	0	8	816	0.990291	T4	72.11
TTATTGTTCTCGCGGCTAG	2395	2394	1	0.000417537	0	6	2388	0.997494	T4	72.09
CTCGCCTTAACTGGCTTGC	2256	2254	2	0.000886525	0	22	2233	0.990683	T4	72.07
ATCGAAAATTTTTCTCGGT	804	804	0	0	0	5	800	0.995025	T4	72.04
TTCTATGTTTTTCATTTA	1326	1326	0	0	0	10	1317	0.993213	T4	71.96
GATTGCGTGCCGTCGAGCT	460	460	0	0	0	1	459	0.997826	T4	71.89
TTGCTCAATGTAATGTGCG	2091	2089	2	0.00095648	0	6	2084	0.997607	T4	71.89
CGTCTCCCGTTGGCTGCGT	1083	1081	2	0.00184672	1	5	1079	0.99815	T4	71.86
TCTCGGGTCGCTCTATTGC	464	464	0	0	0	1	463	0.997845	T4	71.84
GCTGGCGTTGCACACTGGG	2014	2013	1	0.000496524	0	15	2000	0.993542	T4	71.63
TCTCGGACTTATACAACCT	581	581	0	0	0	10	571	0.982788	T4	71.62
TTTCAGAACTGTTTCCCTC	597	595	2	0.00335008	0	6	590	0.991597	T4	71.61
TGACCTTTTAACGTACTCT	1514	1513	1	0.000660502	1	8	1505	0.994712	T4	71.6
GGACCGCGGCTTCTGTCTG	604	604	0	0	0	3	602	0.996689	T4	71.58
TGGATGTACTAGCGGCTTC	1306	1305	1	0.000765697	0	7	1300	0.996169	T4	71.57
TCCTACCTATCTACTTGGC	1598	1597	1	0.000625782	0	7	1591	0.996243	T4	71.56
ACGTATTTTGCCATCGATT	588	587	1	0.00170068	0	2	585	0.996593	T4	71.51
TCGTGTCAACGTGAGGCTA	395	394	1	0.00253165	0	3	391	0.992386	T4	71.44
TCCGGGTTAAGTCACCAGA	1148	1148	0	0	0	6	1144	0.996516	T4	71.36
TCGCCTGGGGATCTGTCAT	1248	1247	1	0.000801282	2	5	1241	0.995188	T4	71.32
CGATTTAGATTTGTCCGGC	969	969	0	0	0	7	965	0.995872	T4	71.25
CCAGGATGGTGGTCCGGTG	3495	3495	0	0	0	12	3484	0.996853	T4	71.19
CGCCTGGCTCTAACTACGT	424	424	0	0	0	0	424	1	T4	71.15
GTAATTGTTTACTAAGTTG	746	745	1	0.00134048	0	30	742	0.995973	T4	71.13
CTATGCCGTGCAAGGACCT	689	689	0	0	0	2	688	0.998549	T4	70.92
CCTATCGCCGGTTATGTCGC	529	529	0	0	0	1	528	0.99811	T4	70.88
TGGAAGTAACCTTCCTCGA	670	670	0	0	0	3	668	0.997015	T4	70.88
TTCTATCCTGTAAGCTACT	857	857	0	0	0	9	848	0.989498	T4	70.88
TGGTTTGTTTTTGTAGTTT	1919	1917	2	0.00104221	0	14	1905	0.99374	T4	70.85
GCTAAGTGCGTTACGCTAC	1508	1507	1	0.00066313	0	7	1502	0.996682	T4	70.83
GGCCAGACATGGCCCGAGC	433	433	0	0	0	3	431	0.995381	T4	70.82
CCTTATCATTCTAGCTAAA	863	862	1	0.00115875	0	15	859	0.99652	T4	70.72
ACTTAAAATATCCTCTGGT	813	813	0	0	0	4	810	0.99631	T4	70.71
TAATGCGGACTCTTGCGTT	296	296	0	0	0	1	295	0.996622	T4	70.53
ATCTTCATCCGGAAGCGGG	1147	1147	0	0	0	3	1144	0.997384	T4	70.46
TCGGGACTCTGCAGGAACG	3002	3002	0	0	0	4	2999	0.999001	T4	70.41
GGATCCGTCGTGGATTATT	748	747	1	0.0013369	1	4	743	0.994645	T4	70.31
GTTCCCGTAGGTACGCTGA	513	512	1	0.00194932	0	4	509	0.994141	T4	70.29
CACACTAAAGCTTTCTCGT	1023	1022	1	0.000977517	0	5	1017	0.995108	T4	70.24
TCTGCGAGAGCACTGAACG	1251	1250	1	0.000799361	0	9	1241	0.9928	T4	70.12
ATGTAGTCTGTACTAAGGG	1445	1444	1	0.000692042	0	8	1436	0.99446	T4	70.11
TACCGCATTTTCTATTACT	1469	1469	0	0	0	3	1467	0.998639	T4	70.07
CCGGGCCGTTCCTCAAGGT	1070	1069	1	0.000934579	0	1	1068	0.999065	T4	70.06
AACTTTTGTTTCTTTGGTC	627	627	0	0	0	5	624	0.995215	T4	70.06
TTACTGGCTACGGGGAGGT	587	587	0	0	0	0	587	1	T4	70.04
GCTTCCTTTCAGCTGTGTA	928	928	0	0	0	4	925	0.996767	T4	70.02
CTCAAATCCTTGGAGTTCT	1258	1258	0	0	0	98	1238	0.984102	T4	70
GTCTAGGTTCTAAGTAGGT	856	856	0	0	0	3	854	0.997664	T4	69.94
TCTTTCCTTAACAGGGTTG	646	646	0	0	0	5	641	0.99226	T4	69.94
GTTTGGCCTCCACAGGGGG	884	884	0	0	0	8	877	0.992081	T4	69.94
CATGTTGACGGACTAATAG	1913	1912	1	0.000522739	0	7	1906	0.996862	T4	69.87
CGAGGGCTCCGAACACCTG	414	414	0	0	1	1	412	0.995169	T4	69.83
AATTGGATGGGATTCTTTG	1666	1666	0	0	0	5	1661	0.996999	T4	69.81
TCCGGAGCACTTCAACCCT	888	888	0	0	0	1	887	0.998874	T4	69.77
TTGTTTGCCGGGGGGAATC	1063	1063	0	0	0	2	1062	0.999059	T4	69.67
TAACTGTATGCATGGAAGT	1173	1172	1	0.000852515	0	7	1165	0.994027	T4	69.6
TTTTGAGTCACGCCTATTC	913	913	0	0	0	12	902	0.987952	T4	69.55
GTTATAGATTTTTTGCGGG	1143	1143	0	0	0	8	1136	0.993876	T4	69.47
TTGATTCGTGTATCCAGCT	557	557	0	0	0	2	555	0.996409	T4	69.46
GTGTCGCCCGATTTATCGT	859	859	0	0	0	2	859	1	T4	69.42
ACCCTTCTTCTAGGCATTG	1920	1919	1	0.000520833	3	20	1901	0.99062	T4	69.4
CCCGCTGTTCCCCGGGTAA	2220	2220	0	0	0	6	2217	0.998649	T4	69.34
TTGTCAAGCTACCAGCTAC	1720	1719	1	0.000581395	0	6	1714	0.997091	T4	69.3
TGGTTAGTGGTGCGGTATC	2121	2121	0	0	0	6	2115	0.997171	T4	69.27
TTTGAGTCAAAGGTCGGAG	1133	1133	0	0	0	6	1127	0.994704	T4	69.26
CATTATTGGTGCGTGCCGC	1094	1093	1	0.000914077	0	11	1084	0.991766	T4	69.24
ACGCGCCTTTTGCGTTTCT	1324	1324	0	0	0	8	1322	0.998489	T4	69.21
CTTACTTTACATTTAGATT	1126	1125	1	0.000888099	0	2	1123	0.998222	T4	69.21
ACTCGCTGTATTACGGGCT	2064	2064	0	0	0	7	2059	0.997578	T4	69.19
CCTTTGTACCTGTGTATT	751	748	3	0.00399467	0	3	746	0.997326	T4	69.16
CCGGGTCTTCCGAGCCGTT	2054	2054	0	0	0	8	2046	0.996105	T4	69.13
GCCGTTGTTTTCAGGCCCG	944	944	0	0	0	0	944	1	T4	69.12
GATCTTCTGGGTGGGATGT	1383	1383	0	0	0	7	1377	0.995662	T4	69.08
GCTTCTGTCCGCAGTCCAG	1183	1183	0	0	0	5	1179	0.996619	T4	69.06
GCAGGGATAAGATTAAATA	576	576	0	0	0	6	575	0.998264	T4	69.03
ATTCATTCCCTCATCGGAG	480	480	0	0	0	5	475	0.989583	T4	68.99
TCTTCGGTTTTTTATGCAT	753	752	1	0.00132802	0	14	740	0.984043	T4	68.9
TGCTGGTTCACCTGGAAGT	884	883	1	0.00113122	1	16	867	0.98188	T4	68.84
GATATAAGGCGTATCCAGT	440	439	1	0.00227273	0	1	438	0.997722	T4	68.82
CTGAAGGCTTAAAGATTGA	1098	1098	0	0	0	3	1097	0.999089	T4	68.8
ATGGGGTTCGTCTCTCCTT	1128	1128	0	0	1	9	1118	0.991135	T4	68.77
GTTTTCCCAGTCGAGTGAG	945	945	0	0	0	3	942	0.996825	T4	68.72
TTCGTTCCTACGTGGATTA	660	660	0	0	0	1	659	0.998485	T4	68.7
GCGTCGTACGTCTCCGATG	669	668	1	0.00149477	0	6	664	0.994012	T4	68.67
ACTCTGCATTCTCGCAGAC	825	825	0	0	0	4	821	0.995152	T4	68.61
AGTTGGCATCGTTTGTATA	900	900	0	0	0	3	897	0.996667	T4	68.59
TCTAGGCTAGCGTTCGGAA	1475	1474	1	0.000677966	0	3	1473	0.999322	T4	68.58
ATCTATGGATCTGACTTGT	1321	1320	1	0.000757002	0	7	1313	0.994697	T4	68.58
TTCATCCACATGGAGGTGT	1831	1830	1	0.00054615	1	15	1820	0.994536	T4	68.55
GTAGTTCTCGGGTAGGTGC	544	544	0	0	0	2	542	0.996324	T4	68.54
TATTACCAGAATGGCTTGA	641	640	1	0.00156006	0	2	638	0.996875	T4	68.5
GTTCACTCACAGCGGCACA	946	946	0	0	0	7	940	0.993658	T4	68.45
TACTTCGAGTAAGATATAG	1914	1913	1	0.000522466	1	4	1909	0.997909	T4	68.41
CGACAGTGCACGTTCTGGC	396	396	0	0	0	1	395	0.997475	T4	68.41
TGTCATGTGGAATTAGACC	753	753	0	0	0	10	745	0.989376	T4	68.41
CGCCTGACCGGTTCCCTTT	1814	1813	1	0.000551268	0	9	1804	0.995036	T4	68.33
CTTCGTCCGCCATACTACT	1366	1366	0	0	0	10	1357	0.993411	T4	68.32
TATCACTATCGGTTAGACT	993	993	0	0	0	0	993	1	T4	68.18
AAAGTATACTGCGTCGGTG	370	370	0	0	1	1	368	0.994595	T4	68.18
CCATCTAGTGAAGCGTGGG	1453	1453	0	0	0	3	1450	0.997935	T4	68.15
TGCTGTCCTTACGCATAGG	1415	1414	1	0.000706714	0	4	1410	0.997171	T4	68.13
TCTATCTGGTCCGGACTGA	1513	1511	2	0.00132188	0	23	1491	0.986764	T4	68.06
TGAGTTAGTTCCTCTAGGT	1405	1405	0	0	0	7	1400	0.996441	T4	68.01
AATTGCATTAGAATTAACG	806	806	0	0	0	20	800	0.992556	T4	67.96
TTTCTCCTCGCAGACTGCG	2151	2151	0	0	1	7	2144	0.996746	T4	67.93
GAAGGCATTTCGCTGACAC	469	468	1	0.0021322	0	2	467	0.997863	T4	67.87
GGCTTGCCTCCTGATTTTA	418	418	0	0	0	1	417	0.997608	T4	67.85
ACAAAGCCGTCACGTAGGG	912	912	0	0	0	0	912	1	T4	67.81
TGAGTTCTACGCTCATATT	487	486	1	0.00205339	0	3	484	0.995885	T4	67.81
GCCAAGCATCCGCACCTTC	2031	2031	0	0	0	5	2027	0.998031	T4	67.79
CGCTCGGGCGGTATGTTTC	704	704	0	0	0	1	703	0.99858	T4	67.65
CTCTTGTATCGTTTTTGTT	973	972	1	0.00102775	1	3	968	0.995885	T4	67.63
TGCCGATTCACGGCCGGGT	1266	1266	0	0	0	9	1258	0.993681	T4	67.62
AATATCCCATTCCGAAGTT	1270	1270	0	0	0	6	1264	0.995276	T4	67.6
GCCCTCGGCGTGGAGGGTT	1031	1030	1	0.000969932	0	8	1023	0.993204	T4	67.56
CAGGGGTTCTGCGGACTTT	1172	1172	0	0	0	3	1169	0.99744	T4	67.55
GGCTTGGTTCAAGGTCTCG	503	502	1	0.00198807	0	3	499	0.994024	T4	67.55
CTGATCGTGAAGCGTGTTT	930	930	0	0	1	8	921	0.990323	T4	67.53
CTCGCGGTATGCTCTGTTT	694	692	2	0.00288184	0	2	691	0.998555	T4	67.5
TAAATCTCTGCGTCGCTCG	1624	1624	0	0	0	6	1619	0.996921	T4	67.45
CTATCATGAGGTTGCTGCA	545	544	1	0.00183486	0	7	539	0.990809	T4	67.45
AGTGAAAAATGCAAGATAC	1555	1555	0	0	0	10	1547	0.994855	T4	67.44
GGCCTTCGAACGGGAGTTT	535	535	0	0	0	0	535	1	T4	67.33
ACCGTGGAGTCGTTTAGAA	1210	1209	1	0.000826446	0	9	1201	0.993383	T4	67.31
TGTTCCTTCTCGGAGGGT	1760	1759	1	0.000568182	1	4	1756	0.998294	T4	67.3
TTGTCCGCGGAAGTACGTA	800	800	0	0	0	7	797	0.99625	T4	67.26
TCGCATATTACCTCACGAG	513	512	1	0.00194932	0	2	510	0.996094	T4	67.21
TAAGTTACGGATGTGGGCC	1742	1742	0	0	0	10	1735	0.995982	T4	67.14
TCAACTTTAAAGTTTAGTT	1980	1980	0	0	0	8	1975	0.997475	T4	67.13
TCAGTTCTCTTAAACATCG	1885	1885	0	0	0	4	1883	0.998939	T4	67.12
ATATGTACCTGACGACTT	1095	1095	0	0	0	3	1092	0.99726	T4	67.02
TACGGGCTCTTTTAGGGAG	2429	2397	32	0.0131741	0	108	2294	0.95703	T4	66.96
TGGTGGGATAGTGTCTTGG	925	925	0	0	0	12	915	0.989189	T4	66.93
AATAATATCACCAATTTGT	1141	1141	0	0	0	5	1137	0.996494	T4	66.89
CTTTTTGGTCACCCGATTT	1521	1520	1	0.000657462	0	7	1514	0.996053	T4	66.88
ATCACGGTTTGTGGGTGGG	605	605	0	0	0	3	603	0.996694	T4	66.78
CGGGCGGTCGCTGGATAGC	522	522	0	0	0	3	519	0.994253	T4	66.72
TCGTTTGGAAATGTCCTGT	666	665	1	0.0015015	0	1	664	0.998496	T4	66.69
CACGTGGTGCACCCCCTTG	1253	1252	1	0.000798085	0	8	1246	0.995208	T4	66.64
TATTTTGTAGGGTGAAGAT	1595	1593	2	0.00125392	0	6	1587	0.996234	T4	66.63
TAGCCGTGAGCTCCACGGT	995	995	0	0	0	6	991	0.99598	T4	66.62
GAGTACGAGAGCAAGGTTG	612	611	1	0.00163399	1	4	606	0.991817	T4	66.61
TTTTACTAGAGGTCAAGGT	1103	1103	0	0	0	8	1095	0.992747	T4	66.59
CCCGTTAGCGATGATTGAC	1198	1198	0	0	0	4	1195	0.997496	T4	66.56
CTTAACGGTTTATTCTTTT	1124	1122	2	0.00177936	0	23	1099	0.979501	T4	66.48
CGCGTAAATGAAACCAAAT	1339	1339	0	0	0	5	1335	0.997013	T4	66.45
ATGCCTGGTCCTCGAGTCT	2148	2147	1	0.000465549	0	8	2141	0.997205	T4	66.44
TCGTACCAGGAAAGTATGC	832	831	1	0.00120192	0	5	826	0.993983	T4	66.42
GTTTTCCCAGGATCTCCAA	323	323	0	0	0	10	316	0.978328	T4	66.42
GGAACTCCAGCGGTACCCT	1558	1558	0	0	0	7	1552	0.996149	T4	66.29
TTATCCAACAAATTCCAAG	2307	2306	1	0.000433463	0	16	2296	0.995663	T4	66.26
CTCTTGCGTGACTTTCAAC	394	394	0	0	0	18	376	0.954315	T4	66.22
TCGTTTACCCGTTAGACCA	903	901	2	0.00221484	0	2	899	0.99778	T4	66.17
ATGACGGGTAGCGGCGAGT	898	898	0	0	0	2	896	0.997773	T4	66.17
ACGCCCGCCTCGTCCCTTG	940	940	0	0	0	5	935	0.994681	T4	66.15
CGCCCGTGTCGCTGAAGGC	1369	1368	1	0.00073046	0	7	1363	0.996345	T4	66.12
TCTGGTGTGATAAACGGTG	1974	1972	2	0.00101317	0	9	1966	0.996957	T4	66.06
TTCATGTAATAGGGTGGGG	1149	1149	0	0	0	8	1143	0.994778	T4	66.04
ATGGGGACCGCTGTTCTGC	888	887	1	0.00112613	0	6	882	0.994363	T4	66.04
TACTATAGGTGATAAGACT	851	849	2	0.00235018	0	8	841	0.990577	T4	66.04
TGCGGGTGGTTGGCAGGCG	733	733	0	0	0	2	731	0.997271	T4	65.99
CGTTTTGTTCTTTCGCTGG	1454	1454	0	0	0	12	1442	0.991747	T4	65.95
CTCCCGAACTAGCATACGT	1340	1340	0	0	0	1	1339	0.999254	T4	65.94
TCCATGTGGACCAAAGTTA	1095	1095	0	0	0	3	1092	0.99726	T4	65.93
GCGAAAATGTTCTGCGAAC	1473	1473	0	0	0	7	1468	0.996606	T4	65.81
TCTATAAGGCGAGGCAAA	1236	1236	0	0	0	4	1233	0.997573	T4	65.72
GTCTTTAGACACCATTGCC	336	336	0	0	0	4	333	0.991071	T4	65.68
GTTCCCTCGGGAAGCACA	1157	1157	0	0	0	5	1155	0.998271	T4	65.54
CTTTAGGTTAAGGTGTGTT	1081	1079	2	0.00185014	0	8	1071	0.992586	T4	65.51
TGGTCGCTGTTCCCGACTC	1270	1270	0	0	0	21	1253	0.986614	T4	65.51
CATCTTTCGCTTAACATCT	404	404	0	0	0	3	401	0.992574	T4	65.5
AGACGCCGGCTTCAATATA	1355	1354	1	0.000738007	0	59	1304	0.963072	T4	65.43
TACGTCCGCGTCGTGCATC	1804	1804	0	0	0	5	1802	0.998891	T4	65.41
CTCGGGGTTCCGCCCAGGA	1571	1570	1	0.000636537	0	6	1564	0.996178	T4	65.41
TTCATAATTACGCAGTGCA	445	444	1	0.00224719	0	2	442	0.995495	T4	65.39
ACTCGTGTAACCCCGCCAC	1208	1208	0	0	0	3	1207	0.999172	T4	65.37
TGGGGCTGTAACGGGCGTT	674	674	0	0	0	5	669	0.992582	T4	65.36
GCGGTGGCACCATTCTCGG	433	433	0	0	0	0	433	1	T4	65.34
CCTCTGCGTACGTGGGGGG	999	998	1	0.001001	0	3	995	0.996994	T4	65.34
AGCGTCGAACATGTCGTGC	990	990	0	0	0	12	980	0.989899	T4	65.33
TGGCAGTAACGTTTTTATT	1264	1264	0	0	0	4	1262	0.998418	T4	65.3
GACCTGAATGCTTCCCAGT	698	698	0	0	0	4	695	0.995702	T4	65.28
TTGTCGCGGCGCGAATTTT	3841	3840	1	0.000260349	0	6	3838	0.999479	T4	65.27
TCTCTTAGAAGTTTTTTAT	662	661	1	0.00151057	0	14	647	0.97882	T4	65.25
ATACGGAACGTAAGCCCTA	1136	1135	1	0.000880282	0	0	1135	1	T4	65.2
GGGACTCGGGGTTATCTCA	661	660	1	0.00151286	0	7	653	0.989394	T4	65.1
CTAGCTCTGAACGTACGC	780	779	1	0.00128205	0	0	779	1	T4	65.09
CTGTCCATTACTGCGTGTC	884	884	0	0	0	3	881	0.996606	T4	65.04
AGGAATGCTGTTTCATCTC	812	811	1	0.00123153	0	6	805	0.992602	T4	65.04
TCCCCACCGCAACTGCCAC	1751	1751	0	0	0	4	1748	0.998287	T4	65.02
GATGCCAACTCACGTGCTT	603	602	1	0.00165837	0	1	602	1	T4	64.97
TCTGTACGGTCGTTTCAGG	2425	2423	2	0.000824742	0	11	2415	0.996698	T4	64.96
CTTGTGAATCTCTTGCACC	704	702	2	0.00284091	1	3	698	0.994302	T4	64.96
GTCTCGCTGTTTTCGATAG	956	955	1	0.00104603	0	3	952	0.996859	T4	64.92
GTGTATTTGAGGTCGGGA	1032	1030	2	0.00193798	0	7	1026	0.996117	T4	64.88
AGTTACTTCAACGCTTAGT	607	607	0	0	0	3	605	0.996705	T4	64.75
GCGCCCGCCGCGGGTTATG	222	222	0	0	0	0	222	1	T4	64.74
TCCTCTCGGTCCCTGGACA	596	596	0	0	0	15	581	0.974832	T4	64.74
TCTTGCCCCGGTATGAGGG	1235	1235	0	0	0	5	1230	0.995951	T4	64.73
CATAAAACCAGTTCCATTC	1235	1235	0	0	0	4	1232	0.997571	T4	64.7
TCGGCGCACGACGAGCGGT	1183	1183	0	0	0	1	1182	0.999155	T4	64.66
ATCACTCTTCTGAACGGAG	978	977	1	0.00102249	0	5	973	0.995906	T4	64.65
TCTGTCTGGTTATTTCCAG	1609	1608	1	0.000621504	0	4	1604	0.997512	T4	64.63
GAGACGCTGGGTGCTCTCG	270	269	1	0.0037037	0	9	261	0.97026	T4	64.53
TTCGTTTCCCCCAGGAGAA	777	776	1	0.001287	0	7	769	0.990979	T4	64.52
CCGAACAGCTACTGCTGCT	501	501	0	0	0	5	498	0.994012	T4	64.43
CTAGGCCGAGATGCCGAGG	519	519	0	0	0	1	518	0.998073	T4	64.41
CTCCGAGATTTGGGCTTGC	1030	1030	0	0	0	3	1027	0.997087	T4	64.39
CCTCCCCAATATTTGACGT	1599	1599	0	0	1	12	1587	0.992495	T4	64.32
TAAGTTTTAGCTACCTCAT	1236	1236	0	0	0	6	1230	0.995146	T4	64.26
TTGCTGTGTGTCTTCCGGA	1474	1474	0	0	0	7	1469	0.996608	T4	64.25
TAGTTCTTCAATTTCGCTT	969	969	0	0	0	3	966	0.996904	T4	64.21
GCGGTCAGTGTTATAGTCA	464	464	0	0	0	0	464	1	T4	64.16
CAGTTGCAGCGGGCTCGTG	1186	1186	0	0	0	4	1184	0.998314	T4	64.14
GTAACGCGCGGGTGGTGTT	596	596	0	0	0	1	595	0.998322	T4	64.11
TCTGTGCTCCGCACAGAGA	2152	2152	0	0	0	3	2149	0.998606	T4	64
GACAGGGTTATTCTCCGGT	274	274	0	0	0	0	274	1	T4	63.92
TTTTTTATTTGTTTCCTTT	1202	1198	4	0.00332779	0	7	1192	0.994992	T4	63.92
ACTCAGTATGTCTTATCTG	1506	1506	0	0	0	9	1497	0.994024	T4	63.82
CAAAGGCGTGGCTTTCCGG	1056	1056	0	0	0	2	1055	0.999053	T4	63.77
CCCCCAACTCGTTTATTA	1765	1765	0	0	0	5	1761	0.997734	T4	63.77
TCTGCGGTTGAGTGTGTTC	820	820	0	0	0	3	819	0.99878	T4	63.75
TTAGTTACGCTGTGAAGCT	192	192	0	0	0	5	188	0.979167	T4	63.72
GGAGTTGGATATTTAGGGT	419	419	0	0	0	3	416	0.99284	T4	63.71
TAGTTGCGTACCGTCAGGA	1347	1345	2	0.00148478	0	28	1333	0.991078	T4	63.69
GGATTTGTTACCTCCCGGA	458	458	0	0	0	5	453	0.989083	T4	63.69
CGATGGAAACGGGTTCCTA	845	845	0	0	0	3	842	0.99645	T4	63.65
TTCGTGTAGAAGCACTTGT	756	756	0	0	0	5	751	0.993386	T4	63.65
TTGGGCGGTCGATCCACCT	598	598	0	0	0	0	598	1	T4	63.51
TCAGTATTTACGATAGGTC	1209	1209	0	0	0	6	1205	0.996691	T4	63.49
TGATCCCTGCTGGGCAGCA	2058	2058	0	0	0	6	2054	0.998056	T4	63.48
ACTCCCGAGGCCGGGAAT	855	855	0	0	0	3	852	0.996491	T4	63.4
GAGGCGGCCCGCCCGATAG	1044	1044	0	0	1	3	1043	0.999042	T4	63.38
CGCTCATCTCGAAAAGTCTG	581	580	1	0.00172117	0	6	575	0.991379	T4	63.31
GTTATTCTGAGAAGTCTGC	1247	1247	0	0	0	3	1244	0.997594	T4	63.25
TCTCTCTCATACTGGGTAG	1319	1318	1	0.00075815	0	2	1316	0.998483	T4	63.23
TAACGTGTCGTCTGTCTTG	1345	1345	0	0	0	6	1340	0.996283	T4	63.23
GAGGCGCTCAGCTTTAGAT	738	738	0	0	0	4	735	0.995935	T4	63.21
AGTGCTTGTCCTGAGACTG	1195	1195	0	0	0	3	1194	0.999163	T4	63.13
TCTGGATTCTAGGGTGGAC	969	969	0	0	0	48	925	0.954592	T4	63.11
ATTGCCATTCACCTGGTTT	1713	1713	0	0	0	16	1699	0.991827	T4	63
TGCCTGGGACTTGCAGTAG	799	798	1	0.00125156	0	3	795	0.996241	T4	62.97
CACGGTATTGCCTTGTAGG	2127	2127	0	0	0	5	2123	0.998119	T4	62.96
ATTTTCCATCGGAGTCGTT	2658	2657	1	0.000376223	0	8	2652	0.998118	T4	62.96
TTGCCTTAGGCCACGGTGA	771	770	1	0.00129702	0	3	767	0.996104	T4	62.95
TTCTCCCTCAGTCGTCAGT	2746	2746	0	0	0	59	2719	0.990168	T4	62.94
TGTGGCTGGGATCGATGCA	832	832	0	0	0	12	830	0.997596	T4	62.93
GCCGCGAGACATTTGCGAC	522	522	0	0	0	5	520	0.996169	T4	62.92
AGCCGGCCCCGTACTGCGC	1430	1430	0	0	0	3	1427	0.997902	T4	62.9
TTCTCACATCATTATATCT	1348	1347	1	0.00074184	1	5	1342	0.996288	T4	62.9
TTGGAGGTTTGAGTGCCAG	1183	1181	2	0.00169062	0	2	1180	0.999153	T4	62.88
GCGTGCACCTGCCAGAGGC	210	210	0	0	0	2	208	0.990476	T4	62.88
TGTGTAGGGCCCTAAAGTA	1106	1106	0	0	0	14	1093	0.988246	T4	62.8
TATGCAAACCAACACGGAA	828	828	0	0	0	5	824	0.995169	T4	62.77
GTAGCGGCGTACTGTATTG	1304	1303	1	0.000766871	0	93	1291	0.99079	T4	62.77
AAGCACTTCTATGCCATTA	568	568	0	0	0	2	566	0.996479	T4	62.75
GAACCCGAGTTCTTGTGGC	943	943	0	0	0	1	942	0.99894	T4	62.73
ATTTCTATCTGATCAGAAT	1188	1188	0	0	0	5	1185	0.997475	T4	62.72
ATTTTCAATCTCGGGTGAG	288	288	0	0	0	0	288	1	T4	62.7
GAGCTTAGCGATGACTGCC	1210	1210	0	0	0	7	1205	0.995868	T4	62.7
ATTCTCCTGTCGTAATGCT	549	549	0	0	0	1	548	0.998179	T4	62.65
TGTCGCAGTCATGCTTTTT	812	812	0	0	0	3	809	0.996305	T4	62.61
TTTTCGGCCTCGGCACTCC	424	424	0	0	0	1	423	0.997642	T4	62.48
CCGTACCATATTGTTCGTT	2410	2410	0	0	0	9	2402	0.99668	T4	62.46
GTCTAGGCGTCTTGCAGGT	1346	1346	0	0	0	5	1344	0.998514	T4	62.4
AGGTTAGCCTCTAATATGG	620	620	0	0	0	3	618	0.996774	T4	62.39
CGATGGTGGGCGGCTAGGT	1695	1695	0	0	0	6	1691	0.99764	T4	62.38
CTATTCCCTGCGAAGTAGT	747	747	0	0	0	2	746	0.998661	T4	62.31
GTTTCTTATGGCGAGATCA	301	301	0	0	0	2	299	0.993355	T4	62.3
TGTTTCAGTATAGCTATTT	1099	1099	0	0	0	8	1091	0.992721	T4	62.29
CGCATTAGTCCGGTCCTCG	414	414	0	0	0	2	413	0.997585	T4	62.13
TGGTTTGGTACTGTCTCGC	808	806	2	0.00247525	0	5	801	0.993797	T4	62.13
AATGTAGGTTCTAGAAGCG	968	967	1	0.00103306	0	6	961	0.993795	T4	62.13
TGTCCAACTGCATATGCGC	842	842	0	0	0	8	838	0.995249	T4	62.07
ACACTGTATGCGGGGTAGA	844	844	0	0	0	1	844	1	T4	61.99
CGGCGACCGATGGCAACAC	1354	1353	1	0.000738552	0	5	1348	0.996305	T4	61.96
CCGTTTGATGGCGCCCCGT	1006	1006	0	0	0	5	1002	0.996024	T4	61.96
GATCTCCACGTTCGACTCG	577	577	0	0	0	4	574	0.994801	T4	61.96
CCCGTTTGATACCGCACTC	1981	1981	0	0	0	5	1978	0.998486	T4	61.95
TTTTGTAGGGCCTCCCATA	486	486	0	0	0	1	485	0.997942	T4	61.92
CCCGGGAGTAAATTCTGGA	1492	1490	2	0.00134048	0	4	1486	0.997315	T4	61.9
GTTTAGGGTGCTTCTACCG	795	795	0	0	0	7	789	0.992453	T4	61.9
CCCGGGGAACGAACGCGGG	951	951	0	0	0	2	949	0.997897	T4	61.88
TATCTTCGGGTAAAAGCACT	267	267	0	0	0	0	267	1	T4	61.86
CTCGGTAATTGTTTGTCGT	2225	2225	0	0	0	3	2223	0.999101	T4	61.84
TGATTTTCGTTTTCTTTTG	685	685	0	0	1	1	683	0.99708	T4	61.82
ATGGTTTTGTGATTGCCAA	774	774	0	0	0	4	771	0.996124	T4	61.8
TGTGAGATAGCTCCTTTTG	1423	1420	3	0.00210822	0	4	1417	0.997887	T4	61.78
ATGGTGGGGCATCTTTCTG	1252	1252	0	0	0	4	1248	0.996805	T4	61.76
GTCGACTGTCTCGAATGGT	805	805	0	0	0	3	802	0.996273	T4	61.75
GACCTCCGGCATACTTGGA	748	748	0	0	0	2	746	0.997326	T4	61.73
TCTTAGGATAAAAGTTTTG	1539	1539	0	0	0	8	1532	0.995452	T4	61.7
TCGGCTGTTTTCGGGGCCT	465	465	0	0	0	3	463	0.995699	T4	61.67
TTGAACCTTGGGGTAGCGC	345	344	1	0.00289855	0	8	337	0.979651	T4	61.66
CGCATATGTGAACCTATTC	1653	1653	0	0	0	6	1649	0.99758	T4	61.64
ACTGTCTATCCATTGGTTC	1269	1268	1	0.000788022	0	12	1259	0.992902	T4	61.63
ATCTGACGTCGGATTGCAA	574	574	0	0	1	8	568	0.989547	T4	61.6
TCGGATCCGGGTCGAGTCT	275	275	0	0	0	0	275	1	T4	61.57
ACTTTCATGCAATTCGGAC	1169	1167	2	0.00171086	0	9	1159	0.993145	T4	61.54
ATTCATCATTTCTAACTTT	2214	2213	1	0.000451671	0	7	2207	0.997289	T4	61.53
GTGCTTTTCTCTCTACTCC	1109	1109	0	0	0	5	1105	0.996393	T4	61.51
TGAGAGAAACCCTCTTGCG	776	776	0	0	0	1	775	0.998711	T4	61.44
GTTCCTAGTTGGAGTTAAT	684	684	0	0	1	10	676	0.988304	T4	61.43
GTGCAGGTTCGGCTTGATC	669	669	0	0	0	0	669	1	T4	61.34
ACGCCGGCCTTGTCCCAGT	1636	1635	1	0.000611247	0	6	1633	0.998777	T4	61.34
CATCTGTGTTCTCTGTGTA	773	772	1	0.00129366	0	5	768	0.994819	T4	61.34
TGAATTTGATTCGCGCTTT	815	814	1	0.00122699	0	5	810	0.995086	T4	61.28
TTAATTTATTTGATTAGCA	1244	1243	1	0.000803859	0	4	1241	0.998391	T4	61.27
TGCAGTGCTAATTTACGTT	1356	1356	0	0	0	8	1349	0.994838	T4	61.26
TAGCGGGATTCTGGTCTT	453	453	0	0	0	3	450	0.993377	T4	61.23
CGCTACCGGAAGGAACGAG	2038	2038	0	0	0	23	2021	0.991658	T4	61.23
GGATCCCAATCAGTACTGT	485	485	0	0	0	5	480	0.989691	T4	61.23
CCTGGGCCGTCCTTCTGCAA	990	990	0	0	0	2	988	0.99798	T4	61.2
CTCCTAGTGTGATCATCGA	1337	1337	0	0	0	8	1329	0.994016	T4	61.16
CTAAGTTTCGCCTTGAGTG	907	907	0	0	0	1	906	0.998897	T4	61.14
GGGACTATACGTGTGTAAC	810	810	0	0	0	2	809	0.998765	T4	61.13
ATGTTTTCAAGCACGTGGA	1230	1229	1	0.000813008	0	3	1227	0.998373	T4	61.13
AATGCCCCCTCGGTTCTAT	643	642	1	0.00155521	0	6	638	0.993769	T4	61.09
CTTCTCTGAGTGAATCTTT	1201	1201	0	0	0	6	1198	0.997502	T4	61.03
ACCCGGATTCAGAACCCAT	2453	2453	0	0	1	4	2451	0.999185	T4	60.94
GGTTCGTATTTTGTGATTT	476	476	0	0	0	2	474	0.995798	T4	60.94
GAAGTGACTATAACTTGGA	1706	1706	0	0	0	9	1700	0.996483	T4	60.92
CGGTACTAGACGAGGGCGA	298	298	0	0	0	1	297	0.996644	T4	60.88
TTTAGGCACCGCTCCTCAC	4129	4129	0	0	0	9	4121	0.998062	T4	60.78
TTTGCCCTCTGTGATAAGT	1164	1163	1	0.000859107	0	5	1158	0.995701	T4	60.78
CCATCGCGTGAGTCCTGGA	1008	1008	0	0	0	8	1001	0.993056	T4	60.76
AACACCGGGTTCTGTTCTA	1335	1335	0	0	0	9	1327	0.994007	T4	60.73
TCGTTTGTTGGTATCTGTA	829	829	0	0	0	2	827	0.997587	T4	60.71
ATCGTACGAAGTTACGGTT	2029	2027	2	0.000985707	0	13	2017	0.995067	T4	60.65
TATGTAGTTTTTAACTGTG	453	452	1	0.00220751	0	13	444	0.982301	T4	60.63
CAAGAGTGATACCTGCTAT	854	853	1	0.00117096	0	9	846	0.991794	T4	60.6
CTAGGGCAGACTCGTATTG	1200	1199	1	0.000833333	0	4	1196	0.997498	T4	60.58
CGGGTGCGGTCTCATGGTG	610	610	0	0	0	3	608	0.996721	T4	60.58
CCTGTGTTGTTTGGGTCGA	372	372	0	0	0	3	370	0.994624	T4	60.49
TCCTTTAAGTCGCCTATGT	783	783	0	0	0	23	765	0.977011	T4	60.46
AGCGAAGACATCCATGAT	627	626	1	0.0015949	0	20	624	0.996805	T4	60.44
GCGTGGAATGCTAGGATCA	546	545	1	0.0018315	0	3	544	0.998165	T4	60.42
GTCGAAAGTTTCCGTTGT	502	502	0	0	0	2	501	0.998008	T4	60.42
GACCGTCTTAGAGTTCTTG	497	497	0	0	0	2	496	0.997988	T4	60.41
TTGTGCGTTGGTCTCTGCT	775	775	0	0	0	7	768	0.990968	T4	60.41
ATTTATACCGTTGTCTTC	540	539	1	0.00185185	0	2	538	0.998145	T4	60.4
CGCTCCGGTTGCATCCACG	620	619	1	0.0016129	0	1	618	0.998384	T4	60.34
CCCCCTTTTTACTCGACTA	1186	1186	0	0	0	2	1184	0.998314	T4	60.34
TCAGGGCATTGCAGAATAT	873	873	0	0	0	1	872	0.998855	T4	60.31
TTGTAGGATCTAATGCTAT	673	673	0	0	0	2	671	0.997028	T4	60.31
CGTACCTATTCCTGGTTGA	1883	1883	0	0	0	2	1882	0.999469	T4	60.25
TGCTTCATTCGGCGGCTCG	475	475	0	0	0	4	473	0.995789	T4	60.1
TTAGATCTTGTTGATATTT	510	510	0	0	0	9	506	0.992157	T4	60.04
CGAGCGGACGACCCCTGGT	1286	1284	2	0.00155521	0	5	1280	0.996885	T4	60.02
GTCCTGCTAATCCAGCATC	534	534	0	0	0	6	530	0.992509	T4	60.02
CGGACGAGTGCCGAGGGTA	1155	1155	0	0	0	1	1154	0.999134	T4	59.99
CAATCGATTTATGTTATGT	1540	1539	1	0.000649351	0	9	1533	0.996101	T4	59.99
CGTGACTAGTACGAACCAA	2120	2119	1	0.000471698	0	9	2115	0.998112	T4	59.97
CTTTCTTGCACTTAGTGTG	1357	1356	1	0.00073692	0	7	1349	0.994838	T4	59.96
TCTTCGGCTGGTCTCATTG	1513	1513	0	0	0	9	1505	0.994712	T4	59.76
CTATGCTTGGCCTGCGAAC	825	824	1	0.00121212	0	8	817	0.991505	T4	59.72
AACCGGTTCTGATGTAAAA	1692	1691	1	0.000591017	1	7	1685	0.996452	T4	59.71
ATTTGCGGGCTTGTCGTAA	415	415	0	0	0	2	413	0.995181	T4	59.71
TCTCAGTCCATGGACGATG	1884	1883	1	0.000530786	0	8	1875	0.995751	T4	59.68
TATGTAGTATGTGCAGATA	350	350	0	0	0	9	344	0.982857	T4	59.68
GAGTCCACGTCTCCCGGG	873	873	0	0	0	8	867	0.993127	T4	59.64
GCGGTCTGTAGTGAGATT	202	202	0	0	0	2	200	0.990099	T4	59.64
GGCTGGATAAACTCTGTAG	408	408	0	0	0	1	407	0.997549	T4	59.56
GCTTTCCGTATGTTTTATC	220	220	0	0	1	1	219	0.995455	T4	59.56
ACGTTCCTGGTCGAAGGGA	1292	1292	0	0	0	8	1286	0.995356	T4	59.56
TTATAACAGAGCGCGCTGG	1247	1246	1	0.000801925	0	4	1242	0.99679	T4	59.54
TACCTTTGGGACTGCTGGG	306	306	0	0	0	1	305	0.996732	T4	59.47
GAATTATTGGCCGCTAAGT	1089	1087	2	0.00183655	1	14	1073	0.987121	T4	59.45
TCCCTGAAAGCGTCGCGTC	797	796	1	0.00125471	0	3	793	0.996231	T4	59.44
CCCCGGTGGGACTTGGTTA	423	423	0	0	0	18	417	0.985816	T4	59.41
ATCGGGTGCACGTCAGTT	319	319	0	0	0	2	317	0.99373	T4	59.39
TGCAACGGTCGGGACGGAC	1663	1663	0	0	0	1	1662	0.999399	T4	59.32
CGGCCGGTTTTTACTGTAG	1147	1147	0	0	0	3	1144	0.997384	T4	59.3
GTTGTTCGAAAAGCCTCGT	644	644	0	0	0	5	641	0.995342	T4	59.3
GCTGTGACGGTGTAGTATT	283	282	1	0.00353357	0	7	275	0.975177	T4	59.29
TCTTTGTGTGTGAATTCTA	1040	1040	0	0	0	5	1035	0.995192	T4	59.24
CTCTGGGAGACCCGGGGTT	938	938	0	0	0	5	933	0.99467	T4	59.21
TTTTCGTTCCCCGCGTCTT	1285	1285	0	0	0	7	1279	0.995331	T4	59.18
TTTGGTTGATAAATTCGGT	1293	1293	0	0	0	7	1288	0.996133	T4	59.12
TACGTGGTTCAGTGACGTC	581	580	1	0.00172117	0	3	577	0.994828	T4	59.12
AATACACTTCGCACTGGAA	623	623	0	0	0	3	620	0.995185	T4	59.08
AGGTCGATTGTTGACTGAT	1144	1144	0	0	0	7	1137	0.993881	T4	59.07
TGGGTGTTGGACTTTGTGT	833	833	0	0	0	1	832	0.9988	T4	59.04
GTCTCTGGATATAGGTTAG	470	470	0	0	0	12	460	0.978723	T4	58.98
CCCCGTTGCGCTTCCTATT	1598	1597	1	0.000625782	0	7	1592	0.996869	T4	58.96
ATGACGATTAATTCGTTTA	361	361	0	0	1	2	358	0.99169	T4	58.94
GGCAACACATGGGTGGGGT	447	445	2	0.00447427	0	13	435	0.977528	T4	58.91
GTGCTTGCCTTGTTCTGAT	817	817	0	0	0	5	815	0.997552	T4	58.9
ATCTTCACCCTTCGGCGCT	2199	2199	0	0	1	7	2194	0.997726	T4	58.84
TTAATTGTGGCTAAGAGTT	935	935	0	0	0	9	929	0.993583	T4	58.82
TTCGAGCTCCCGACTGGA	1272	1272	0	0	0	2	1270	0.998428	T4	58.79
TAGCTTGAGGGTTTCTGCT	855	855	0	0	1	1	853	0.997661	T4	58.79
CCTGGGCCATGTCTCAAGA	1416	1416	0	0	0	5	1412	0.997175	T4	58.77
CGCCCGTTCCATTGGAACA	1052	1052	0	0	0	3	1051	0.999049	T4	58.65
AACCATCGAAGCGGCCCGC	3045	3043	2	0.000656814	0	4	3040	0.999014	T4	58.64
GGGTGTGGTACGCTATTTA	459	454	5	0.0108932	0	20	434	0.955947	T4	58.61
CCTGGCCAGGTGATGTTCT	1952	1949	3	0.00153689	0	8	1941	0.995895	T4	58.59
GGAAGATTAGCATCGGTCA	477	475	2	0.00419287	0	8	467	0.983158	T4	58.57
GGTTCATGCGCGTATCTTG	269	269	0	0	0	4	266	0.988848	T4	58.56
TGAGCGGTGAATATACGCC	1966	1964	2	0.00101729	0	10	1955	0.995418	T4	58.52
CCCGCGGCCCTAGTCCGAG	432	431	1	0.00231481	0	2	431	1	T4	58.49
GACTTATATTGTCTTGTTT	1420	1420	0	0	0	0	1420	1	T4	58.48
GCACACCGTATTCTGCGTG	1747	211	1536	0.879222	0	3	208	0.985782	T4	58.46
ATTCGTAGGCTGCAGACGG	1670	1670	0	0	0	5	1667	0.998204	T4	58.43
ATACGTACGCATGTAACGT	646	646	0	0	0	8	640	0.990712	T4	58.32
ATGCTCTACCCAGCGCTCA	911	911	0	0	0	5	907	0.995609	T4	58.27
GGTTCTTTGCATTCCGTAA	610	610	0	0	0	9	604	0.990164	T4	58.26
TCGCTCGGGGTTAAGGCGG	398	398	0	0	0	1	397	0.997487	T4	58.21
TAAAAGTAATTGTTGCCTG	1350	1347	3	0.00222222	0	6	1343	0.99703	T4	58.2
GTTTCACATCAATCCGCAC	446	444	2	0.0044843	0	6	440	0.990991	T4	58.19
TCACCCGTTCTCATTTTAT	348	346	2	0.00574713	0	2	344	0.99422	T4	58.17
CTTGCCGATTGTGCCTCTA	948	948	0	0	0	4	945	0.996835	T4	58.16
TTTTGTTAGACTCCTTTCG	385	383	2	0.00519481	0	2	381	0.994778	T4	58.16
TCTTCCATATTTTTCTTGT	7321	7320	1	0.000136593	0	12	7310	0.998634	T4	58.14
TTCAGGGCTGAGTGTTCGG	1144	1144	0	0	0	2	1142	0.998252	T4	58.13
ACTGTGACTTTTGCTCTGC	1606	1605	1	0.000622665	0	23	1600	0.996885	T4	58.1
TGTGTGAGGGCGGTTGCAA	382	382	0	0	1	3	379	0.992147	T4	58.1
GACCGCTGGCGCATGCGTAG	1641	1641	0	0	0	4	1638	0.998172	T4	58.07
AACGATGAATCAAAGTTAA	1168	1167	1	0.000856164	0	11	1161	0.994859	T4	58.07
CGCTTTGGTTCGGATCTCG	417	417	0	0	1	3	413	0.990408	T4	58.06
GTCCCGGCGCCGGGGAGGT	516	516	0	0	0	0	516	1	T4	58.05
CGGGTGCTTGCCCGTTTGT	350	350	0	0	0	0	350	1	T4	58.03
TCCTCGATAGGGTGAGTTT	1080	1079	1	0.000925926	0	1	1078	0.999073	T4	58.02
CAAGGGCCACCAACCGTCT	355	355	0	0	0	1	354	0.997183	T4	58.02
ATGGCAGGTACGGAGGTAA	572	572	0	0	0	2	570	0.996503	T4	58.02
CACAGCCTAGTATTTAGTC	1346	1346	0	0	0	5	1342	0.997028	T4	57.98
TGGCAGGTTATGGTGTTGT	304	304	0	0	0	3	301	0.990132	T4	57.98
AGTGCTAGTCCACGACGTT	345	345	0	0	0	2	343	0.994203	T4	57.92
CCAGCTCGGACGTCCTCGA	1588	1588	0	0	0	3	1586	0.998741	T4	57.88
TTGCTACATAAGGATTGAA	888	887	1	0.00112613	0	7	880	0.992108	T4	57.88
AGGTGTTTATGGTGACTGT	578	578	0	0	0	3	575	0.99481	T4	57.87
ACTACCCACGATGTCTCAA	304	304	0	0	0	0	304	1	T4	57.85
TGCCCCCCCCTCAAATGAG	248	248	0	0	0	0	248	1	T4	57.74
TTCCTGGTCTAACATCGAT	813	812	1	0.00123001	0	3	809	0.996305	T4	57.74
ATATTGAAATTAAACCCGT	749	749	0	0	0	3	746	0.995995	T4	57.73
AAACCACGGCGGGCCCGTC	1344	1344	0	0	0	1	1343	0.999256	T4	57.71
CCGCCTAGTCCGTGCATTC	765	764	1	0.00130719	0	7	758	0.992147	T4	57.69
GCTGCCCAGAGCGGGGAGT	249	249	0	0	0	1	249	1	T4	57.64
CGCCGGAGTGTTTGCTCCT	521	521	0	0	0	0	521	1	T4	57.63
GATCGTGCTTAGTATTTTC	614	614	0	0	0	5	611	0.995114	T4	57.62
GGTAGTACTTATAATCGTT	482	482	0	0	0	6	479	0.993776	T4	57.6
GTCTAATTATAATCCACTC	766	765	1	0.00130548	0	7	759	0.992157	T4	57.56
TTTTCTTCTTCCTGTTTTT	910	910	0	0	0	7	903	0.992308	T4	57.54
CGTCTCGCAACGCGAGTGGT	2166	2164	2	0.000923361	0	5	2160	0.998152	T4	57.53
GAACCTCGGTTTACAATGC	214	214	0	0	0	2	212	0.990654	T4	57.4
TGATTTAATTTTGATGTTT	436	435	1	0.00229358	0	2	433	0.995402	T4	57.37
TCGCGTATCCTGTACTGGG	764	764	0	0	0	1	763	0.998691	T4	57.36
AGTCGGTCTCGCAGGGGCT	1319	1318	1	0.00075815	0	2	1316	0.998483	T4	57.33
CTCAGGATGTGGTTAGTCG	1179	1178	1	0.000848176	0	4	1174	0.996604	T4	57.33
TGTGGCCGGAGTGGGTTAC	886	886	0	0	0	6	883	0.996614	T4	57.3
CTGTCTGTAACCTTAGACT	954	952	2	0.00209644	1	6	946	0.993697	T4	57.29
ATTTCGTCCGACTTTTTCT	1222	1212	10	0.00818331	0	8	1207	0.995875	T4	57.27
TCAATTGTTACAGTTACTT	1144	1143	1	0.000874126	0	3	1140	0.997375	T4	57.16
CCGTTTGGTTATCTTTGCA	1299	1298	1	0.000769823	0	9	1291	0.994607	T4	57.12
CCAGAGATTAGGATGGTGT	1342	1341	1	0.000745156	0	8	1336	0.996271	T4	57.09
CCTTAGTTCCCCTACGCGA	1533	1530	3	0.00195695	0	6	1525	0.996732	T4	57.07
CCGGCGTTACAGATCATCC	1683	1683	0	0	0	3	1681	0.998812	T4	57.03
TCTCTTGTCTGGTCGTAGA	693	692	1	0.001443	0	15	678	0.979769	T4	57.03
GTCGTTATTTATGCGAGTA	424	424	0	0	0	5	422	0.995283	T4	56.98
TATTCATACTGTCTTTTCT	1583	1582	1	0.000631712	0	31	1566	0.989886	T4	56.95
CGCACCGTCGGACTATTTA	706	705	1	0.00141643	1	14	695	0.985816	T4	56.93
ACGAGCTGAGCCGACCTAC	287	287	0	0	0	0	287	1	T4	56.9
TGTGCCACTGACTGGTGGA	1030	1029	1	0.000970874	0	0	1029	1	T4	56.85
GGCGCTCTTGATATTTTTT	678	678	0	0	0	4	678	1	T4	56.8
GTCCGTAACGGCTCTCGCG	451	451	0	0	1	1	449	0.995565	T4	56.71
GGCCACATTAGCGGTACTT	636	636	0	0	0	1	635	0.998428	T4	56.69
GTTTTAAATATAACATTAA	572	572	0	0	0	7	568	0.993007	T4	56.61
CGCCGCCGGGTAAGCTTGT	384	384	0	0	0	0	384	1	T4	56.57
AGATGTCGGTATGTGGGTA	1863	1863	0	0	2	8	1856	0.996243	T4	56.57
CTACCCCCCTCTTACCTAT	1646	1645	1	0.000607533	0	6	1641	0.997568	T4	56.56
CTGTATTAACATCTCACTG	1406	1403	3	0.00213371	0	10	1395	0.994298	T4	56.52
ATGTGCACCGGCTGACATT	718	718	0	0	0	2	716	0.997214	T4	56.47
GAAACGCGTTTGTGCCAGC	418	418	0	0	0	6	413	0.988038	T4	56.47
TTATGGAATTACCGATTTG	624	624	0	0	0	10	618	0.990385	T4	56.44
ACGTTGTTTCCGATGCAGA	1461	1460	1	0.000684463	0	5	1455	0.996575	T4	56.38
CGACCCGGCCGGCACTGCT	383	383	0	0	0	1	382	0.997389	T4	56.37
GTGCTGACAAGCACGTCT	1202	1202	0	0	0	2	1200	0.998336	T4	56.34
ATGCCGCGTTTAGGATTTA	1055	1055	0	0	0	6	1050	0.995261	T4	56.32
CGTAGGCGGAGCCCGATTCA	898	898	0	0	0	3	896	0.997773	T4	56.3
TAGTCACTGCGATTCCTTT	411	411	0	0	0	46	391	0.951338	T4	56.3
TTCCAGGGGGGTGCTCCTA	1301	1299	2	0.00153728	0	5	1295	0.996921	T4	56.28
GTCTTCTATCAATAGGCTG	291	291	0	0	0	0	291	1	T4	56.23
TTGCGGCGCGACTCAGTAC	1158	1157	1	0.000863558	0	4	1155	0.998271	T4	56.23
AGAGTGTGTCAAAAAGAAC	1499	1498	1	0.000667111	0	4	1494	0.99733	T4	56.11
TTTCATGTTCTCGCCGCGT	727	727	0	0	0	2	726	0.998624	T4	56.1
TTCCCACGTATCGGTCTGA	765	764	1	0.00130719	0	7	760	0.994764	T4	56.07
TTGGTTAGTCGGAATTTTA	451	450	1	0.00221729	0	2	448	0.995556	T4	56.03
TCTTCTTTATAGGTTTCAG	780	780	0	0	0	4	776	0.994872	T4	56
TGCTTGGGTCTTAAAATAG	2456	2455	1	0.000407166	0	15	2441	0.994297	T4	56
GTTCTAACGCCTCTTCGGG	284	284	0	0	0	1	283	0.996479	T4	55.94
AAACTGTCGATAAGCCTCA	1696	1696	0	0	0	5	1692	0.997642	T4	55.92
GGCTTCCGATCTCGGTGGA	235	234	1	0.00425532	0	0	234	1	T4	55.89
AGATTGTATTTCTGCGTTT	1320	1318	2	0.00151515	0	8	1310	0.99393	T4	55.73
GCGTGCCAACGTTGTATAG	241	241	0	0	0	0	241	1	T4	55.68
CACGGGTCTCACAATCTC	1106	1102	4	0.00361664	0	4	1099	0.997278	T4	55.68
GGCCACGCCTGATGTGTAG	450	450	0	0	0	2	448	0.995556	T4	55.63
TTCCACTAGTATTAGTTTT	1288	1286	2	0.0015528	0	6	1280	0.995334	T4	55.57
CTGTTACTGTCTGCACTCG	1593	1591	2	0.00125549	1	8	1584	0.9956	T4	55.51
TTCGGATTGCTATCGAAGG	1298	1298	0	0	0	6	1295	0.997689	T4	55.5
CGTAATCAGGGTATTGAGC	569	569	0	0	0	2	567	0.996485	T4	55.47
CGGTAGGCTCACACGGTCT	1232	1232	0	0	0	80	1177	0.955357	T4	55.43
GTCTGTGTTACCCAATTCG	483	483	0	0	0	3	481	0.995859	T4	55.42
CTGTGGTGTTACCGATTC	1458	1458	0	0	0	10	1450	0.994513	T4	55.37
TTTTTATTTATAGCCCTTA	1961	1961	0	0	0	7	1955	0.99694	T4	55.36
TATCCTTAAAGGCTTATTT	548	545	3	0.00547445	0	24	524	0.961468	T4	55.35
TGGCGACCGGGGTTAATTC	374	374	0	0	0	1	373	0.997326	T4	55.34
GTCATTGCCCCTGGGTGGC	906	906	0	0	0	4	902	0.995585	T4	55.34
TAAATCCTCATTTATACGT	1071	1070	1	0.000933707	0	6	1064	0.994393	T4	55.33
GCCTCCATCTGTTCGCAAG	739	739	0	0	0	11	731	0.989175	T4	55.33
GTCGGGATGGGCGGGAGAT	1037	1037	0	0	0	10	1032	0.995178	T4	55.32
TAATAGGTGTTTCCATTCT	925	924	1	0.00108108	0	25	901	0.975108	T4	55.3
CTCTCGTACTGTTGCGGTG	522	522	0	0	0	6	516	0.988506	T4	55.29
ATTGCCCTTACTATGGGAA	518	518	0	0	0	2	517	0.998069	T4	55.25
TCGGATCCAGGGAGCGGAA	882	882	0	0	0	5	877	0.994331	T4	55.25
TTATTGGGGTTAGTTTGTG	501	500	1	0.00199601	0	7	495	0.99	T4	55.24
CCTGTCAGGGATGCAAGAC	468	468	0	0	0	1	467	0.997863	T4	55.23
CTCGCTCCTTACGCCCATG	285	285	0	0	0	3	282	0.989474	T4	55.23
TTTTTTTTCCTTTGAAAGT	413	413	0	0	0	0	413	1	T4	55.15
CAGGGGGGCCAAGCGGGGCC	1172	1172	0	0	0	4	1169	0.99744	T4	55.13
TTGTCCATAAATTGTCCAG	747	746	1	0.00133869	0	4	742	0.994638	T4	55.12
TATGGCTCCGGGTGCCTTA	1048	1047	1	0.000954198	0	35	1014	0.968481	T4	55.08
GTAATTCCACTCCCTTGTG	413	412	1	0.00242131	0	6	406	0.985437	T4	55.03
GCCTGGTCTTCAGTTAGGA	599	599	0	0	0	2	598	0.998331	T4	54.97
TTTTGGGTCTACTACAGTG	1460	1460	0	0	0	6	1455	0.996575	T4	54.88
TGTGTATTCTAAGGTTGAT	341	341	0	0	0	7	334	0.979472	T4	54.88
TCCTCCAACGACGACCGTT	1012	1012	0	0	0	7	1009	0.997036	T4	54.87
CTGGGCGGTCGTATGTTTG	844	844	0	0	0	5	840	0.995261	T4	54.86
AGCGGCGTTGCATCGGGCG	1527	1525	2	0.00130976	0	2	1523	0.998689	T4	54.85
GGTGATCAAGACTATCGGA	717	717	0	0	0	0	717	1	T4	54.79
CCTTTGCCCCCGCTTGGTA	1390	1390	0	0	0	6	1385	0.996403	T4	54.76
TTTTACACGGCATTTGAGA	960	960	0	0	0	6	957	0.996875	T4	54.75
GATTTATGAGCTCCAAGTC	484	482	2	0.00413223	0	2	480	0.995851	T4	54.74
AACCTGATTTGATTCGGGA	1700	1700	0	0	0	3	1697	0.998235	T4	54.67
AGTACCTATCCAGGTCGGA	1186	1185	1	0.00084317	0	8	1179	0.994937	T4	54.66
GTGGTCGGTTGAGGGGTAA	565	565	0	0	0	2	564	0.99823	T4	54.63
ACTTAGAGACACAGGGGTT	963	962	1	0.00103842	0	3	959	0.996881	T4	54.61
TTCGTGTATTGTTTAGACT	200	200	0	0	0	1	199	0.995	T4	54.58
ACGCTGGAATTCGATTGGG	465	464	1	0.00215054	0	7	458	0.987069	T4	54.56
CCGTTTTATGTTAATACAT	1039	1039	0	0	0	6	1036	0.997113	T4	54.55
AACGGAGCTTCTAGTGTGG	373	373	0	0	0	3	370	0.991957	T4	54.55
TTCTTCTCTTTATATTCTC	895	895	0	0	0	1	894	0.998883	T4	54.54
CTCCGAACGGACCGGTTGG	3720	3720	0	0	0	14	3709	0.997043	T4	54.54
ACCGACGGTCGGATTTTTC	1249	1248	1	0.000800641	1	6	1241	0.994391	T4	54.52
GGGAGGCTCAAATTACGGG	711	710	1	0.00140647	0	7	704	0.991549	T4	54.47
GTTAGCCGGTACCCGTTCT	483	482	1	0.00207039	1	25	460	0.954357	T4	54.41
CCGTTGTGATCTAACTCGT	681	681	0	0	0	2	679	0.997063	T4	54.39
AGTTCACTGTTCACACCAC	230	230	0	0	0	0	230	1	T4	54.36
GATGCGTCCACCAATCCGT	421	421	0	0	0	3	418	0.992874	T4	54.32
CCGTGGGTGGATGTGGAAT	1136	1135	1	0.000880282	0	23	1126	0.99207	T4	54.27
CCGTCTGCCGCCGTTCTTG	1703	1702	1	0.000587199	0	6	1698	0.99765	T4	54.26
ATGGTCATGTTGGCGCGT	1290	1288	2	0.00155039	0	23	1270	0.986025	T4	54.25
GCTCGGTACGGCGCACGAT	717	717	0	0	0	0	717	1	T4	54.19
TATAATCCAACTCGACAAC	1347	1347	0	0	1	12	1336	0.991834	T4	54.16
CGTGAGACGGAGTTACTGT	1220	1220	0	0	0	11	1211	0.992623	T4	54.15
CAGCGGGGACACTGCTGTT	771	771	0	0	0	7	765	0.992218	T4	54.14
ATTATCATTTGTTTCGTAC	1063	1063	0	0	0	5	1058	0.995296	T4	54.11
TTATGGCCGGTACGCTGTT	231	231	0	0	0	0	231	1	T4	54.09
TTTTCCCTTTCTGGGATGC	3004	3003	1	0.000332889	0	2	3002	0.999667	T4	54.06
GCTTACATGTCTAGCACTT	536	536	0	0	0	15	522	0.973881	T4	53.96
TTCTGAATCCCCACATGGG	216	216	0	0	0	2	214	0.990741	T4	53.93
TTGCTACAACAAGCTCTAG	1092	1092	0	0	0	44	1070	0.979853	T4	53.92
CGTTTGGAACAATTTTGTG	1284	1284	0	0	0	4	1281	0.997664	T4	53.86
CTGTAGGGGGGGGGCTTTG	1508	1507	1	0.00066313	0	5	1502	0.996682	T4	53.86
ACGGCGAATGGGACGGGTT	1072	1072	0	0	0	2	1070	0.998134	T4	53.79
TCGTTGCTGCTTTTTCCTT	2083	2083	0	0	0	8	2077	0.99712	T4	53.79
TTGTGCAGATCTTAGTCTG	316	316	0	0	0	1	315	0.996835	T4	53.77
GGATACTTGTGTTGTTATG	255	254	1	0.00392157	0	1	253	0.996063	T4	53.75
GAACTGAGATGTAAAGAAA	637	637	0	0	0	3	636	0.99843	T4	53.72
GGATGCGGTTTGTGCGTGG	470	469	1	0.00212766	0	8	463	0.987207	T4	53.72
TTGAAACAACTACCTATTA	376	376	0	0	1	5	371	0.986702	T4	53.7
GTTCAGTGGGCACCACGTC	290	290	0	0	0	2	288	0.993103	T4	53.68
CGTGTTATGATACAATCTC	1958	1958	0	0	0	3	1955	0.998468	T4	53.67
TTCCAGACGGGATGTCGTT	961	960	1	0.00104058	0	3	959	0.998958	T4	53.63
GATTGGTTTGAATTTGGTT	285	285	0	0	0	0	285	1	T4	53.61
CTGCGGTAGGAAAGCGTCA	546	546	0	0	0	1	545	0.998168	T4	53.61
ATCGCCACTTCTCAGTGTC	508	508	0	0	0	5	504	0.992126	T4	53.6
AAAGTTTTGACCGGGAATA	871	871	0	0	0	3	868	0.996556	T4	53.59
AATGTCGCTACGAAATAAG	1707	1706	1	0.000585823	0	10	1697	0.994725	T4	53.49
ATATGCCTGCCTTGGGGTC	743	743	0	0	0	3	741	0.997308	T4	53.48
TCTAAGGGCATAAAGTTTT	314	314	0	0	0	0	314	1	T4	53.47
GTAGCCGTACGGGGGCTTG	285	283	2	0.00701754	0	2	281	0.992933	T4	53.43
TAACCCACGGAAAATAGCT	215	215	0	0	0	1	214	0.995349	T4	53.3
GTCCAGTTATAATCTCGGC	573	572	1	0.0017452	0	4	568	0.993007	T4	53.3
TTACTAGTCAGCCCAGGGC	391	390	1	0.00255754	0	2	388	0.994872	T4	53.27
TCACAATCTTGGTTAGCCT	554	554	0	0	0	1	553	0.998195	T4	53.23
TCGGCGGCGCTTAGTTGTC	400	399	1	0.0025	0	1	398	0.997494	T4	53.2
GAGGCTTTATACAACTATG	388	387	1	0.00257732	0	5	383	0.989664	T4	53.19
GGCCGATTTTCTGGCAAGC	499	499	0	0	0	1	498	0.997996	T4	53.17
GGGTCACTGCCGCCTGACG	339	339	0	0	0	34	330	0.973451	T4	53.17
ACTTATCGGTTATACTTTT	1355	1354	1	0.000738007	0	6	1348	0.995569	T4	53.16
ATCGGGTCCTGTTAGGACT	516	516	0	0	0	18	511	0.99031	T4	53.16
TGAGGGGGTGTCTGAACTA	1209	1209	0	0	0	2	1208	0.999173	T4	53.13
CAATTGTTTTAAGAACTTT	822	821	1	0.00121655	0	2	819	0.997564	T4	53.1
TCTCCCGTTGGTGTCCGTA	1355	1355	0	0	0	8	1349	0.995572	T4	53.09
TATCCGTTTAGATCACCTA	1146	1145	1	0.0008726	0	9	1137	0.993013	T4	53.07
GCTACCGTTCCTTTTGGTC	328	328	0	0	0	10	326	0.993902	T4	53.04
TTTCTCCGCGTCCCGGCAG	763	763	0	0	0	2	763	1	T4	53.03
CCCGTCGGGGGCCTCAGGA	494	494	0	0	0	17	483	0.977733	T4	52.98
CCAACCTTCCTCAAGTCAT	1335	1334	1	0.000749064	1	3	1331	0.997751	T4	52.95
AGTGTTATCTGAGATTCT	391	391	0	0	0	2	390	0.997442	T4	52.95
TTAAATACAGGGTTAGGGG	1614	1614	0	0	0	7	1610	0.997522	T4	52.93
CCCAGTCTTTTTATGGTAA	1014	1014	0	0	0	5	1011	0.997041	T4	52.9
TGTTTCCCGTACTGTTCGG	434	434	0	0	0	6	428	0.986175	T4	52.88
CATTGGTCGTTATAATAGT	1305	1305	0	0	0	8	1299	0.995402	T4	52.87
ATTTGTAATCCAGATAGGA	2289	2289	0	0	0	12	2284	0.997816	T4	52.83
TTGACTGTTCGTCTTCAGG	702	702	0	0	0	6	699	0.995726	T4	52.83
CGACCTGGGAACTCGTTGA	2072	2072	0	0	0	8	2068	0.998069	T4	52.79
GTTGGGAGTCCGAATAGGT	400	400	0	0	0	5	397	0.9925	T4	52.79
TGGCGGAGTCCCGTTTGTT	1182	1182	0	0	0	4	1179	0.997462	T4	52.73
TGAGATCGGGGGCCGGTGT	1036	1036	0	0	0	4	1033	0.997104	T4	52.72
AGGTTTTAATTTTCTCTAA	2093	2093	0	0	0	7	2088	0.997611	T4	52.69
GAGTAGAAGTTGGTCTATG	463	463	0	0	0	9	457	0.987041	T4	52.69
ACTTTCCGTTTCAGCGTGC	680	680	0	0	0	2	679	0.998529	T4	52.66
GGGCTCGCCTGACTGGTGC	213	213	0	0	0	9	211	0.99061	T4	52.63
TTTTTCCGCCGGTTACTCA	1729	1727	2	0.00115674	0	13	1718	0.994789	T4	52.6
GGCTCTCTGCAATATATGT	428	428	0	0	0	6	423	0.988318	T4	52.6
GATGGCGTGTTATGATTGA	500	500	0	0	0	4	496	0.992	T4	52.55
CGGGCACGGGACAGAATGA	444	442	2	0.0045045	0	6	437	0.988688	T4	52.49
TTGTGTCTAGACTGATCTT	1424	1424	0	0	0	12	1414	0.992978	T4	52.45
CGCAGCAGGCCGTCGATGT	2624	2624	0	0	0	7	2619	0.998095	T4	52.44
CGTTCAAAATTCACCCTGG	548	548	0	0	0	0	548	1	T4	52.42
TAAGTGTATGGCGCCGATC	492	492	0	0	0	3	490	0.995935	T4	52.42
AGGTGCGTGCTTTGACGGC	1226	1225	1	0.000815661	0	15	1216	0.992653	T4	52.42
TACTGTGTTCAGACCGGGC	2574	2573	1	0.0003885	0	9	2564	0.996502	T4	52.41
GTTCGGTGTTGGTGATTTT	632	632	0	0	0	1	631	0.998418	T4	52.4
CCGCACCGATGTTTTGCGG	858	858	0	0	0	4	855	0.996503	T4	52.39
AGTCTGTTCTGTCTGATGA	682	682	0	0	0	37	653	0.957478	T4	52.38
AAAATTAGATGCTAAGGGC	323	323	0	0	0	2	322	0.996904	T4	52.37
ACGGTCGAGCTAATGCGGC	463	452	11	0.0237581	0	8	445	0.984513	T4	52.35
GATATGACGATTCCCATCT	1077	1077	0	0	0	3	1075	0.998143	T4	52.34
AACGCGTGTGACAGCAAGC	370	369	1	0.0027027	0	10	360	0.97561	T4	52.3
TAGCCAGTCTTGATATCTT	1396	1394	2	0.00143266	0	6	1390	0.997131	T4	52.24
CAGATTCAGAGGAGGCGGG	2385	2385	0	0	0	5	2382	0.998742	T4	52.23
AGTACTGCTGGGTTTATGT	591	591	0	0	0	4	587	0.993232	T4	52.16
GGCTTTCTACTATCGTCCA	871	870	1	0.00114811	0	3	867	0.996552	T4	52.15
CTATATCGCTATTTTCTTC	680	680	0	0	0	1	679	0.998529	T4	52.14
CATTCCCATGCCACGAGGG	1440	1440	0	0	0	3	1437	0.997917	T4	52.11
GTATCTGTTTATTTCCAAC	541	541	0	0	0	2	539	0.996303	T4	52.09
GGAGCCTCCTCGGCTTTTT	582	581	1	0.00171821	0	5	576	0.991394	T4	52.08
GGTCGTCATTATCTCGTCG	235	235	0	0	0	2	233	0.991489	T4	52.04
GGAGGGCATTCGTAGGGCT	723	722	1	0.00138313	0	13	713	0.987535	T4	52.03
GAGTTCTTGTGGTCCCTGT	811	811	0	0	0	3	809	0.997534	T4	51.98
TTCACTCTTTCGTTATAGT	979	979	0	0	0	3	976	0.996936	T4	51.93
ACAACTCCAATTATTGGAT	1033	1031	2	0.00193611	0	9	1024	0.99321	T4	51.93
CTCGTTAAGGGCAATAACT	751	749	2	0.00266312	0	50	740	0.987984	T4	51.85
AAAGGTATGTCTTGTATGT	1606	1605	1	0.000622665	1	12	1594	0.993146	T4	51.74
AATTCCGGAACCCCGAGGA	629	629	0	0	0	3	626	0.995231	T4	51.71
CGGTATACCAAAGTAAACG	408	408	0	0	0	0	408	1	T4	51.7
AAACCTCTCGTATGATGGA	1866	1866	0	0	0	6	1862	0.997856	T4	51.7
TTTTGCTAAACCCCCATTT	1645	1645	0	0	0	5	1642	0.998176	T4	51.68
CAGCGGAACCGGGCATGGT	875	874	1	0.00114286	0	2	872	0.997712	T4	51.65
ACTGTTGAGCGGCCGCTTC	496	496	0	0	0	10	491	0.989919	T4	51.65
GGGGCCTCTGAATCTCCCT	449	449	0	0	3	1	446	0.993318	T4	51.64
CGGAGTGATGTCTGACCTG	403	401	2	0.00496278	0	7	395	0.985037	T4	51.63
TCTGTGGTGGTGCACTGTT	659	659	0	0	0	5	654	0.992413	T4	51.61
TCATGTTTGAGTCACGCGG	737	737	0	0	0	5	733	0.994573	T4	51.59
TGAGGGCGCTCCCTAGTCA	1507	1507	0	0	0	5	1503	0.997346	T4	51.58
CGATATGTTTATCTTTGTC	1996	1996	0	0	0	4	1993	0.998497	T4	51.57
GTTCAACTCGTGTAAGGGG	849	847	2	0.00235571	0	6	842	0.994097	T4	51.57
TTATTTCCATCTGTCAGGA	391	391	0	0	0	0	391	1	T4	51.53
GTCCACGGTTCGGTTGTT	998	997	1	0.001002	0	0	997	1	T4	51.52
TGGCCAGTAGCGAGGCTGC	1466	1466	0	0	0	7	1463	0.997954	T4	51.52
TAGGTAAAGGTTAGGTTGA	1849	1849	0	0	0	9	1841	0.995673	T4	51.52
GCGTCTGGTTCCGGCTTT	759	759	0	0	0	1	758	0.998682	T4	51.5
TATTTTCTGCGTGGGTGGG	796	795	1	0.00125628	0	7	789	0.992453	T4	51.46
ATGGGTCTTCGCACAGATG	596	595	1	0.00167785	0	6	590	0.991597	T4	51.43
GCCTCGCGGGGCCCATTCT	616	616	0	0	0	6	612	0.993506	T4	51.41
GCACTATCTTCTGAGTTAG	609	609	0	0	0	4	605	0.993432	T4	51.4
TTACGAGAGTTGAGGTGAG	951	951	0	0	0	10	941	0.989485	T4	51.4
GCACCTCAGCTTCCGCTTT	420	419	1	0.00238095	0	2	419	1	T4	51.27
CAGCGGCCAGTATCGCGGA	547	547	0	0	0	4	546	0.998172	T4	51.25
AAGCGCTCTTTCGTATACC	739	736	3	0.00405954	0	5	731	0.993207	T4	51.25
TGTGCCGTGCCCGAGCCTG	884	884	0	0	0	4	882	0.997738	T4	51.19
GGCGTTGAACAAGCTGTGT	355	354	1	0.0028169	0	4	351	0.991525	T4	51.18
TGGAATCGAGGATTAGGTA	1054	1054	0	0	0	6	1051	0.997154	T4	51.15
CGTTCTCATCAGGGTACTC	644	644	0	0	0	3	641	0.995342	T4	51.06
AACGGTGGGGCTTGCAAGA	586	585	1	0.00170648	0	8	578	0.988034	T4	51.01
CATTTGAAAGTTGTCTTTT	987	986	1	0.00101317	0	0	986	1	T4	50.97
GTTATACTGCTACCTGTCA	945	944	1	0.0010582	0	3	942	0.997881	T4	50.97
ATATAGCTCCGCGTCCCTT	307	306	1	0.00325733	0	1	306	1	T4	50.95
CGCCTATCTTGTCGCAGGG	303	303	0	0	0	1	302	0.9967	T4	50.95
CGTAGTCATCTGACGGCTT	568	567	1	0.00176056	0	5	564	0.994709	T4	50.94
ATTTGGTTTTTCACACGGG	785	784	1	0.00127389	0	4	782	0.997449	T4	50.93
AGGGGGGGAATAAAAGTC	1269	1268	1	0.000788022	1	15	1254	0.988959	T4	50.88
TCGGATGTGCATTGTCTCG	731	731	0	0	0	3	729	0.997264	T4	50.85
TCTCAGCAGAGCACCTATG	1790	1790	0	0	0	6	1786	0.997765	T4	50.76
GGATCTGCACATGCTCGTG	265	265	0	0	0	3	262	0.988679	T4	50.76
GCTCAGGAATACTTAGCAA	1304	1304	0	0	0	4	1302	0.998466	T4	50.74
TGTCGGCCCCCTGAGAGGG	390	389	1	0.0025641	0	4	387	0.994859	T4	50.7
TCCTTCTGGTAGCCGCGTT	572	572	0	0	0	1	572	1	T4	50.58
TTTAGCGGAATTTCATTTA	5122	5122	0	0	0	6	5120	0.99961	T4	50.58
TCTCTGAAAGCGATCGTGA	373	372	1	0.00268097	0	2	370	0.994624	T4	50.57
TGCTCCTAGTTTCACAATG	2663	2662	1	0.000375516	0	12	2650	0.995492	T4	50.55
GGGATCCGCCCAGGTTGTA	367	367	0	0	0	4	364	0.991826	T4	50.54
TTCGCCCCTCCGTTGGGCC	585	585	0	0	0	7	579	0.989744	T4	50.52
ACCCGCTTCCTAGGTCTCG	495	493	2	0.0040404	0	5	490	0.993915	T4	50.51
GGTCGGACGCTCGCGGCCG	465	465	0	0	0	0	465	1	T4	50.46
GAGGCTGGACGCATCTTGT	249	249	0	0	0	5	245	0.983936	T4	50.44
CGGCACCTGTATCCTGAGA	573	573	0	0	0	1	572	0.998255	T4	50.41
AGTTTTTTTCGTCCGACGT	591	591	0	0	0	6	586	0.99154	T4	50.39
GTATATATTCAACCGCGTC	736	735	1	0.0013587	0	4	732	0.995918	T4	50.36
GACTTGGCTCCTGTGTCTT	1296	1296	0	0	0	8	1290	0.99537	T4	50.36
TGATACGCCCCGTGGCTTC	1251	1250	1	0.000799361	0	4	1247	0.9976	T4	50.33
AGGTTTGAAATACTCGTAG	743	743	0	0	0	7	736	0.990579	T4	50.33
CCCCGATTTGCAAGAATGT	366	366	0	0	0	4	363	0.991803	T4	50.28
TTGCGCTTTCAGTTTCTAT	910	910	0	0	0	8	902	0.991209	T4	50.28
GGTCTGGGTTGCTTCGGCT	384	384	0	0	0	10	376	0.979167	T4	50.27
AGACGTTTGGCTGGGGCCA	321	321	0	0	0	0	321	1	T4	50.24
CATGTACCAGATTAGTCAT	793	792	1	0.00126103	0	7	786	0.992424	T4	50.2
GTATGCAGTTTGTCTAAGG	695	693	2	0.0028777	0	11	685	0.988456	T4	50.17
TGAGGCACGAATGACTATT	311	311	0	0	0	0	311	1	T4	50.14
TTATCCAATTAACAAAGTT	1272	1271	1	0.000786164	0	6	1266	0.996066	T4	50.14
GGTCGACCATTTTCGGGGA	398	397	1	0.00251256	0	6	393	0.989924	T4	50.14
TATCATTTTTTTAGTTGAC	1141	1140	1	0.000876424	0	10	1131	0.992105	T4	50.04
TTTCTTTACTGCGGCTTGT	809	809	0	0	0	11	799	0.987639	T4	50.03
TAGTCTGTGTAATTTGCTG	337	337	0	0	1	9	327	0.970326	T4	50.02
TCCCAGCCTCGTGGCTGGG	487	487	0	0	0	6	482	0.989733	T4	50
GTCTCTACACAGTCCTTCT	447	447	0	0	0	5	442	0.988814	T4	49.92
GCTATTAATCTTGGTTAGA	680	680	0	0	0	21	662	0.973529	T4	49.91
GCGTAGCCACCTTCGCTTG	588	588	0	0	0	2	587	0.998299	T4	49.83
GACGGTGGTAGATATCAAG	753	753	0	0	0	8	747	0.992032	T4	49.76
GGGTGCTGTCTAAAGGGCG	291	291	0	0	0	3	288	0.989691	T4	49.74
GGCTGCCAAATCTCTGGGT	315	315	0	0	0	3	314	0.996825	T4	49.72
CCCTATCGCCTATCATAAG	857	857	0	0	0	11	848	0.989498	T4	49.63
GCGAGAGCGTAGTCTGGGA	1132	1128	4	0.00353357	0	2	1126	0.998227	T4	49.61
TCCTCGGTTTTCGTTATAC	1689	1689	0	0	0	8	1682	0.995856	T4	49.6
TCGCCTGCCGCGGATAGAA	442	439	3	0.00678733	0	19	421	0.958998	T4	49.57
GCAGTGATTTACATCGAAT	323	323	0	0	0	4	319	0.987616	T4	49.55
ATTTCCTGGGGTGGACGTA	787	787	0	0	0	0	787	1	T4	49.53
TGCGTCCACGACGCAAGTG	445	445	0	0	0	0	445	1	T4	49.53
GAACCTATATGTGGGGACC	332	332	0	0	0	1	331	0.996988	T4	49.53
GCCGTCCGCTGGGATGTGG	533	533	0	0	0	3	530	0.994371	T4	49.53
GGGTTTGGCTCTGGTAGTT	268	268	0	0	0	5	263	0.981343	T4	49.51
ACCGGTTATCCTGTTGTGG	200	200	0	0	0	0	200	1	T4	49.4
CGTTAGAGACTCGCCTAAG	2414	2412	2	0.0008285	0	6	2411	0.999585	T4	49.39
CGGTTCGGGACCCGAAGGT	832	832	0	0	0	1	832	1	T4	49.37
TGCCGCGGTGATTAACTAG	895	895	0	0	0	2	894	0.998883	T4	49.34
GTAATCGGGAGGCCGTCG	534	533	1	0.00187266	0	2	532	0.998124	T4	49.32
CCTACCGTCTCATCTAATT	977	975	2	0.00204708	0	32	947	0.971282	T4	49.31
AGGGGCGCAGTGCAGGGTG	544	543	1	0.00183824	0	0	543	1	T4	49.3
ACTCCTGTGTCATCGCTAT	1070	952	118	0.11028	0	21	931	0.977941	T4	49.3
CCCGGCATGTCAGTGGCTT	311	311	0	0	0	4	307	0.987138	T4	49.29
ACCGGTCCTCGGTGCCTAG	476	476	0	0	0	5	472	0.991597	T4	49.28
TGATCCAAGTATAGTTTTG	620	619	1	0.0016129	0	7	612	0.988691	T4	49.28
CTCGGGTGACCTATATAGG	836	836	0	0	0	4	833	0.996411	T4	49.27
[truncated: 1,038 more rows]

## Sheet: S3
Table S3. Comparison of assembly statistics for Direct Assembly (DA), Barcode-Clustered Assembly (BCA), and Single Amplified Genome binning (SAGb).
Longest aeembly	Direct assembly	Barcode clustered assembly	Single amplified genome binning	Barcode clustered assembly/Direct assembly	Single amplified genome binning/Barcode clustered assembly	Single amplified genome binning/Direct assembly
H1_virus	22464	72295	240103	3.21826	3.32116	10.6883
H2_virus	14901	15876	84172	1.06543	5.30184	5.64875
H3_virus	31206	62052	415380	1.98846	6.69406	13.3109
S1_virus	30320	40105	947757	1.32272	23.6319	31.2585
H4_bacteria	13622	137338	9355251	10.0821	68.1184	686.775
≥ 2000 assembly	Direct assembly	Barcode clustered assembly	Single amplified genome binning	Barcode clustered assembly/Direct assembly	Single amplified genome binning/Barcode clustered assembly	Single amplified genome binning/Direct assembly
H1_virus	231	8130	5024	35.1948	0.617958	21.7489
H2_virus	171	5008	4692	29.2865	0.936901	27.4386
H3_virus	812	21127	5994	26.0185	0.283713	7.38177
S1_virus	2462	9110	2467	3.70024	0.270801	1.00203
H4_bacteria	9253	366082	24824	39.5636	0.0678099	2.68281
≥ 10000 assembly	Direct assembly	Barcode clustered assembly	Single amplified genome binning	Barcode clustered assembly/Direct assembly	Single amplified genome binning/Barcode clustered assembly	Single amplified genome binning/Direct assembly
H1_virus	24	348	3211	14.5	9.22701	133.792
H2_virus	5	46	2936	9.2	63.8261	587.2
H3_virus	35	1200	4106	34.2857	3.42167	117.314
S1_virus	105	234	1916	2.22857	8.18803	18.2476
H4_bacteria	11	9246	24751	840.545	2.67694	2250.09

## Sheet: S4
Table S4. Comparison of viral genome completeness for Direct Assembly (DA), Barcode-Clustered Assembly (BCA), and Single Amplified Genome binning (SAGb).
Counts (completeness = 100)	H1	H2	H3	S1
Direct assembly	2	0	4	43
Barcode cluster assembly	1202	2062	2289	1187
Single amplified genome binning	3266	4268	2885	409

## Sheet: S5
Table S5. Taxonomic classification and characteristics of viral single amplified genomes (vSAGs) from human fecal samples.
vSAGs_barcode	donor	length(bp)	provirus	checkv_quality	completeness	contamination	dsDNA_ssDNA	circular	family_floating-genus	identified
AAGGGGTACTACTTAAACA	H1	8238	No	Not-determined	NA	0	dsDNA	Yes	unassigned	novel
TTCGTTAAGTCCGAATACG	H1	3441	No	Not-determined	NA	0	dsDNA	Yes	Lightbulbvirus	novel
CCAGGCCAGATCTTTTACT	H1	10986	No	Not-determined	NA	0	dsDNA	Yes	Suoliviridae	novel
TGGGTCCATTTTCGCTTTC	H1	8705	No	Not-determined	NA	0	dsDNA	Yes	Astrithrvirus	novel
TATCGACTTCCGAGGCACT	H1	7235	No	Not-determined	NA	0	dsDNA	Yes	unassigned	novel
CGGATTGGTGTAGACCGTT	H1	6283	No	Not-determined	NA	0	dsDNA	Yes	unassigned	novel
CTCGGAGTTGGCTATTGGA	H1	5709	No	Not-determined	NA	0	dsDNA	Yes	unassigned	novel
AATCATACGGCCTGCTGT	H1	11822	No	Not-determined	NA	0	dsDNA	Yes	unassigned	novel
TCAGTATCGCTCTCTGTTG	H1	9058	No	Not-determined	NA	0	dsDNA	Yes	unassigned	novel
CAATGTAAGTTGACAGTAG	H1	4873	No	Not-determined	NA	0	dsDNA	Yes	Peduoviridae	novel
ATCGGTATCGTCATTGATT	H1	17655	No	Not-determined	NA	0	dsDNA	Yes	unassigned	novel
GTGTATCCGTTCAGCATAT	H1	18098	No	Not-determined	NA	0	dsDNA	Yes	Myoviridae	novel
TCCTGTTTGATTCAGGGTG	H1	10660	No	Not-determined	NA	0	dsDNA	Yes	Autographiviridae	novel
ACCCCTTCTGTTGGTCCCT	H1	5629	No	Not-determined	NA	0	dsDNA	Yes	Phycodnaviridae	known
TCAGTAGGGAGCGTTTCT	H1	16198	No	Not-determined	NA	0	dsDNA	Yes	unassigned	novel
GTGCTATAGACCGGACCGC	H1	3262	No	Not-determined	NA	0	dsDNA	Yes	Lambdavirus	novel
CTGGTTGATTCACTTAACT	H1	14395	No	Not-determined	NA	0	dsDNA	Yes	unassigned	novel
TGGTCGAGGACTATCGTAA	H1	10892	No	Not-determined	NA	0	dsDNA	Yes	Astrithrvirus	novel
GTTCTACTATTGACCTGAT	H1	29646	No	Not-determined	NA	0	dsDNA	Yes	unassigned	novel
ATTCTGGTGGGTTCTGAAT	H1	3682	No	Not-determined	NA	0	dsDNA	Yes	unassigned	novel
GCTGGATCGGGATCCGACA	H1	3340	No	Not-determined	NA	0	dsDNA	Yes	unassigned	novel
TCGCAGGTCGTCTGAGCTA	H1	4766	No	Not-determined	NA	0	dsDNA	Yes	unassigned	novel
AGTTGAAGCGAGTACTATG	H1	2906	No	Not-determined	NA	0	dsDNA	Yes	unassigned	novel
CTTTAAAGGTGTTTCGGTC	H1	5873	No	Not-determined	NA	0	dsDNA	Yes	unassigned	novel
ATCGGTGGGTATTTCTTTT	H1	3201	No	Not-determined	NA	0	dsDNA	Yes	unassigned	novel
CCTGTCTCGGGGGTTTACT	H1	5256	No	Not-determined	NA	0	dsDNA	Yes	Suoliviridae	novel
ACACCCTACATTCGGTCAT	H1	23451	No	Not-determined	NA	0	dsDNA	Yes	unassigned	novel
GCGGCATGGTCTTTTTAGG	H1	3634	No	Not-determined	NA	0	dsDNA	Yes	unassigned	novel
ATAACCCGTTGCATTCCAC	H1	2715	No	Not-determined	NA	0	dsDNA	Yes	unassigned	novel
TTATTTCAGATCGTCCACA	H1	15506	No	Not-determined	NA	0	dsDNA	Yes	Astrithrvirus	known
AAACTTTGCCTATGATTCT	H1	29389	No	Not-determined	NA	0	dsDNA	Yes	Myoviridae	novel
TCGTACATGAATAAATTTT	H1	3247	No	Not-determined	NA	0	dsDNA	Yes	unassigned	novel
CTGTTTCTATGAGCTGGGT	H1	5639	No	Not-determined	NA	0	dsDNA	Yes	unassigned	novel
TTTTCCTCGTTCCCCTTGG	H1	4472	No	Not-determined	NA	0	dsDNA	Yes	Astrithrvirus	known
CACCTGTAGTTTAACCGAT	H1	16603	No	Not-determined	NA	0	dsDNA	Yes	Lambdavirus	novel
GCCTCACGTTCTTATGTTA	H1	3318	No	Not-determined	NA	0	dsDNA	Yes	unassigned	novel
CAGTGTTGCCTCCTACTGG	H1	6507	No	Not-determined	NA	0	dsDNA	Yes	unassigned	novel
TTTTTACTCTTAAATTATT	H1	3774	No	Not-determined	NA	0	dsDNA	Yes	unassigned	novel
AGTTTTCCCTTGTCTACCG	H1	18994	No	Not-determined	NA	0	dsDNA	Yes	unassigned	novel
GCCGGATGTTTGGTTCTCT	H1	8749	No	Not-determined	NA	0	dsDNA	Yes	unassigned	novel
TCGTTCTAGCCGAGATTGG	H1	3688	No	Not-determined	NA	0	dsDNA	Yes	unassigned	novel
AAATTTCGGGAAAACTCA	H1	3418	No	Not-determined	NA	0	dsDNA	Yes	unassigned	novel
TTTAACCGAAAGATGGTGA	H1	3425	No	Not-determined	NA	0	dsDNA	Yes	Astrithrvirus	novel
GCAATTGGCAACCATATAA	H1	5731	No	Not-determined	NA	0	dsDNA	Yes	unassigned	novel
TATTGTTGAGAAGTTAGAT	H1	5073	No	Not-determined	NA	0	dsDNA	Yes	unassigned	novel
TTCGGCAATAGTATGTGGT	H1	2576	No	Not-determined	NA	0	dsDNA	Yes	unassigned	novel
TTTTAACTGTTTATATGCA	H1	4524	No	Not-determined	NA	0	dsDNA	Yes	unassigned	novel
TGCAACTTGTAGTCTAAAC	H1	5527	No	Not-determined	NA	0	dsDNA	Yes	Suoliviridae	novel
TCGCGGTACCAACGGTAAA	H1	3271	No	Not-determined	NA	0	dsDNA	Yes	unassigned	novel
GAGTCCTCAGTAATTTGAT	H1	3380	No	Not-determined	NA	0	dsDNA	Yes	unassigned	novel
AGTCCTAAATTGTCTTGTC	H1	4747	No	Not-determined	NA	0	dsDNA	Yes	unassigned	novel
TAATTGACTATTCAATGCT	H1	5505	No	Not-determined	NA	0	dsDNA	Yes	unassigned	novel
ATCTTGTGTAAATGCTACG	H1	2739	No	Not-determined	NA	0	dsDNA	Yes	unassigned	novel
TACACTGTCAAACGTGGCC	H1	4400	No	Not-determined	NA	0	dsDNA	Yes	unassigned	novel
TCGGACTTCCCGATGCTGG	H1	5876	No	Not-determined	NA	0	dsDNA	Yes	unassigned	novel
TTTCGATAACTGAGTAAAG	H1	6206	No	Not-determined	NA	0	dsDNA	Yes	unassigned	novel
AAATTCCTCTCATGGTTAA	H1	4022	No	Not-determined	NA	0	dsDNA	Yes	Suoliviridae	novel
GTTTCCCGTATTTGCTGTC	H1	11313	No	Not-determined	NA	0	dsDNA	Yes	unassigned	novel
CGAGATACATGCGTTTTTG	H1	5725	No	Not-determined	NA	0	dsDNA	Yes	unassigned	novel
GACTCCGTATGAGCCCACG	H1	3959	No	Not-determined	NA	0	dsDNA	Yes	unassigned	known
TGGGTTCTTGTATGACCGA	H1	2474	No	Not-determined	NA	0	dsDNA	Yes	unassigned	novel
TTCAGACGGAATTGTGCCC	H1	2698	No	Not-determined	NA	0	dsDNA	Yes	Suoliviridae	novel
TTTTGAGGTGCATGAACTA	H1	13535	No	Not-determined	NA	0	dsDNA	Yes	unassigned	novel
CGGTGATCCGATTACGGAT	H1	2935	No	Not-determined	NA	0	dsDNA	Yes	unassigned	novel
TAATAGCTCTATTGCGCCG	H1	3777	No	Not-determined	NA	0	dsDNA	Yes	unassigned	novel
CACAAGGGGGTGATTCTAT	H1	5556	No	Not-determined	NA	0	dsDNA	Yes	unassigned	novel
CGTATTTGGTATATATAAA	H1	4332	No	Not-determined	NA	0	dsDNA	Yes	unassigned	novel
GTAGTTTTCTCTGAGGGAT	H1	16475	No	Not-determined	NA	0	dsDNA	Yes	Donellivirus	known
ATATCCCAGTTGGTCCTTC	H1	18930	No	Not-determined	NA	0	dsDNA	Yes	unassigned	novel
ATGTGGTATATGTACGTTT	H1	3108	No	Not-determined	NA	0	dsDNA	Yes	unassigned	novel
GTTGAACTGACTCGCAAT	H1	8292	No	Not-determined	NA	0	dsDNA	Yes	Astrithrvirus	novel
TCGAGATTAACAAGTTTGT	H1	4203	No	Not-determined	NA	0	dsDNA	Yes	Steigviridae	novel
ATCCGGTAGCTTTTTTTAG	H1	5639	No	Not-determined	NA	0	dsDNA	Yes	unassigned	novel
CCTTTGTTGTCCATTTTCA	H1	3278	No	Not-determined	NA	0	dsDNA	Yes	unassigned	novel
ATCAAAATTTAGGTCTCTT	H1	6992	No	Not-determined	NA	0	dsDNA	Yes	Suoliviridae	novel
CAACAGGTGTTCTTGCTCA	H1	4720	No	Not-determined	NA	0	dsDNA	Yes	unassigned	novel
CAAGGTGGATTTACCATAC	H1	4191	No	Not-determined	NA	0	dsDNA	Yes	Suoliviridae	novel
AGACACGGGCACTTAATGG	H1	3340	No	Not-determined	NA	0	dsDNA	Yes	Zobellviridae	novel
TGCTAAGTCAAGTAAGCAT	H1	5644	No	Not-determined	NA	0	dsDNA	Yes	Astrithrvirus	known
CCTCCCATCCCCTCCCGCC	H1	6747	No	Not-determined	NA	0	dsDNA	Yes	Astrithrvirus	known
GGAGAGTCTTGGATATGTT	H1	4205	No	Not-determined	NA	0	dsDNA	Yes	Astrithrvirus	known
TCCTAAGCCTACTTTTTAC	H1	4304	No	Not-determined	NA	0	dsDNA	Yes	Oengusvirus	novel
TCGCAGCGAGCGGCATGTT	H1	4581	No	Not-determined	NA	0	dsDNA	Yes	unassigned	novel
CATAAAGCGCATCTTCATG	H1	5497	No	Not-determined	NA	0	dsDNA	Yes	unassigned	novel
GGGCTCCCCAATCCCCGAA	H1	10006	No	Not-determined	NA	0	dsDNA	Yes	Steigviridae	novel
TAGGACAGTTTGTAAAAGT	H1	4989	No	Not-determined	NA	0	dsDNA	Yes	Suoliviridae	novel
CTTAAGTTATACAGCTATT	H1	2744	No	Not-determined	NA	0	dsDNA	Yes	unassigned	known
TGAGGCACGTTCTAGTTAG	H1	7405	No	Not-determined	NA	0	dsDNA	Yes	Astrithrvirus	novel
GTTGTGGTATGAGTTCTTT	H1	20153	No	Not-determined	NA	0	dsDNA	Yes	Mimiviridae	novel
AATGTGTGTGGTGTATGGG	H1	2956	No	Not-determined	NA	0	dsDNA	Yes	unassigned	novel
TTCACAAGGCTGTAACTCT	H1	5412	No	Not-determined	NA	0	dsDNA	Yes	unassigned	novel
CCGTATAATTTGGTAATTT	H1	3583	No	Not-determined	NA	0	dsDNA	Yes	unassigned	novel
CGAAATTAACAAGATTTGG	H1	9486	No	Not-determined	NA	0	dsDNA	Yes	Astrithrvirus	novel
GCTATAGGCTTGCGGGTAG	H1	3396	No	Not-determined	NA	0	dsDNA	Yes	Astrithrvirus	novel
ATGGCATCCGAAGTGTGAT	H1	3231	No	Not-determined	NA	0	dsDNA	Yes	Astrithrvirus	novel
AATATCAAGCTGTGCAATG	H1	8142	No	Not-determined	NA	0	dsDNA	Yes	Astrithrvirus	known
CTGATAAACTGGGGATTTG	H1	2065	No	Not-determined	NA	0	dsDNA	Yes	Astrithrvirus	novel
TTTGAACTTATTCCACTTT	H1	2003	No	Not-determined	NA	0	dsDNA	Yes	Astrithrvirus	known
CCTAATTGTCCTTTCGTGG	H1	5808	No	Not-determined	NA	0	dsDNA	Yes	Lughvirus	novel
TCTTCGTACTCCAAAGTAC	H1	3218	No	Not-determined	NA	0	dsDNA	Yes	Astrithrvirus	novel
GTATTCCTTATAACGGTCG	H1	6464	No	Not-determined	NA	0	dsDNA	Yes	Oengusvirus	novel
GTTAGGAGTTCTATGTTGA	H1	4359	No	Not-determined	NA	0	dsDNA	Yes	Astrithrvirus	novel
TATTGGCGCTCGAGTTAGA	H1	6653	No	Not-determined	NA	0	dsDNA	Yes	Astrithrvirus	known
CCGGTCGCCTATGTTTTTC	H1	6292	No	Not-determined	NA	0	dsDNA	Yes	unassigned	novel
TGCTACGTTCTCGTGCTAG	H1	17414	No	Not-determined	NA	0	dsDNA	Yes	Astrithrvirus	known
ACCACGTATGTAAGCAATC	H1	6163	No	Not-determined	NA	0	dsDNA	Yes	Astrithrvirus	known
GGAGGCACACAGGTGTTAT	H1	9081	No	Not-determined	NA	0	dsDNA	Yes	unassigned	novel
CAGTAATTTTATATAAGTA	H1	2874	No	Not-determined	NA	0	dsDNA	Yes	unassigned	novel
CTATTCATGAAAGCCTTGT	H1	3964	No	Not-determined	NA	0	dsDNA	Yes	Astrithrvirus	novel
TCATTGTACAAGCTTGATA	H1	6413	No	Not-determined	NA	0	dsDNA	Yes	Lightbulbvirus	novel
ATTTTCAATGCCATCTTTA	H1	8321	No	Not-determined	NA	0	dsDNA	Yes	Astrithrvirus	novel
TTCGTTCGTTGTCTACCTT	H1	4919	No	Not-determined	NA	0	dsDNA	Yes	unassigned	novel
ACTTGCATTTGCTTCGGAA	H1	5114	No	Not-determined	NA	0	dsDNA	Yes	unassigned	novel
AACTTTTTGTTTCGCTTTT	H1	4527	No	Not-determined	NA	0	dsDNA	Yes	Astrithrvirus	novel
AGTAGACCATGGGACGCGT	H1	7071	No	Not-determined	NA	0	dsDNA	Yes	Astrithrvirus	novel
TTGGGCGTTTAAAGTTACT	H1	10596	No	Not-determined	NA	0	dsDNA	Yes	Astrithrvirus	novel
TTTCGGTAACTATTTACGG	H1	3209	No	Not-determined	NA	0	dsDNA	Yes	Oengusvirus	novel
CGGACCAGTTGTTTATCAA	H1	4382	No	Not-determined	NA	0	dsDNA	Yes	unassigned	novel
TATAAGTTAGGACGTGGTA	H1	8830	No	Not-determined	NA	0	dsDNA	Yes	Astrithrvirus	novel
CTCATTTGCTTTTTTGATG	H1	4754	No	Not-determined	NA	0	dsDNA	Yes	Suoliviridae	novel
TGATCTGAATTACGGCTGA	H1	20115	No	Not-determined	NA	0	dsDNA	Yes	Donellivirus	known
TGGCCAGTCCTCCTGGCAC	H1	7065	No	Not-determined	NA	0	dsDNA	Yes	unassigned	novel
TCTGGTACCGGTGTTCTTG	H1	3309	No	Not-determined	NA	0	dsDNA	Yes	Astrithrvirus	known
GAGCCCAGTAGAGGGATGT	H1	2063	No	Not-determined	NA	0	dsDNA	Yes	unassigned	novel
ATACGATAAATTTTGGTGT	H1	3649	No	Not-determined	NA	0	dsDNA	Yes	Suoliviridae	novel
GACGGTTATATGCTATCG	H1	4477	No	Not-determined	NA	0	dsDNA	Yes	Siphoviridae	novel
ACGATCAATAAATGTAGTG	H1	2170	No	Not-determined	NA	0	dsDNA	Yes	unassigned	novel
ACTGATTGTTAGAATGGTC	H1	7359	No	Not-determined	NA	0	dsDNA	Yes	Mimiviridae	novel
TACACGGTTAGAAGGGTTG	H1	10547	No	Not-determined	NA	0	dsDNA	Yes	unassigned	novel
ATGCTCCCAAGTATTCTGA	H1	4224	No	Not-determined	NA	0	dsDNA	Yes	Astrithrvirus	known
GTCGCTTGGGTGTATATTT	H1	9666	No	Not-determined	NA	0	dsDNA	Yes	unassigned	novel
TTTAATCGTGCAATGGAGA	H1	7779	No	Not-determined	NA	0	dsDNA	Yes	Astrithrvirus	novel
CGTATTAGATGACTTCTCG	H1	4282	No	Not-determined	NA	0	dsDNA	Yes	unassigned	novel
TATTATTCCGGGCTCTTCT	H1	3667	No	Not-determined	NA	0	dsDNA	Yes	unassigned	novel
GCGTACGTAGCTAGGGCTG	H1	4744	No	Not-determined	NA	0	dsDNA	Yes	Astrithrvirus	novel
GTAGATTCTTCCTTGCGTT	H1	4458	No	Not-determined	NA	0	dsDNA	Yes	Astrithrvirus	novel
CCAGCTCCCGGTCTTTCAC	H1	4317	No	Not-determined	NA	0	dsDNA	Yes	Astrithrvirus	novel
GTTGGATGCTCGCTGGCGG	H1	14004	No	Not-determined	NA	0	dsDNA	Yes	Iridoviridae	novel
AGAATTTTTGTCATAACAG	H1	7752	No	Not-determined	NA	0	dsDNA	Yes	Astrithrvirus	novel
ATTGGAGCTTAGCATCCGT	H1	4392	No	Not-determined	NA	0	dsDNA	Yes	Astrithrvirus	novel
TCAGTACTTCAACGACGAA	H1	3209	No	Not-determined	NA	0	dsDNA	Yes	Astrithrvirus	known
CTTAAGGTTGTAGTCACTC	H1	9398	No	Not-determined	NA	0	dsDNA	Yes	Astrithrvirus	novel
TGTGTAGTTGAACGACGTT	H1	12350	No	Not-determined	NA	0	dsDNA	Yes	Suoliviridae	novel
TCATAATGTACGGGTCTTC	H1	9976	No	Not-determined	NA	0	dsDNA	Yes	Astrithrvirus	novel
GTTTACTCTATTGAGTTCA	H1	5151	No	Not-determined	NA	0	dsDNA	Yes	Lambdavirus	known
CCAGTGTTCTTTAGTGTGT	H1	4470	No	Not-determined	NA	0	dsDNA	Yes	Astrithrvirus	novel
AACCGTTGGCATATGGGCT	H1	4468	No	Not-determined	NA	0	dsDNA	Yes	unassigned	novel
GCTGTTTGGAATCTTTCT	H1	13479	No	Not-determined	NA	0	dsDNA	Yes	Astrithrvirus	novel
TGGCATATTCAAACTTTGG	H1	3482	No	Not-determined	NA	0	dsDNA	Yes	unassigned	novel
TTCCTAGATATGAGCTATT	H1	5594	No	Not-determined	NA	0	dsDNA	Yes	Suoliviridae	novel
CTGCGAATAGTATTTAGCT	H1	7888	No	Not-determined	NA	0	dsDNA	Yes	Astrithrvirus	known
TTTGGCGTTGTTACTTTTC	H1	5561	No	Not-determined	NA	0	dsDNA	Yes	Steigviridae	novel
TTTGTGTTTCGAAGGAGCC	H1	2858	No	Not-determined	NA	0	dsDNA	Yes	Astrithrvirus	novel
GCGAGATAGTGATATGGGT	H1	8994	No	Not-determined	NA	0	dsDNA	Yes	Astrithrvirus	known
AGTGGTCTCTTCTAGTTAT	H1	4826	No	Not-determined	NA	0	dsDNA	Yes	Suoliviridae	novel
ATGTATCATAATCCGTGTT	H1	3051	No	Not-determined	NA	0	dsDNA	Yes	Astrithrvirus	novel
CTATACTGACGTTCCTCGG	H1	3519	No	Not-determined	NA	0	dsDNA	Yes	unassigned	novel
ACGAGTGCATCGGGGTTCT	H1	6907	No	Not-determined	NA	0	dsDNA	Yes	Suoliviridae	novel
CACTCGATTCCTGATCACA	H1	3952	No	Not-determined	NA	0	dsDNA	Yes	Lughvirus	novel
CAAATGTTTTTATTGGATG	H1	4580	No	Not-determined	NA	0	dsDNA	Yes	Suoliviridae	novel
CAGTCTCAGGTGAAGTTAA	H1	4572	No	Not-determined	NA	0	dsDNA	Yes	Astrithrvirus	novel
GAACTTCGCACTTAGCCGG	H1	7314	No	Not-determined	NA	0	dsDNA	Yes	Astrithrvirus	known
TGAGCGTGGCTTTTATGGA	H1	6852	No	Not-determined	NA	0	dsDNA	Yes	Suoliviridae	novel
TAAGGAGTCTCCCGAGGTC	H1	4411	No	Not-determined	NA	0	dsDNA	Yes	Oengusvirus	novel
TCGACTTGTACCAGGTTTT	H1	6603	No	Not-determined	NA	0	dsDNA	Yes	Astrithrvirus	novel
CCCCACAGGGTCTGTGGCT	H1	8411	No	Not-determined	NA	0	dsDNA	Yes	Astrithrvirus	known
TCTATATTTCACCTTTTTA	H1	4758	No	Not-determined	NA	0	dsDNA	Yes	Astrithrvirus	novel
GACAGGTTTTGTTGGAACT	H1	6504	No	Not-determined	NA	0	dsDNA	Yes	Lughvirus	novel
AAATTCGCCTTACGCGCCG	H1	6805	No	Not-determined	NA	0	dsDNA	Yes	Astrithrvirus	known
CATTCTTATTTGCATTAAT	H1	3810	No	Not-determined	NA	0	dsDNA	Yes	Astrithrvirus	known
TGCATTCTGCCTTCATATC	H1	6930	No	Not-determined	NA	0	dsDNA	Yes	Suoliviridae	novel
AGAATGTAAGCGGTGAAGG	H1	7333	No	Not-determined	NA	0	dsDNA	Yes	Astrithrvirus	novel
CTATTTCACTCTATATAAA	H1	4326	No	Not-determined	NA	0	dsDNA	Yes	unassigned	novel
ACTGGATTTACGGATCAGT	H1	6647	No	Not-determined	NA	0	dsDNA	Yes	Astrithrvirus	known
TTTGGCTTAGAGATTTCTT	H1	9760	No	Not-determined	NA	0	dsDNA	Yes	Astrithrvirus	known
CGTATCGCGAATACGATGC	H1	4220	No	Not-determined	NA	0	dsDNA	Yes	Astrithrvirus	novel
CGTACATCGTCCTTTTTTG	H1	6286	No	Not-determined	NA	0	dsDNA	Yes	unassigned	novel
TATCTTATAATCTGTTTTC	H1	15298	No	Not-determined	NA	0	dsDNA	Yes	Donellivirus	known
TATCTGAACGATTCGGTAC	H1	5414	No	Not-determined	NA	0	dsDNA	Yes	Astrithrvirus	novel
CCCGTTATTCTCGTTGCGA	H1	5433	No	Not-determined	NA	0	dsDNA	Yes	Astrithrvirus	known
GATTGGTGTTTTTTATATT	H1	7893	No	Not-determined	NA	0	dsDNA	Yes	unassigned	novel
TTCAGGAGCCCAGCCAAGA	H1	3338	No	Not-determined	NA	0	dsDNA	Yes	Astrithrvirus	novel
TAGTGTGGGTATTAACCT	H1	6655	No	Not-determined	NA	0	dsDNA	Yes	unassigned	novel
TTGTTTTGCAGTTGAATGA	H1	8789	No	Not-determined	NA	0	dsDNA	Yes	unassigned	novel
CTTGTCCGATCCCAGGACC	H1	5221	No	Not-determined	NA	0	dsDNA	Yes	Steigviridae	novel
TTATATCGTTGTTAAAGG	H1	4708	No	Not-determined	NA	0	dsDNA	Yes	Astrithrvirus	novel
CTTAAAGTTGATCATAGAG	H1	3208	No	Not-determined	NA	0	dsDNA	Yes	Astrithrvirus	novel
TGGAAATGTCAAGCTCCTT	H1	4981	No	Not-determined	NA	0	dsDNA	Yes	Astrithrvirus	novel
AGCGGCCCCTGCACTGTGT	H1	7091	No	Not-determined	NA	0	dsDNA	Yes	Astrithrvirus	known
TGCCGTGGGTACGTTCAGC	H1	4896	No	Not-determined	NA	0	dsDNA	Yes	Astrithrvirus	known
ATATCATGTCGTGAGCCGC	H1	6537	No	Not-determined	NA	0	dsDNA	Yes	unassigned	novel
AAGCCAACTGTTAGCTTAA	H1	7679	No	Not-determined	NA	0	dsDNA	Yes	Astrithrvirus	known
CGCACAGTTTCGGTATAGT	H1	3252	No	Not-determined	NA	0	dsDNA	Yes	Astrithrvirus	known
CCACACTTTGCCTGATAGG	H1	6654	No	Not-determined	NA	0	dsDNA	Yes	Astrithrvirus	known
ATCCTCGCATTCCCTATAC	H1	7081	No	Not-determined	NA	0	dsDNA	Yes	Astrithrvirus	novel
TGGTACATCTATACGCGAG	H1	7629	No	Not-determined	NA	0	dsDNA	Yes	Astrithrvirus	known
CAGGTACGTTAGGACGGAG	H1	7700	No	Not-determined	NA	0	dsDNA	Yes	Astrithrvirus	novel
TTACAGTAGTATCTGTACT	H1	10629	No	Not-determined	NA	0	dsDNA	Yes	Lightbulbvirus	novel
CTAGCTTTTCCGTGGGTGA	H1	5304	No	Not-determined	NA	0	dsDNA	Yes	Astrithrvirus	known
GAGTGCTCGTCCGCTAACA	H1	4949	No	Not-determined	NA	0	dsDNA	Yes	Astrithrvirus	known
ATCCAATAGCCCTTTTTGT	H1	5983	No	Not-determined	NA	0	dsDNA	Yes	unassigned	novel
ATACTGCTGTGTTAGTTAG	H1	4581	No	Not-determined	NA	0	dsDNA	Yes	Astrithrvirus	novel
GTTGTGTTGGGGAGTATGT	H1	14036	No	Not-determined	NA	0	dsDNA	Yes	Peduoviridae	novel
ATCTGTTCTCACCGGTGAG	H1	15032	No	Not-determined	NA	0	dsDNA	Yes	Lightbulbvirus	known
ACTTATGTCAAAGTCTCTT	H1	7413	No	Not-determined	NA	0	dsDNA	Yes	Astrithrvirus	known
TAGGCTTGTATGCTTATTT	H1	14546	No	Not-determined	NA	0	dsDNA	Yes	Phycodnaviridae	novel
ATGCTCCTAGGTTGGCATC	H1	13867	No	Not-determined	NA	0	dsDNA	Yes	Astrithrvirus	known
GCAAAAGTGATCCACGGCC	H1	14510	No	Not-determined	NA	0	dsDNA	Yes	Phycodnaviridae	novel
AACGTACTTGCTTAAGGTT	H1	12429	No	Not-determined	NA	0	dsDNA	Yes	Astrithrvirus	known
ACTGTTCGGTGTTTTGTAG	H1	7220	No	Not-determined	NA	0	dsDNA	Yes	Astrithrvirus	known
GGGGTGTCGTTACGGCAA	H1	25129	No	Not-determined	NA	0	dsDNA	Yes	Mimiviridae*	novel
ACAGTCTTGAGATCCGTGT	H1	12118	No	Not-determined	NA	0	dsDNA	Yes	Astrithrvirus	novel
TCTTCTTTTCTTTAGATCC	H1	21886	No	Not-determined	NA	0	dsDNA	Yes	Astrithrvirus	novel
TTCAGTACAACGTTTGCCA	H1	21277	No	Not-determined	NA	0	dsDNA	Yes	Rauchvirus	novel
CCTGTTTCACTGTGGTAGAC	H1	8488	No	Not-determined	NA	0	dsDNA	Yes	unassigned	novel
TCGTGGAGCTGTTGCGCTAA	H1	12218	No	Not-determined	NA	0	dsDNA	Yes	Oengusvirus	novel
CTTCGTTCGAAAAATTCGG	H1	8476	No	Not-determined	NA	0	dsDNA	Yes	Astrithrvirus	novel
CCCCTAGGGATCATTGCTC	H1	6740	No	Not-determined	NA	0	dsDNA	Yes	Astrithrvirus	known
CACCGCTGTTTTCATAAAT	H1	5657	No	Not-determined	NA	0	dsDNA	Yes	Astrithrvirus	known
TATGGTGTGGGCGGGAGG	H2	3532	No	Not-determined	NA	0	dsDNA	No	Casadabanvirus	novel
TCAACCTCAGAGATCAACG	H2	8625	No	Not-determined	NA	0	dsDNA	No	Casadabanvirus	novel
ACTTCGCCCGGCTGCCGGT	H2	6133	No	Not-determined	NA	0	dsDNA	No	Donellivirus	novel
CTATTCGTCACATTGGATG	H2	3779	No	Not-determined	NA	0	dsDNA	No	unassigned	novel
CTCGGCCCTCGAGCTCGAT	H2	4972	No	Not-determined	NA	0	dsDNA	No	unassigned	novel
ACGTGTGACCTTCAGGGCG	H2	7505	No	Not-determined	NA	0	dsDNA	No	Myoviridae	novel
TGGACGTCGCGCGCAGGTC	H2	4129	No	Not-determined	NA	0	dsDNA	No	unassigned	novel
CCGTGCCTTGGTCGTGAAG	H2	7158	No	Not-determined	NA	0	dsDNA	No	unassigned	novel
CGTGGGTCTTCTTATCTTG	H2	8252	No	Not-determined	NA	0	dsDNA	No	unassigned	novel
CTCTAGGCTCGTTTAAAAT	H2	16852	No	Not-determined	NA	0	dsDNA	No	Myoviridae	novel
ATGAATTCTTAAGCGCAGT	H2	9750	No	Not-determined	NA	0	dsDNA	No	Skryabinvirinae	novel
ACGTCTACTGTAGTATCGG	H2	16166	No	Not-determined	NA	0	dsDNA	No	Spbetavirus	novel
TGCGCGATCTAGTTCCTCT	H2	7153	No	Not-determined	NA	0	dsDNA	No	Teubervirus	novel
CTTCTTCATAATTTGTTTC	H2	3938	No	Not-determined	NA	0	dsDNA	No	Titanvirus	novel
CTTTCGTAGGGGGGGTTTT	H2	8123	No	Not-determined	NA	0	dsDNA	No	Mimiviridae	novel
CTGTTATCTTGGTTACCAT	H2	9080	No	Not-determined	NA	0	dsDNA	No	Toutatisvirus	novel
TCCCGACCGCTCGGAATCG	H2	11708	No	Not-determined	NA	0	dsDNA	No	Phycodnaviridae	novel
TTGCTTGGAAGGGGTATTA	H2	4035	No	Not-determined	NA	0	dsDNA	No	Phycodnaviridae	novel
ACTTTTCGACTCAATCATC	H2	15913	No	Not-determined	NA	0	unclassified	No	unassigned	novel
CGCTACTGCGAGGGCAGCG	H2	8732	No	Not-determined	NA	0	dsDNA	No	Phycodnaviridae	novel
CGGGGTTATTATGGGTACT	H2	4674	No	Not-determined	NA	0	dsDNA	No	Phycodnaviridae	novel
GGAACATGAAATTCAATT	H2	3887	No	Not-determined	NA	0	unclassified	No	unassigned	novel
AATGGTCTGCAGGTTTACC	H2	9869	No	Not-determined	NA	0	unclassified	No	unassigned	novel
GTCATCACCGTCTGACTTT	H2	11829	No	Not-determined	NA	0	unclassified	No	unassigned	novel
TATTTCGCTCGGAGTAGTG	H2	4432	No	Not-determined	NA	0	unclassified	No	unassigned	novel
TTTTGGTTTTTTTCATAGT	H2	6563	No	Not-determined	NA	0	unclassified	No	unassigned	novel
TTCTTTTAGGGAGGCAAAG	H2	8839	No	Not-determined	NA	0	unclassified	No	unassigned	novel
GGACTTAAGACCGTATTTT	H2	2868	No	Not-determined	NA	0	unclassified	No	unassigned	novel
TGTCCTGATGACTCCCGGG	H2	11011	No	Not-determined	NA	0	unclassified	No	unassigned	novel
CGATCGCGGGGATGTACGT	H2	10238	No	Not-determined	NA	0	dsDNA	No	Phycodnaviridae	novel
CCGCTTTTGGCCTGCGGCC	H2	7054	No	Not-determined	NA	0	unclassified	No	unassigned	novel
TAGATTCTCCGGTGGACGG	H2	4726	No	Not-determined	NA	0	unclassified	No	unassigned	novel
TTGATTGTATTAATCACCA	H2	3088	No	Not-determined	NA	0	unclassified	No	unassigned	novel
TTCTGTCTGCGCCCGGTCC	H2	4793	No	Not-determined	NA	0	unclassified	No	unassigned	novel
TTTCGGAGGGCTCCGCTTA	H2	8406	No	Not-determined	NA	0	unclassified	No	unassigned	novel
GTTGAGGATTTATAATGGA	H2	6435	No	Not-determined	NA	0	dsDNA	No	Poxviridae	novel
AATTAACTTTATACTATGG	H2	5596	No	Not-determined	NA	0	dsDNA	No	Poxviridae	novel
CTAACAAATTTTGGAGGTA	H2	7623	No	Not-determined	NA	0	unclassified	No	unassigned	novel
GTATTATGATCCAAGGTTC	H2	10683	No	Not-determined	NA	0	unclassified	No	unassigned	novel
GGCTCATCTTCCTAGGGG	H2	12353	No	Not-determined	NA	0	unclassified	No	unassigned	novel
CAATTCTTTGGGCAACTGT	H2	2710	No	Not-determined	NA	0	unclassified	No	unassigned	novel
TTACGACGTGGCCTATGTG	H2	13618	No	Not-determined	NA	0	dsDNA	No	Siphoviridae	novel
AGAATTCACGTACCCCATG	H2	4009	No	Not-determined	NA	0	dsDNA	No	Siphoviridae	novel
TGGCGGCTGTATAGGAATC	H2	5267	No	Not-determined	NA	0	unclassified	No	unassigned	novel
TGTTGATCTGCTCTCTATT	H2	7944	No	Not-determined	NA	0	unclassified	No	unassigned	novel
CCCCGCCTCGGCAGGCCCA	H2	6105	No	Not-determined	NA	0	unclassified	No	unassigned	novel
ACCTTCATACTGATATCT	H2	16722	No	Not-determined	NA	0	unclassified	No	unassigned	novel
TTTCGTTTTTATGCTTTCT	H2	6798	No	Not-determined	NA	0	unclassified	No	unassigned	novel
CCCGGGTCGATCTTCTAGT	H2	5589	No	Not-determined	NA	0	unclassified	No	unassigned	novel
GTGGAAGCCCGTGAGTCG	H2	4036	No	Not-determined	NA	0	dsDNA	No	Siphoviridae	novel
TTTTCCGTTCGTATTTAGG	H2	3368	No	Not-determined	NA	0	unclassified	No	unassigned	novel
GTGTCGCTGGGGTGCGCGA	H2	4674	No	Not-determined	NA	0	dsDNA	No	Siphoviridae	novel
CCGCTTTACTTATTCCGTTT	H2	7884	No	Not-determined	NA	0	unclassified	No	unassigned	novel
AGGTCCGTTTCGCTCGTAG	H2	5098	No	Not-determined	NA	0	dsDNA	No	Siphoviridae	novel
ACTTCCCGGTTTGGACTTT	H2	2917	No	Not-determined	NA	0	unclassified	No	unassigned	novel
TTGCTCGCTGCACAAATAG	H2	2946	No	Not-determined	NA	0	unclassified	No	unassigned	novel
AGATCTATGCCGGGCGTATT	H2	3174	No	Not-determined	NA	0	unclassified	No	unassigned	novel
ATAAACGGGTGCTCATCGG	H2	14385	No	Not-determined	NA	0	unclassified	No	unassigned	novel
CCAAGGTGCAGGATAGGCC	H2	5797	No	Not-determined	NA	0	dsDNA	No	Winoviridae	known
TTTTGTTCGTTTCGATTGT	H2	16026	No	Not-determined	NA	0	unclassified	No	unassigned	novel
CGCTGCGCCAGGAACAGT	H2	3523	No	Not-determined	NA	0	unclassified	No	unassigned	novel
GTTTCAGGGGTCCTGGGTC	H2	7753	No	Not-determined	NA	0	unclassified	No	unassigned	novel
TATGGTGTAAAGTGGGTTC	H2	6229	No	Not-determined	NA	0	unclassified	No	unassigned	novel
CCCATGGTCGCAGAGCTTA	H2	7358	No	Not-determined	NA	0	unclassified	No	unassigned	novel
CTAGTTAATGGCAACGTCG	H2	6195	No	Not-determined	NA	0	unclassified	No	unassigned	novel
TTCCCGACAGTAACCCATG	H2	6868	No	Not-determined	NA	0	unclassified	No	unassigned	novel
TCTGGTGGTTTGCGCGTTT	H2	6484	No	Not-determined	NA	0	unclassified	No	unassigned	novel
TTTGTCTGCGCTTTTGCAT	H2	6070	No	Not-determined	NA	0	unclassified	No	unassigned	novel
TACGTAAGCAAAAATTTTA	H2	7265	No	Not-determined	NA	0	unclassified	No	Pithoviridae	novel
AGGAATTGCAGTGTATCT	H2	2113	No	Not-determined	NA	0	unclassified	No	unassigned	novel
TTTAGAGCACGGATACTTT	H2	5505	No	Not-determined	NA	0	unclassified	No	unassigned	novel
TTTTAGCTTAAAGTCTGCC	H2	3488	No	Not-determined	NA	0	unclassified	No	unassigned	novel
CTTGAATTGTTTATAGGTG	H2	14230	No	Not-determined	NA	0	unclassified	No	unassigned	novel
GCCTGTCAGTTAGGCCAGG	H2	5442	No	Not-determined	NA	0	unclassified	No	unassigned	novel
TCCCGACGGTTTGAATCT	H2	3596	No	Not-determined	NA	0	unclassified	No	unassigned	novel
ATCAATGTAGCGATCGGTG	H2	6021	No	Not-determined	NA	0	unclassified	No	unassigned	novel
CATCCGGTACCGTGACTCC	H2	22379	No	Not-determined	NA	0	unclassified	No	unassigned	novel
CCCTGTATTGTCGCGGTAT	H2	5282	No	Not-determined	NA	0	unclassified	No	unassigned	novel
TAGGACTCTCTGGTGCTTG	H2	3748	No	Not-determined	NA	0	unclassified	No	unassigned	novel
TTTGCTAGTTTTGTTAACT	H2	4885	No	Not-determined	NA	0	unclassified	No	unassigned	novel
TGTATCCTGCATTATTGTC	H2	4976	No	Not-determined	NA	0	unclassified	No	unassigned	novel
CAGTTGAGTGCCGACTATA	H2	3828	No	Not-determined	NA	0	dsDNA	No	Alloherpesviridae	novel
TTAATGCTCTTTTTGCAGC	H2	10493	No	Not-determined	NA	0	unclassified	No	unassigned	novel
CTGTCGCTCGCGGTTACGT	H2	7422	No	Not-determined	NA	0	unclassified	No	unassigned	novel
CCGTTTCAGAACATGGAGT	H2	2266	No	Not-determined	NA	0	unclassified	No	unassigned	novel
GTACCTTCTTTGTGTGGTC	H2	5837	No	Not-determined	NA	0	unclassified	No	unassigned	novel
TGTTCTTTAAAGTTCGGCC	H2	5311	No	Not-determined	NA	0	unclassified	No	unassigned	novel
AGATCGCTAACGCGGGGCG	H2	23072	No	Not-determined	NA	0	unclassified	No	unassigned	novel
ATTTGTGGGATCGTTCTTG	H2	28238	No	Not-determined	NA	0	dsDNA	No	Herelleviridae	novel
AGGGATAGCTATCGAAACA	H2	4717	No	Not-determined	NA	0	unclassified	No	unassigned	novel
TTCTCGGGTGCGCCACTGG	H2	7378	No	Not-determined	NA	0	unclassified	No	unassigned	novel
CGATACAGCGCGTCGGCGA	H2	25809	No	Not-determined	NA	0	dsDNA	No	Myoviridae	novel
AGTGGGGAGCGTATCCCAG	H2	6908	No	Not-determined	NA	0	dsDNA	No	Kyanoviridae	novel
ATAATAATAGATTAGCGGA	H2	6708	No	Not-determined	NA	0	unclassified	No	unassigned	novel
CTGTATGCATATAGTGGCG	H2	7130	No	Not-determined	NA	0	unclassified	No	unassigned	novel
CGAAGTAATTTCGGATTTT	H2	8853	No	Not-determined	NA	0	unclassified	No	unassigned	novel
GCGCCCTAGAACCGTGCAGC	H2	4948	No	Not-determined	NA	0	unclassified	No	unassigned	novel
AATAAAATACTTTAGGCTT	H2	4299	No	Not-determined	NA	0	unclassified	No	unassigned	novel
GCCTTGTTCAACTTTTTGA	H2	13279	No	Not-determined	NA	0	unclassified	No	unassigned	novel
ACATTGGTACGCGGCTCCC	H2	14023	No	Not-determined	NA	0	unclassified	No	unassigned	novel
TTTGTTACAGGTCTGGAGC	H2	7246	No	Not-determined	NA	0	unclassified	No	unassigned	novel
TGAGTATTCGTAGAACGCG	H2	3827	No	Not-determined	NA	0	unclassified	No	unassigned	novel
ACCGGCGGCGGCATGACC	H2	13413	No	Not-determined	NA	0	unclassified	No	unassigned	novel
TAGCTTGCTGGAGTTAAGG	H2	7991	No	Not-determined	NA	0	unclassified	No	unassigned	novel
ATCATTTTATCGGTGACCT	H2	5670	No	Not-determined	NA	0	unclassified	No	unassigned	novel
CGGTGCGTTAGATTTGTAT	H2	3959	No	Not-determined	NA	0	unclassified	No	unassigned	novel
TTCAATCGATATGCCAGCA	H2	12675	No	Not-determined	NA	0	unclassified	No	unassigned	novel
GTTTTTTCCGAAGCTTACT	H2	3800	No	Not-determined	NA	0	unclassified	No	unassigned	novel
AACAAGCTATGAAAGTCGT	H2	10227	No	Not-determined	NA	0	unclassified	No	unassigned	novel
AAAGTGGAATCATCAGCGT	H2	7359	No	Not-determined	NA	0	dsDNA	No	Herelleviridae	novel
TTATTGAACAATTCTGTCT	H2	10187	No	Not-determined	NA	0	unclassified	No	unassigned	novel
TTCGCATTAAGGAGGCATA	H2	9014	No	Not-determined	NA	0	unclassified	No	unassigned	novel
TTTTCCGGCTGAGGTGGGT	H2	3539	No	Not-determined	NA	0	unclassified	No	unassigned	novel
TGCCCTGTCCTTTTCATGT	H2	2234	No	Not-determined	NA	0	unclassified	No	unassigned	novel
GAGTGGTAAAAAAATGACC	H2	4414	No	Not-determined	NA	0	unclassified	No	unassigned	novel
TTCCGCACAAGCTTCTCG	H2	24538	No	Not-determined	NA	0	unclassified	No	unassigned	novel
TCTCGACACCCCAAGTGAT	H2	10001	No	Not-determined	NA	0	unclassified	No	Pandoravirus	novel
TGTTTATTGGGATAGTACT	H2	10609	No	Not-determined	NA	0	unclassified	No	unassigned	novel
GTCCTGGCCTGAGTTGTAA	H2	5360	No	Not-determined	NA	0	unclassified	No	unassigned	novel
CATCAGCTTGCGTCTGTGT	H2	4506	No	Not-determined	NA	0	unclassified	No	unassigned	novel
CCCTATGGGTTAGTAATTT	H2	3357	No	Not-determined	NA	0	unclassified	No	unassigned	novel
TTGGTGCTTCTCCCCGTGA	H2	5660	No	Not-determined	NA	0	unclassified	No	unassigned	novel
TTTTACCGAGTTATCCAAG	H2	13342	No	Not-determined	NA	0	unclassified	No	unassigned	novel
GTACCTGAAAGAAAAATGT	H2	12582	No	Not-determined	NA	0	dsDNA	No	Myoviridae	novel
CTTGTCTCTGAAGCAGTCA	H2	14217	No	Not-determined	NA	0	dsDNA	No	Myoviridae	novel
GCAGCGAGCTGGCCATATT	H3	9119	No	Not-determined	NA	0	dsDNA	No	Siphoviridae	novel
TGTTTATGGTTGTCGCTTG	H3	9819	No	Not-determined	NA	0	unclassified	No	unassigned	novel
TCGTGCCGTTTCCTTCTAT	H3	13445	No	Not-determined	NA	0	unclassified	No	unassigned	novel
CTTGTACTGTAGATTTCTT	H3	14691	No	Not-determined	NA	0	dsDNA	No	Siphoviridae	novel
CTGTCTATTTGATTGCTCT	H3	40197	No	Not-determined	NA	0	dsDNA	No	Casadabanvirus	novel
CTCTCGGTGAATGGTTTTT	H3	11297	No	Not-determined	NA	0	unclassified	No	unassigned	novel
CTAGGCCACTGTTTGGGTG	H3	12263	No	Not-determined	NA	0	unclassified	No	unassigned	novel
ACCAACCTTTTCTGTTTCG	H3	11466	No	Not-determined	NA	0	dsDNA	No	Autographiviridae	novel
CCTATCGTACGATGGGCTA	H3	22271	No	Not-determined	NA	0	dsDNA	No	unassigned	novel
TGATGAATACTTGTAGCAT	H3	7744	No	Not-determined	NA	0	unclassified	No	unassigned	novel
TTTCACAATTGCGGCTTTC	H3	6212	No	Not-determined	NA	0	dsDNA	No	Oliverocinquevirus	novel
CAGTCGTTAGTGGTGATGC	H3	13156	No	Not-determined	NA	0	dsDNA	No	Autographiviridae	novel
GCTGCTTTCTTTATTAGTG	H3	12451	No	Not-determined	NA	0	dsDNA	No	Crevaviridae	novel
AGTTTTCATTGCTATTGAA	H3	18767	No	Not-determined	NA	0	dsDNA	No	Phycodnaviridae	novel
TTCTACGGTGTATTTGAGG	H3	8310	No	Not-determined	NA	0	dsDNA	No	unassigned	novel
ATATATCGTTTTTAGGTGT	H3	13045	No	Not-determined	NA	0	unclassified	No	unassigned	novel
TATAACACCTTCTTATCCA	H3	6429	No	Not-determined	NA	0	unclassified	No	unassigned	novel
GTCGGAAAACTCGTAATTT	H3	13836	No	Not-determined	NA	0	dsDNA	No	unassigned	novel
ATGTTAATCCTTTTACATA	H3	9400	No	Not-determined	NA	0	unclassified	No	unassigned	novel
TCGGAAGTAGCCTGTGGGA	H3	16122	No	Not-determined	NA	0	dsDNA	No	Mimiviridae	novel
TTACTAGTATTATATTGCC	H3	16519	No	Not-determined	NA	0	dsDNA	No	unassigned	novel
TCAGCTATGTGGGTAGGCA	H3	8151	No	Not-determined	NA	0	dsDNA	No	Herelleviridae	novel
CGTGTGGCATAAGTCGTAC	H3	12315	No	Not-determined	NA	0	dsDNA	No	Delepquintavirus	novel
GTTGTTGTGTGAATTCTCC	H3	11156	No	Not-determined	NA	0	dsDNA	No	Phycodnaviridae	novel
CTGAATTGAATTTTTAGAA	H3	15670	No	Not-determined	NA	0	dsDNA	No	Donellivirus	novel
GATCCAACGTCGGAACTCA	H3	7503	No	Not-determined	NA	0	unclassified	No	unassigned	novel
AAACGCACAGTATTTTTGG	H3	15962	No	Not-determined	NA	0	dsDNA	No	Saundersvirus	novel
ATGCCTGGTCCGGAGCCGG	H3	12107	No	Not-determined	NA	0	unclassified	No	unassigned	novel
AGCTGGGTGTTAAGTTTTT	H3	7263	No	Not-determined	NA	0	unclassified	No	unassigned	novel
GTTGAGTCGTATAGGGATC	H3	13861	No	Not-determined	NA	0	unclassified	No	unassigned	novel
GTTAATATATTGCAACCTT	H3	7778	No	Not-determined	NA	0	unclassified	No	unassigned	novel
CCCGTAGTTCGTTTACATA	H3	10787	No	Not-determined	NA	0	unclassified	No	unassigned	novel
GAATTCGAACCCGCATTGT	H3	21635	No	Not-determined	NA	0	dsDNA	No	Herelleviridae	novel
CGATATGTTCTCTAAGTGG	H3	11881	No	Not-determined	NA	0	dsDNA	No	Herelleviridae	novel
CTGCTGGGCAATGCGTCTA	H3	12302	No	Not-determined	NA	0	unclassified	No	unassigned	novel
CCACGGGTTCGCCAAACGT	H3	8801	No	Not-determined	NA	0	unclassified	No	unassigned	novel
ATGGTTTCAGCATATTGTC	H3	7442	No	Not-determined	NA	0	dsDNA	No	Phycodnaviridae	novel
TTTCGTTTAGCTATCTAAT	H3	9888	No	Not-determined	NA	0	unclassified	No	unassigned	novel
TGGCTGGCTCTCTTAAACC	H3	14293	No	Not-determined	NA	0	dsDNA	No	unassigned	novel
TAGCCAAAATAGCCTTGTA	H3	18244	No	Not-determined	NA	0	dsDNA	No	Crevaviridae	novel
TATAGTCATCCATTGGATC	H3	4690	No	Not-determined	NA	0	unclassified	No	unassigned	novel
TTGCAGAATTTCATTGTGA	H3	8252	No	Not-determined	NA	0	unclassified	No	unassigned	novel
TTCCGTCCCTCCTCCGGTC	H3	25226	No	Not-determined	NA	0	dsDNA	No	Kyanoviridae	novel
TGCTGGGGCACGAACGAGG	H3	20554	No	Not-determined	NA	0	dsDNA	No	unassigned	novel
CTTCGGATTATATTCTCCA	H3	6288	No	Not-determined	NA	0	unclassified	No	unassigned	novel
CTATGCCATGTATTAGGAA	H3	8443	No	Not-determined	NA	0	unclassified	No	unassigned	novel
GCGTCATAGTCCTAGGCTT	H3	22503	No	Not-determined	NA	0	dsDNA	No	Junavirus	novel
TTACTGCGTGTGTCATCAG	H3	7266	No	Not-determined	NA	0	unclassified	No	unassigned	novel
CCCTTTTGCAGGTATTCCG	H3	9975	No	Not-determined	NA	0	dsDNA	No	Donellivirus	novel
CGATTCCGGTATTGAGATC	H3	16901	No	Not-determined	NA	0	unclassified	No	unassigned	novel
CTGTAGCCTCAATACGTTT	H3	8073	No	Not-determined	NA	0	dsDNA	No	Phycodnaviridae	novel
TTCTAGGCACACTTATACT	H3	19222	No	Not-determined	NA	0	dsDNA	No	unassigned	novel
TTGTGCTTCGCCTGGGGCA	H3	4849	No	Not-determined	NA	0	dsDNA	No	Siphoviridae	novel
AGAGCCATCCGCCAGCAAT	H3	6850	No	Not-determined	NA	0	dsDNA	No	Mimiviridae	novel
AATTTAACTCTGTCCTGAG	H3	10214	No	Not-determined	NA	0	unclassified	No	unassigned	novel
CGTATGTACCCGGAACAGTG	H3	13412	No	Not-determined	NA	0	dsDNA	No	Poxviridae	novel
TACTAGATTATCCGGCTTG	H3	13114	No	Not-determined	NA	0	dsDNA	No	Donellivirus	novel
TGTGAATTTCGGACGGAGC	H3	15747	No	Not-determined	NA	0	dsDNA	No	unassigned	novel
ATACTTCGCTGACTGGCGT	H3	9257	No	Not-determined	NA	0	unclassified	No	unassigned	novel
TTTGTCGGCCGTTCGGTAT	H3	11328	No	Not-determined	NA	0	dsDNA	No	unassigned	novel
TCGTCGTTTACCCCAAGTA	H3	9844	No	Not-determined	NA	0	unclassified	No	unassigned	novel
GCTTTGTGGGGCTAGGTCA	H3	14941	No	Not-determined	NA	0	unclassified	No	unassigned	novel
TTCACCGTTTATTTCAGTC	H3	4955	No	Not-determined	NA	0	dsDNA	No	Privateervirus	novel
TCCAACTGGTAGCTGGTCA	H3	13187	No	Not-determined	NA	0	ssDNA	No	Microviridae	novel
AGTTGATGTATTACTTGGC	H3	5538	No	Not-determined	NA	0	unclassified	No	unassigned	known
GTACATTCTCTGCACAGGA	H3	15816	No	Not-determined	NA	0	unclassified	No	unassigned	novel
AATTTTGTCTTGACAGCGT	H3	2542	No	Not-determined	NA	0	unclassified	No	unassigned	novel
AACTTTTCAATTTAAAGAG	H3	11365	No	Not-determined	NA	0	unclassified	No	unassigned	novel
TCGGTTAGTAGCACCTTGC	H3	20071	No	Not-determined	NA	0	dsDNA	No	unassigned	novel
TTGAATTACAGCGCGATAG	H3	15704	No	Not-determined	NA	0	dsDNA	No	unassigned	novel
AATAATATTAGATTAGCTT	H3	27092	No	Not-determined	NA	0	dsDNA	No	Helgolandviridae	known
TCGGGTCAGGTTTGCGGTT	H3	14060	No	Not-determined	NA	0	unclassified	No	Pithoviridae	novel
TCTTGGTATTCGGTTTCAA	H3	18783	No	Not-determined	NA	0	dsDNA	No	unassigned	novel
AGGCGTTCCTAGCTTTTTG	H3	11780	No	Not-determined	NA	0	unclassified	No	unassigned	novel
ATATTTTTATGGTCAGCAC	H3	9498	No	Not-determined	NA	0	dsDNA	No	Myoviridae	novel
CTGGTATTGGTGTCATATG	H3	14509	No	Not-determined	NA	0	unclassified	No	unassigned	novel
TTTTGTTGAGACAGCGGGC	H3	19507	No	Not-determined	NA	0	dsDNA	No	unassigned	novel
CAACATTGGGATTATCTAT	H3	6389	No	Not-determined	NA	0	unclassified	No	unassigned	novel
TGTTGGACAAAATCTTTGA	H3	10750	No	Not-determined	NA	0	dsDNA	No	Forsetiviridae	novel
TAATATAGGAGAATAATCA	H3	4301	No	Not-determined	NA	0	unclassified	No	unassigned	novel
GTCAGAGCCGGGGTATTCT	H3	4012	No	Not-determined	NA	0	unclassified	No	unassigned	novel
TATTTGCAAAAACTTCGC	H3	6721	No	Not-determined	NA	0	unclassified	No	unassigned	novel
GCAATGTCCTATTAGGACG	H3	5833	No	Not-determined	NA	0	dsDNA	No	unassigned	novel
GCCTCTCCTTCGGGACGTC	H3	12422	No	Not-determined	NA	0	dsDNA	No	Herelleviridae	novel
AACGAGACATTATTGTGTT	H3	2493	No	Not-determined	NA	0	unclassified	No	unassigned	novel
GCTTGGTCTATTTTGGTAT	H3	4187	No	Not-determined	NA	0	unclassified	No	unassigned	novel
ATTGTATGACTGGTGTTTT	H3	3461	No	Not-determined	NA	0	unclassified	No	unassigned	novel
CCTGAATTCATCGTTGCGC	H3	6442	No	Not-determined	NA	0	unclassified	No	unassigned	novel
GGTATGGACCTGTCTCCAG	H3	12708	No	Not-determined	NA	0	unclassified	No	unassigned	novel
TACTACTGTCAGGTTTCGG	H3	9851	No	Not-determined	NA	0	dsDNA	No	unassigned	novel
TCTTCACTATTACTGCTAG	H3	12380	No	Not-determined	NA	0	unclassified	No	unassigned	novel
CTTATGCTTATGATAGGCC	H3	9241	No	Not-determined	NA	0	dsDNA	No	unassigned	novel
TATCTCGAGCAATCCCAGA	H3	4648	No	Not-determined	NA	0	unclassified	No	unassigned	novel
TGTGTGATAGTTTCGTTTT	H3	4662	No	Not-determined	NA	0	dsDNA	No	Siphoviridae	novel
TTCTGTCTGGGTGAATGTT	H3	4918	No	Not-determined	NA	0	unclassified	No	unassigned	novel
GTTGCAATTAATCAAGTTT	H3	9202	No	Not-determined	NA	0	dsDNA	No	Casadabanvirus	novel
TCCCTCCTGCGATTCGTGT	H3	2479	No	Not-determined	NA	0	unclassified	No	unassigned	novel
CCAAACAATAGCTGGGTTT	H3	4229	No	Not-determined	NA	0	unclassified	No	unassigned	novel
GAGAGTCGTGCTGTCCATC	H3	2279	No	Not-determined	NA	0	unclassified	No	unassigned	novel
TACCTCGGCGTTAAGGGTG	H3	6043	No	Not-determined	NA	0	unclassified	No	unassigned	novel
AGACTATCACGTGGGTGGA	H3	4923	No	Not-determined	NA	0	dsDNA	No	Myoviridae	novel
CGAAAGTAAATGTCTAACT	H3	5579	No	Not-determined	NA	0	unclassified	No	unassigned	novel
ATTTTCGCAGTAGAAGTAT	H3	5727	No	Not-determined	NA	0	unclassified	No	unassigned	novel
TGGTGTTTGATTTATTGGC	H3	11768	No	Not-determined	NA	0	dsDNA	No	Peduoviridae	novel
TTTGTCAGGAATCCACGGT	H3	3103	No	Not-determined	NA	0	dsDNA	No	unassigned	novel
CGGTTCTTTAGTGCAGTTG	H3	18615	No	Not-determined	NA	0	unclassified	No	unassigned	novel
TTTCACGTATGAATGTACT	H3	21851	No	Not-determined	NA	0	dsDNA	No	Poxviridae	novel
ATGGGTTAAAATGATCTCG	H3	4573	No	Not-determined	NA	0	dsDNA	No	unassigned	novel
GTGGTGGTTATTCACCTCT	H3	19924	No	Not-determined	NA	0	unclassified	No	Pandoravirus	novel
TGGGTTAGTTTAGTTTCTT	H3	6331	No	Not-determined	NA	0	unclassified	No	unassigned	novel
TTTAGTCTCACACGTGACT	H3	5960	No	Not-determined	NA	0	unclassified	No	unassigned	novel
TATTCTTCAAAACAGCCGT	H3	17150	No	Not-determined	NA	0	unclassified	No	unassigned	novel
GATCGTGGCATATGACTGG	H3	26958	No	Not-determined	NA	0	dsDNA	No	Phycodnaviridae	novel
CCATCTGTATTGTGAGTTG	H3	6745	No	Not-determined	NA	0	dsDNA	No	Gordtnkvirus	novel
GTTCCATCCAGATCCACAA	H3	3339	No	Not-determined	NA	0	unclassified	No	unassigned	novel
GTTGGTGAGTTCCGGCCCT	H3	14851	No	Not-determined	NA	0	unclassified	No	unassigned	novel
ACGAGAGTTGTAGTCTCGC	H3	3740	No	Not-determined	NA	0	dsDNA	No	unassigned	novel
TCATCTGGGAGCAGGGGCA	H3	6360	No	Not-determined	NA	0	unclassified	No	unassigned	novel
TTGTTGGACTCTGTTAGAT	H3	2962	No	Not-determined	NA	0	unclassified	No	unassigned	novel
TTTTAACCACGTGGTAAGA	H3	2892	No	Not-determined	NA	0	unclassified	No	unassigned	novel
GGGTATACACGCCTAATAC	H3	13325	No	Not-determined	NA	0	unclassified	No	Pandoravirus	novel
TCCGGCTCTGTTTGGTCGC	H3	5754	No	Not-determined	NA	0	unclassified	No	unassigned	known
TTCCTACTGCTGTCACGTA	H3	3384	No	Not-determined	NA	0	unclassified	No	unassigned	novel
TTCTTTGGCTCTGGTGTAC	H3	25579	No	Not-determined	NA	0	dsDNA	No	Phycodnaviridae	known
ACGCCTCCGTGAGGCGAAT	H3	4198	No	Not-determined	NA	0	unclassified	No	unassigned	novel
CACCCTCTATGTTGATACG	H3	5515	No	Not-determined	NA	0	dsDNA	No	Spbetavirus	novel
GAGGGCATCGTGGTAAATG	H3	3061	No	Not-determined	NA	0	unclassified	No	unassigned	novel
CTGCGATGTGCAACAAATA	H3	25540	No	Not-determined	NA	0	unclassified	No	unassigned	novel
TATTAATCAAGAACAGTTG	H3	15011	No	Not-determined	NA	0	unclassified	No	unassigned	novel
AGGGTGCTCCATCGGCGCG	H3	16456	No	Not-determined	NA	0	unclassified	No	unassigned	novel
TGGTAACAGAATTTTAGTT	H3	3756	No	Not-determined	NA	0	unclassified	No	unassigned	known
CTAGTCTTCGAAATTACTT	H3	2285	No	Not-determined	NA	0	unclassified	No	unassigned	novel
TCAGTCAGAATCTATCAAC	H3	3246	No	Not-determined	NA	0	dsDNA	No	Myoviridae	known
TCGTTCCGTGGATCTGTTT	H3	29269	No	Not-determined	NA	0	dsDNA	No	unassigned	novel
CACTGGGTACGCCCAGATG	H3	2848	No	Not-determined	NA	0	unclassified	No	unassigned	novel
GTGACTTGTTATGGTCACT	H3	7055	No	Not-determined	NA	0	dsDNA	No	unassigned	novel
GGTCCGCAATGTGTCTTAT	H3	9150	No	Not-determined	NA	0	dsDNA	No	Helgolandviridae	novel
TCCGGATTCATCCCAGGGC	H3	4505	No	Not-determined	NA	0	unclassified	No	unassigned	novel
ACTCTATGATGTGACGTCC	H3	3455	No	Not-determined	NA	0	unclassified	No	unassigned	novel
CTGGTACGTCGTAGGCTTT	H3	8006	No	Not-determined	NA	0	unclassified	No	unassigned	novel
GATCTTGCGACCTTTACCA	H3	8373	No	Not-determined	NA	0	unclassified	No	unassigned	novel
AAATTGGATACTGGAGAGC	H3	2917	No	Not-determined	NA	0	unclassified	No	unassigned	novel
CAATACACGCCCTATCGTA	H3	5306	No	Not-determined	NA	0	unclassified	No	unassigned	known
AAGCGTGTTTGGTGTTCAA	H3	2335	No	Not-determined	NA	0	unclassified	No	unassigned	known
ATGTTGGCCTTAGTTTTGT	H3	3804	No	Not-determined	NA	0	unclassified	No	unassigned	novel
TCAGTACCGCCAAGCTAAT	H3	3562	No	Not-determined	NA	0	dsDNA	No	Queuovirinae	novel
TGGAAGGCTTAGTGACGTC	H3	6375	No	Not-determined	NA	0	unclassified	No	unassigned	novel
TCGCTGAGCGGACCCCGTG	H3	2573	No	Not-determined	NA	0	unclassified	No	unassigned	novel
ACTATCTATCTCTCGCGGT	H3	10894	No	Not-determined	NA	0	unclassified	No	unassigned	novel
TGGCTGTTTGAGATGACGC	H3	4748	No	Not-determined	NA	0	unclassified	No	unassigned	novel
TCCCTTCATATAAACCTAT	H3	9504	No	Not-determined	NA	0	dsDNA	No	Peduoviridae	novel
TGATTTATGTAAGGGTTCG	H3	9933	No	Not-determined	NA	0	unclassified	No	unassigned	known
ATCCGGAAGCGGGATTGCT	H3	7193	No	Not-determined	NA	0	dsDNA	No	Phycodnaviridae	known
GCAGCGTCTAGCCGATGAG	H3	8633	No	Not-determined	NA	0	dsDNA	No	Phycodnaviridae	novel
CTTATATCTAATTTTGAAA	H3	6876	No	Not-determined	NA	0	dsDNA	No	Herelleviridae	novel
CCATACGTACTAATCACAT	H3	12918	No	Not-determined	NA	0	unclassified	No	Pandoravirus	novel
GATGTAGTATTTTATAGCC	H3	16032	No	Not-determined	NA	0	dsDNA	No	Phycodnaviridae	novel
AAGCCAGGATATTATCACC	H3	9068	No	Not-determined	NA	0	dsDNA	No	Suoliviridae	novel
GCGGAAGTAAATGGAGGTC	H3	7884	No	Not-determined	NA	0	unclassified	No	unassigned	novel
TGGGGTTCAAGGTTTTGTT	H3	3977	No	Not-determined	NA	0	unclassified	No	unassigned	novel
CTTACTTAGGGTGTGTTTT	H3	8397	No	Not-determined	NA	0	unclassified	No	unassigned	novel
CTTCCTGTAAGCGGAGATT	H3	7287	No	Not-determined	NA	0	unclassified	No	unassigned	novel
GTCCTAGGTTACTTTGTCG	H3	6494	No	Not-determined	NA	0	dsDNA	No	Mimiviridae	novel
GAGTACTTATTATCGCGTT	H3	4931	No	Not-determined	NA	0	unclassified	No	Staphylococcaceae	novel
TTAGCATTCTTGGCAGGTG	H3	21890	No	Not-determined	NA	0	dsDNA	No	Toutatisvirus	novel
CGGCCCATTGACTGAGAGC	H3	6649	No	Not-determined	NA	0	dsDNA	No	Donellivirus	novel
ATTGTTGATTTTAATTTAG	H3	2486	No	Not-determined	NA	0	unclassified	No	unassigned	novel
ATTAACTCACGCCCGTTTT	H3	8368	No	Not-determined	NA	0	unclassified	No	unassigned	novel
TTCGCCTGACTACTTATAT	H3	10739	No	Not-determined	NA	0	dsDNA	No	Thornevirus	novel
TAATGCTCCTGTTGCACAA	H3	7916	No	Not-determined	NA	0	unclassified	No	unassigned	novel
TGGTTCAAATGTTACATAT	H3	4287	No	Not-determined	NA	0	unclassified	No	unassigned	novel
TTGAACTTGTTTCTCGCGA	H3	2843	No	Not-determined	NA	0	dsDNA	No	Boydwoodruffvirinae	novel
CAGCTAGGGTGGGCCTTTC	H3	4972	No	Not-determined	NA	0	dsDNA	No	Siphoviridae	novel
CGCGGTTTGGCGGCCATTC	H3	7618	No	Not-determined	NA	0	unclassified	No	unassigned	novel
TAGTAATTAATTAATAGAA	H3	2652	No	Not-determined	NA	0	unclassified	No	unassigned	novel
TTGGATAAGTACTCTACTG	H3	23581	No	Not-determined	NA	0	dsDNA	No	Teubervirus	novel
TCCGATCACAAAATTATAG	H3	14514	No	Not-determined	NA	0	dsDNA	No	Myoviridae	novel
AAGGGGTTCTATTCGCCCA	H3	5562	No	Not-determined	NA	0	dsDNA	No	Phycodnaviridae	novel
CTACGGCAAATTCGGTCCA	H3	6213	No	Not-determined	NA	0	dsDNA	No	unassigned	novel
TGCTGCTAGTGCCCGTGGC	H3	9257	No	Not-determined	NA	0	dsDNA	No	Yoloswagvirus	novel
CATTCTTCAGACCACAGTA	H3	20541	No	Not-determined	NA	0	unclassified	No	unassigned	novel
TATTTTTGGAACAGTTTCC	H3	4338	No	Not-determined	NA	0	unclassified	No	unassigned	novel
AAGTCTTTTAGGTTCAACT	H3	2443	No	Not-determined	NA	0	dsDNA	No	Phycodnaviridae	novel
TAATTTCGTTTGTTACAAG	H3	6231	No	Not-determined	NA	0	unclassified	No	unassigned	novel
CGTCGGACTATGGGCTTCC	H3	4598	No	Not-determined	NA	0	dsDNA	No	Eponavirus	novel
CTATGTTGCATCATTATCG	H3	3120	No	Not-determined	NA	0	unclassified	No	unassigned	novel
TAGACGCCAATTAGATAGT	H3	24050	No	Not-determined	NA	0	unclassified	No	unassigned	novel
TAATAATCTCGAGTAAGTC	H3	3827	No	Not-determined	NA	0	unclassified	No	unassigned	novel
TAATTTAAGAACGGTTGAT	H3	7252	No	Not-determined	NA	0	unclassified	No	unassigned	novel
TGGGGGTTATGTTCCCCTG	H3	5226	No	Not-determined	NA	0	dsDNA	No	Thornevirus	novel
TGGACTTTCGGCAATTATG	H3	12515	No	Not-determined	NA	0	dsDNA	No	Peduoviridae	novel
TTGCTTGTCGGAAGACACT	H3	4206	No	Not-determined	NA	0	dsDNA	No	Saundersvirus	novel
AAATGGCTGAGGTTTCATG	H3	4372	No	Not-determined	NA	0	dsDNA	No	unassigned	novel
CTGTGATATTCTTAACCTG	H3	5924	No	Not-determined	NA	0	dsDNA	No	Siphoviridae	novel
TATTCGCTAATTGATCTTC	H3	4494	No	Not-determined	NA	0	unclassified	No	unassigned	novel
TTGGTGGTTATCGGTTCAG	H3	3449	No	Not-determined	NA	0	unclassified	No	unassigned	known
GAAAGGCTTTGTTCTTTCA	H3	6787	No	Not-determined	NA	0	unclassified	No	unassigned	novel
TCTTGCTAGTCTGGCGGAT	H3	2790	No	Not-determined	NA	0	unclassified	No	unassigned	novel
CACGTTTTCAGTTTACGGG	H3	20606	No	Not-determined	NA	0	dsDNA	No	Phycodnaviridae	novel
ATTTTAGGCTTCAGGTAAC	H3	7514	No	Not-determined	NA	0	unclassified	No	unassigned	novel
TGAAGTGCTTCTCACATGC	H3	6826	No	Not-determined	NA	0	unclassified	No	unassigned	novel
AACCCAAAGTGATCTGCTA	H3	17554	No	Not-determined	NA	0	dsDNA	No	Phycodnaviridae	novel
AGTCAGCATTGCTATATAC	H3	9449	No	Not-determined	NA	0	unclassified	No	unassigned	novel
CCCCCTTAGCAGTGCTGAG	H3	4723	No	Not-determined	NA	0	dsDNA	No	Toutatisvirus	novel
GGCGAAAGATTTGTGATTT	H3	7589	No	Not-determined	NA	0	unclassified	No	unassigned	novel
GTATGAGTACGGTTGTCAA	H3	3294	No	Not-determined	NA	0	unclassified	No	unassigned	novel
TTGGGGTCCTCTCTGGGAC	H3	4656	No	Not-determined	NA	0	dsDNA	No	Yongloolinvirus	novel
ACTCACTGCACGGGTTCCG	H3	4897	No	Not-determined	NA	0	unclassified	No	unassigned	novel
GGACTTTGGTTAATTCTTC	H3	18018	No	Not-determined	NA	0	unclassified	No	unassigned	novel
ATTCTACCGGTTATGGGAG	H3	22989	No	Not-determined	NA	0	dsDNA	No	unassigned	known
CTGGAGTCCTTCGCATATA	H3	2344	No	Not-determined	NA	0	dsDNA	No	unassigned	novel
ATATCTCCCCGGTGGTCTC	H3	3939	No	Not-determined	NA	0	unclassified	No	unassigned	novel
CCAGCACGTACTCCGAACG	H3	4160	No	Not-determined	NA	0	unclassified	No	unassigned	novel
ATACTTCTCTTGGTATTTG	H3	3328	No	Not-determined	NA	0	unclassified	No	unassigned	novel
CAATGTATGCGAGGGGGAG	H3	3698	No	Not-determined	NA	0	dsDNA	No	unassigned	novel
TCATGTATCGGGAGTCGCA	H3	2721	No	Not-determined	NA	0	unclassified	No	unassigned	novel
GAACTTCGGTATTCGGCAT	H3	24300	No	Not-determined	NA	0	dsDNA	No	Phycodnaviridae*	novel
CGACTGTGTGGTCGAAAAT	H3	5148	No	Not-determined	NA	0	unclassified	No	unassigned	novel
AGTAAGGTCACATAGATT	H3	4291	No	Not-determined	NA	0	unclassified	No	unassigned	novel
ATACGGGCCACTCGTCGAG	H3	2575	No	Not-determined	NA	0	unclassified	No	unassigned	known
TCGCTCAATTTACTCCTCT	H3	2460	No	Not-determined	NA	0	dsDNA	No	Siphoviridae	novel
GTGGTAATTTCTTAGAGTG	H3	9728	No	Not-determined	NA	0	unclassified	No	unassigned	novel
CACTTTGTTGCCATGTAGC	H3	5275	No	Not-determined	NA	0	unclassified	No	unassigned	novel
CTGGGTTGACGCCGAGTCA	H3	14337	No	Not-determined	NA	0	dsDNA	No	unassigned	novel
GTGATTGGTCACGTAGGTT	H3	14580	No	Not-determined	NA	0	unclassified	No	unassigned	novel
CATATGTTTTAAGATGACT	H3	17283	No	Not-determined	NA	0	dsDNA	No	Phycodnaviridae	novel
AATAAAATATTCTATGGTG	H3	4263	No	Not-determined	NA	0	unclassified	No	unassigned	novel
CTGTGCAGCGCAATTGCTA	H3	4801	No	Not-determined	NA	0	unclassified	No	unassigned	known
TTGTAGATCGGCGCAGTAA	H3	2944	No	Not-determined	NA	0	unclassified	No	unassigned	known
CCGGTCTATCCTCAGGGTT	H3	11276	No	Not-determined	NA	0	dsDNA	No	Casadabanvirus	novel
GGTCATTGTCCGACTTCTT	H3	4756	No	Not-determined	NA	0	unclassified	No	unassigned	novel
TGGCTCAACAGAGACTGGG	H3	3276	No	Not-determined	NA	0	unclassified	No	unassigned	known
AAGTCTTAGCTTCAATTTC	H3	6686	No	Not-determined	NA	0	unclassified	No	unassigned	novel
ATATATGAGTCCTTCTGCT	H3	5827	No	Not-determined	NA	0	dsDNA	No	Phycodnaviridae	novel
CAGGGTAGCGGAACAATTG	H3	6651	No	Not-determined	NA	0	dsDNA	No	Azeredovirinae	novel
CGCTACTCTTCTCTTGCGG	H3	2819	No	Not-determined	NA	0	unclassified	No	unassigned	novel
TTTTCAAAGGTGGGGTACG	H3	8854	No	Not-determined	NA	0	unclassified	No	unassigned	novel
CGCCCGCGTTGCCGTCACG	H3	6663	No	Not-determined	NA	0	dsDNA	No	Siphoviridae	novel
TAGCCCTAGTATATTTTTT	H3	6496	No	Not-determined	NA	0	unclassified	No	unassigned	novel
AGATTAAATGCTCGTATAT	H3	3884	No	Not-determined	NA	0	unclassified	No	unassigned	novel
GACGTGGGATAATTGTATG	H3	6831	No	Not-determined	NA	0	dsDNA	No	Mushuvirus	novel
GGTGCATTATCCCGCATAG	H3	5129	No	Not-determined	NA	0	dsDNA	No	unassigned	novel
GTACGTGCGGGTCTCATAT	H3	14609	No	Not-determined	NA	0	dsDNA	No	Helgolandviridae	novel
ATAAATATCTGATCTATGT	H3	6710	No	Not-determined	NA	0	unclassified	No	unassigned	novel
ATTATCGCCGGTGTGATTC	H3	8157	No	Not-determined	NA	0	unclassified	No	unassigned	novel
GTCAGTCTGCCTCTCATTT	H3	7253	No	Not-determined	NA	0	unclassified	No	unassigned	novel
TCGTTATCACCGAAGTTCC	H3	15439	No	Not-determined	NA	0	dsDNA	No	unassigned	novel
TTTAAGGGTGATTGCTCGT	H3	5980	No	Not-determined	NA	0	dsDNA	No	Myoviridae	novel
TGCTTCTCGTAAGTTTAAG	H3	7813	No	Not-determined	NA	0	unclassified	No	unassigned	novel
TTCGTCGTCTGCACCAGAA	H3	5216	No	Not-determined	NA	0	unclassified	No	unassigned	novel
TCTGGTGTGAAGCGTGCAT	H3	7971	No	Not-determined	NA	0	unclassified	No	unassigned	novel
CAAGGCCGTTAATCATATC	H3	6616	No	Not-determined	NA	0	unclassified	No	unassigned	novel
TTCTTTCTACAATCGATAT	H3	7526	No	Not-determined	NA	0	unclassified	No	unassigned	novel
CTTATTTTAGCTGAATAT	H3	6219	No	Not-determined	NA	0	unclassified	No	unassigned	novel
TGGTTCTTTTAAAGAATCG	H3	8407	No	Not-determined	NA	0	unclassified	No	unassigned	novel
CGGGCCTCTGTTAATCTTC	H3	14120	No	Not-determined	NA	0	dsDNA	No	unassigned	novel
CCCCCTTGTATGTGATCGG	H3	7079	No	Not-determined	NA	0	dsDNA	No	Siphoviridae	novel
TATGCTGTGTATAGACCTC	H3	6523	No	Not-determined	NA	0	dsDNA	No	Siphoviridae	novel
TTTAGTGTAATCAGAATCG	H3	6413	No	Not-determined	NA	0	unclassified	No	unassigned	novel
TTATCTAGAGAAAGTTGC	H3	20089	No	Not-determined	NA	0	unclassified	No	unassigned	novel
TTAGTGCCTATCACTGAAG	H3	14998	No	Not-determined	NA	0	unclassified	No	unassigned	novel
ATGTTGAGTTTTATGGGGT	H3	2324	No	Not-determined	NA	0	unclassified	No	unassigned	known
GGAAGATTTGTTTAGACTA	H3	13524	No	Not-determined	NA	0	dsDNA	No	Mimiviridae	novel
ACATCCGATTTTTTGGGTA	H3	3518	No	Not-determined	NA	0	unclassified	No	unassigned	novel
TACTGACGCCCATTCTAAA	H3	4459	No	Not-determined	NA	0	unclassified	No	unassigned	novel
CTATAGGGCGTTTAGCCTC	H3	3503	No	Not-determined	NA	0	dsDNA	No	Casadabanvirus	novel
TCTAAATTCCGGCCCCTGA	H3	10884	No	Not-determined	NA	0	dsDNA	No	Yoloswagvirus	novel
CGTCGTTTGTGGGCTATTG	H3	6244	No	Not-determined	NA	0	unclassified	No	unassigned	novel
GTTACTGTGGTGCGCGGGC	H3	8794	No	Not-determined	NA	0	unclassified	No	unassigned	novel
TGCCATAGCGATTTTTGTC	H3	5332	No	Not-determined	NA	0	dsDNA	No	Herelleviridae	known
CCTGTCAGTACCTTTTCGT	H3	10587	No	Not-determined	NA	0	unclassified	No	unassigned	known
ATTCATGTTTCTCTTCCTT	H3	4097	No	Not-determined	NA	0	dsDNA	No	unassigned	novel
CATAGGAGCTGTGTAGCCG	H3	7253	No	Not-determined	NA	0	dsDNA	No	Siphoviridae	novel
CGTTACCATCGTGACATGT	H3	7244	No	Not-determined	NA	0	unclassified	No	unassigned	novel
GGTTCCGGAGCTGAGGTGC	H3	7428	No	Not-determined	NA	0	unclassified	No	unassigned	novel
CGTGTGGGTTGACCGATTG	H3	2749	No	Not-determined	NA	0	unclassified	No	unassigned	novel
TTTGGTGTTCGCTCTGGGA	H3	2322	No	Not-determined	NA	0	unclassified	No	unassigned	novel
TAGAGTGGCTTTTACATGT	H3	9263	No	Not-determined	NA	0	unclassified	No	unassigned	novel
ATACAGGCGTACTTTTGTA	H3	12528	No	Not-determined	NA	0	dsDNA	No	Peduoviridae	novel
TCGTTCTAGCGCGTACCTT	H3	6948	No	Not-determined	NA	0	unclassified	No	unassigned	novel
TTATTTGTTGGGTCAAATA	H3	4938	No	Not-determined	NA	0	unclassified	No	unassigned	novel
TGAAGAAAGGTCCTCGGCG	H3	6248	No	Not-determined	NA	0	dsDNA	No	Marseilleviridae	novel
TGCACATGTTCGGAGGTTA	H3	5609	No	Not-determined	NA	0	dsDNA	No	Eponavirus	novel
TACTCCTGAAGGATTCAA	H3	21015	No	Not-determined	NA	0	unclassified	No	unassigned	novel
GGTATTTACTCATGTTTTA	H3	10553	No	Not-determined	NA	0	dsDNA	No	unassigned	novel
TTCTTCAATTTTGACTGTT	H3	7024	No	Not-determined	NA	0	dsDNA	No	Poxviridae	novel
ACTTATTGTGGGGTGTTTA	H3	7163	No	Not-determined	NA	0	unclassified	No	unassigned	novel
GATTATGCTATGAACAGTT	H3	6490	No	Not-determined	NA	0	unclassified	No	unassigned	novel
GTGTAACGATGTGGTGTTT	H3	5741	No	Not-determined	NA	0	unclassified	No	unassigned	novel
CGGATATTCGGTTCACATT	H3	4602	No	Not-determined	NA	0	dsDNA	No	Siphoviridae	novel
TGTCTTGTTAATGTCATTT	H3	3939	No	Not-determined	NA	0	unclassified	No	unassigned	novel
AATCATATTAGGCTAGTTA	H3	12814	No	Not-determined	NA	0	dsDNA	No	Phycodnaviridae	novel
CAATTCTAGGTGCACGTCG	H3	7372	No	Not-determined	NA	0	unclassified	No	unassigned	novel
AATGCGTCTTTAACCCCTG	H3	3942	No	Not-determined	NA	0	unclassified	No	unassigned	novel
GGTATCTGTAATTCGGACT	H3	10870	No	Not-determined	NA	0	dsDNA	No	Casadabanvirus	novel
AACGGAAATACCGTGGCGC	H3	30986	No	Not-determined	NA	0	dsDNA	No	Dclasvirinae	novel
GACTGTAGTTAGATCTTCT	H3	12313	No	Not-determined	NA	0	unclassified	No	unassigned	novel
CTAGTAATCGAATGATCTT	H3	5863	No	Not-determined	NA	0	unclassified	No	unassigned	known
TGGGTTCATCTAGTTTTCT	H3	2156	No	Not-determined	NA	0	unclassified	No	unassigned	novel
TTCCTCCCCGCCGGGACCG	H3	3492	No	Not-determined	NA	0	unclassified	No	unassigned	novel
ATATACGGTTTTCATTGGA	H3	2685	No	Not-determined	NA	0	unclassified	No	unassigned	known
AGGCTCTTCCGTGCTATCT	H3	5872	No	Not-determined	NA	0	dsDNA	No	Donellivirus	novel
TCTCGCCCGGATTGTTGTC	H3	5420	No	Not-determined	NA	0	dsDNA	No	Mimiviridae*	novel
AATGTAGCGTGTGTTACAT	H3	5423	No	Not-determined	NA	0	unclassified	No	unassigned	novel
ACCATCCCATATAACGTGT	H3	4695	No	Not-determined	NA	0	unclassified	No	unassigned	novel
TCCTGTTATATTTGAATGC	H3	10017	No	Not-determined	NA	0	dsDNA	No	unassigned	novel
TGACCATAATTCCGTATTT	H3	13425	No	Not-determined	NA	0	dsDNA	No	Peduoviridae	novel
TACGGAGTCCTGTCTTGAT	H3	4540	No	Not-determined	NA	0	unclassified	No	unassigned	novel
TGTACACTTTTATAATTTG	H3	6832	No	Not-determined	NA	0	dsDNA	No	Donellivirus	novel
TGTCTCCTCGGTGTGGGGT	H3	7723	No	Not-determined	NA	0	dsDNA	No	Donellivirus	novel
ACTGCTGACCAAGGGTTCG	H3	3373	No	Not-determined	NA	0	dsDNA	No	Siphoviridae	novel
GCTCGTGTACCTATTGACG	H3	14651	No	Not-determined	NA	0	dsDNA	No	unassigned	novel
CGATATTACAGGGGCGCTT	H3	2702	No	Not-determined	NA	0	unclassified	No	unassigned	known
TTTATTGGGATTGTTGTTT	H3	7540	No	Not-determined	NA	0	unclassified	No	unassigned	novel
CTACGTGAAAATAAGTTTC	H3	6761	No	Not-determined	NA	0	dsDNA	No	Phycodnaviridae	novel
TTAATGGCTGATTATGAGC	H3	9549	No	Not-determined	NA	0	dsDNA	No	Donellivirus	novel
ATTATTGGCTAGCTATCGT	H3	5737	No	Not-determined	NA	0	unclassified	No	unassigned	known
TGCAGACGGGTGTGTGTGC	H3	9557	No	Not-determined	NA	0	dsDNA	No	Donellivirus	novel
GTATTTTTTTTAACAGGCT	H3	4639	No	Not-determined	NA	0	dsDNA	No	Phycodnaviridae*	novel
ATTGCATCCATGGCTTAAG	H3	3785	No	Not-determined	NA	0	dsDNA	No	unassigned	novel
ACCAATGGGAGACTTCTAC	H3	10170	No	Not-determined	NA	0	dsDNA	No	Peduoviridae	novel
CCGCCCCCTGTTTTAACGA	H3	6915	No	Not-determined	NA	0	dsDNA	No	Crevaviridae	novel
GATATGGCTGTCTGAAGTT	H3	7082	No	Not-determined	NA	0	dsDNA	No	unassigned	novel
GTTATACCCCGTGTCCAG	H3	7454	No	Not-determined	NA	0	unclassified	No	unassigned	novel
AAATCTCTTTGCGGACTAC	H3	6827	No	Not-determined	NA	0	unclassified	No	unassigned	novel
ACATTTTAATCTTTTGGTG	H3	5270	No	Not-determined	NA	0	unclassified	No	unassigned	novel
TTATCGCCGGATACCTAGT	H3	8016	No	Not-determined	NA	0	dsDNA	No	unassigned	novel
GATTGATAAAATATCTTCA	H3	9499	No	Not-determined	NA	0	dsDNA	No	Siphoviridae	novel
GGTGATTAATTTGTATGCC	H3	8162	No	Not-determined	NA	0	dsDNA	No	Siphoviridae	novel
TCCTCGAGGATGCTATACG	H3	4205	No	Not-determined	NA	0	unclassified	No	unassigned	novel
TTGGTCTCCCGGCCGGATT	H3	10845	No	Not-determined	NA	0	unclassified	No	unassigned	novel
TAAGTAAAGGATCACGGTC	H3	3936	No	Not-determined	NA	0	unclassified	No	unassigned	novel
AGGAAAAATACGAAGCTGC	H3	6692	No	Not-determined	NA	0	unclassified	No	unassigned	novel
ATAATCCGCCGTAGATTAC	H3	6969	No	Not-determined	NA	0	dsDNA	No	Kyanoviridae	novel
GTCTGGGCTGCCGTGGCTG	H3	4636	No	Not-determined	NA	0	unclassified	No	unassigned	known
CAGTTGATTTGTTGGTCAT	H3	9736	No	Not-determined	NA	0	dsDNA	No	Siphoviridae	known
CGGCTTTACTTTAGTATTA	H3	15875	No	Not-determined	NA	0	dsDNA	No	Poxviridae	novel
TGTCTTACGGAAGAACGGG	H3	7622	No	Not-determined	NA	0	unclassified	No	unassigned	novel
AGTTATTTACGGTACCGCT	H3	7274	No	Not-determined	NA	0	unclassified	No	unassigned	novel
CGAATATAACTATTAGGTC	H3	8839	No	Not-determined	NA	0	unclassified	No	unassigned	novel
TTTCGATTTGGCATTGGTC	H3	7059	No	Not-determined	NA	0	unclassified	No	unassigned	novel
AATATACTGTGTTATGGGA	H3	17341	No	Not-determined	NA	0	dsDNA	No	Siphoviridae	novel
TAGGTACGTGCTGCCTGGG	H3	8166	No	Not-determined	NA	0	unclassified	No	unassigned	novel
CGTCGACAGAGGTACTCAT	H3	12263	No	Not-determined	NA	0	dsDNA	No	Siphoviridae	novel
AATATAATTTACACTTGTT	H3	7725	No	Not-determined	NA	0	unclassified	No	unassigned	known
TTTGTTTTACGGCTGTTTG	H3	6162	No	Not-determined	NA	0	unclassified	No	unassigned	novel
GATCAACTAATGGTCCAAT	H3	12182	No	Not-determined	NA	0	unclassified	No	unassigned	novel
TTGGGCGCATGTATGCTGT	H3	3770	No	Not-determined	NA	0	unclassified	No	unassigned	novel
GGTCAGGGGTATTGATTGT	H3	7264	No	Not-determined	NA	0	unclassified	No	unassigned	novel
TCTCCATCTGATGTTGGTC	H3	9877	No	Not-determined	NA	0	dsDNA	No	unassigned	novel
GAGATGATTGGGATTTTAT	H3	13766	No	Not-determined	NA	0	unclassified	No	unassigned	novel
AATTAAGATGGACTTCTTG	H3	11172	No	Not-determined	NA	0	dsDNA	No	unassigned	novel
AGTATGTAGGTCGTTCGGG	H3	27581	No	Not-determined	NA	0	unclassified	No	unassigned	novel
GGCACTATGCTATAGTCAT	H3	11504	No	Not-determined	NA	0	dsDNA	No	Myoviridae	novel
CGTAGTGTACGTTAATTGC	H3	8803	No	Not-determined	NA	0	dsDNA	No	unassigned	novel
CGATTAATGCTTCCTATTG	H3	3711	No	Not-determined	NA	0	unclassified	No	unassigned	novel
TGTTCCTAAAGCAAGAACC	H3	6454	No	Not-determined	NA	0	dsDNA	No	unassigned	novel
GCGATAGCATGATCGTACT	H3	4517	No	Not-determined	NA	0	unclassified	No	unassigned	novel
TTTCTTATTTCCTCTATAA	H3	7905	No	Not-determined	NA	0	dsDNA	No	Phycodnaviridae*	novel
GTCTTGTCGTTTTCACTTA	H3	14285	No	Not-determined	NA	0	dsDNA	No	unassigned	novel
AGGTGTTAGTTAGTCACAT	H3	5853	No	Not-determined	NA	0	dsDNA	No	Mimiviridae	novel
AGTGCCGCGTAGGGTCAAG	H3	7330	No	Not-determined	NA	0	dsDNA	No	Steigviridae	novel
CGGCATGACTAATCTTTGA	H3	12187	No	Not-determined	NA	0	dsDNA	No	Ikedavirus	novel
CGTGGCTTCTAACACGCCC	H3	10068	No	Not-determined	NA	0	dsDNA	No	unassigned	novel
TTGCACCGCCGGATCATTT	H3	7713	No	Not-determined	NA	0	unclassified	No	unassigned	novel
CGTGTCTACTGCAACCTTG	H3	13238	No	Not-determined	NA	0	dsDNA	No	unassigned	novel
CGTAGCGTATTAGATTCTG	H3	7366	No	Not-determined	NA	0	dsDNA	No	unassigned	novel
TCTATCTAGTGCGGCAAGG	H3	3642	No	Not-determined	NA	0	unclassified	No	unassigned	novel
CTCCTTTCTTGATCCGTTT	H3	7801	No	Not-determined	NA	0	dsDNA	No	unassigned	novel
ATTACTCTGGCCTATATTT	H3	2967	No	Not-determined	NA	0	dsDNA	No	Phycodnaviridae	novel
AAATTCGTTACTGGGTTGA	H3	26752	No	Not-determined	NA	0	dsDNA	No	Phycodnaviridae	novel
GACTAACGCTATTTTTGGA	H3	6114	No	Not-determined	NA	0	unclassified	No	unassigned	novel
TGTTTGGACCATAGCAGAT	H3	4950	No	Not-determined	NA	0	dsDNA	No	Mimiviridae*	novel
TTAGCCCTGACTGGTTCTC	H3	11165	No	Not-determined	NA	0	unclassified	No	unassigned	novel
TTCTAATCAAAGCCACGAT	H3	5266	No	Not-determined	NA	0	unclassified	No	unassigned	novel
TGATTCCTTACAATTTTTG	H3	9981	No	Not-determined	NA	0	unclassified	No	unassigned	novel
CTTCGCAAACTCTCGGGGT	H3	3363	No	Not-determined	NA	0	unclassified	No	unassigned	novel
CGGTGATGAAGTTGCTTTG	H3	5895	No	Not-determined	NA	0	unclassified	No	unassigned	novel
TTTTTCTTACGGCTTTTAG	H3	6634	No	Not-determined	NA	0	dsDNA	No	Kungbxnavirus	novel
TTTAGTGGTATGGCCGGAC	H3	7350	No	Not-determined	NA	0	dsDNA	No	Siphoviridae	known
TTTATGTGGGTTTTGGAAC	H3	3627	No	Not-determined	NA	0	unclassified	No	unassigned	novel
ATCGAACTAAAATGTGGTG	H3	10562	No	Not-determined	NA	0	unclassified	No	unassigned	novel
CATATTTAGTTTGTTACCG	H3	4262	No	Not-determined	NA	0	unclassified	No	unassigned	novel
TACCGTACCTTTCCGGTTT	H3	6351	No	Not-determined	NA	0	dsDNA	No	Kyanoviridae	novel
TTGGCCCCGCAGGCTTTAC	H3	9078	No	Not-determined	NA	0	unclassified	No	unassigned	novel
CACCACTATCGGGCTGGGA	H3	3362	No	Not-determined	NA	0	unclassified	No	unassigned	known
GACTCTTTAGGATGGTGGT	H3	13498	No	Not-determined	NA	0	dsDNA	No	Slashvirus	novel
ATCTTAGTATTGGTTGCTA	H3	8657	No	Not-determined	NA	0	unclassified	No	unassigned	novel
TCTTGGAGTTGAATTGCTT	H3	6208	No	Not-determined	NA	0	unclassified	No	unassigned	novel
TTGTAGCGCTGTTCTACAG	H3	12733	No	Not-determined	NA	0	unclassified	No	unassigned	novel
TTTCGGTTGTAATTTGATG	H3	7484	No	Not-determined	NA	0	unclassified	No	unassigned	novel
TGTAATTCAGATGCCAAAC	H3	8354	No	Not-determined	NA	0	unclassified	No	unassigned	known
TTATCCCCCATAGGTGGTG	H3	4503	No	Not-determined	NA	0	unclassified	No	unassigned	novel
ACTCGTTCGATCTAGGGTA	H3	4607	No	Not-determined	NA	0	unclassified	No	unassigned	novel
TCCGCGTCGAACTCGACGT	H3	8391	No	Not-determined	NA	0	unclassified	No	unassigned	novel
ATCCGAAATCTTTCTTTTA	H3	18804	No	Not-determined	NA	0	dsDNA	No	Siphoviridae	novel
CAAGTAAAGCTGTGTTATT	H3	16899	No	Not-determined	NA	0	dsDNA	No	Vertoviridae	novel
TTGTATAGCTTGTTTGCTG	H3	2517	No	Not-determined	NA	0	dsDNA	No	Siphoviridae	novel
GCGCATGTGTCGTCCGCTT	H3	5852	No	Not-determined	NA	0	unclassified	No	unassigned	novel
GCTTGTACCTCGGTGCTAT	H3	9352	No	Not-determined	NA	0	unclassified	No	unassigned	novel
GCTCTGGGATTAGGTTCAC	H3	15085	No	Not-determined	NA	0	dsDNA	No	Pankowvirus	novel
TATTGGCATCTTTTGCCGA	H3	6426	No	Not-determined	NA	0	unclassified	No	unassigned	novel
TGAGACCCTTCTCTTTTTC	H3	6161	No	Not-determined	NA	0	unclassified	No	unassigned	novel
ACTGGCATTTGTGATACAT	H3	8430	No	Not-determined	NA	0	dsDNA	No	Shirahamavirus	known
GTTTTCTGAGGGCACATGT	H3	19480	No	Not-determined	NA	0	dsDNA	No	Phycodnaviridae	novel
CCATCCATTATTTGTAGGT	H3	14343	No	Not-determined	NA	0	unclassified	No	unassigned	novel
ATTTCCGTGCTTGTAATAT	H3	6793	No	Not-determined	NA	0	dsDNA	No	Donellivirus	novel
GCCGACGGTTGTGGCCAG	H3	9203	No	Not-determined	NA	0	unclassified	No	unassigned	novel
AATAATCTAATGCCCTTGT	H3	8147	No	Not-determined	NA	0	dsDNA	No	Questintvirus	novel
AAAGCGCCCTGGCTTGGGC	H3	7527	No	Not-determined	NA	0	dsDNA	No	Myoviridae	novel
CGATCGGTCTTCGTAGTGT	H3	6163	No	Not-determined	NA	0	unclassified	No	unassigned	novel
TTAAACGCATAGTTTTTTG	H3	3206	No	Not-determined	NA	0	unclassified	No	unassigned	known
GCGCTAGCTCGAGTACTTC	H3	7590	No	Not-determined	NA	0	unclassified	No	unassigned	novel
CCAGTCGGCTGCGGGTACT	H3	6343	No	Not-determined	NA	0	dsDNA	No	Phycodnaviridae	known
TATAGCAACAAATCCCTCT	H3	6083	No	Not-determined	NA	0	unclassified	No	unassigned	novel
TTTTACTAGCTTGGATACA	H3	8275	No	Not-determined	NA	0	dsDNA	No	Fernvirus	novel
CAGGTTGCACTAGGTGGTT	H3	12398	No	Not-determined	NA	0	unclassified	No	unassigned	novel
CCCCTGTACGGAGGCTCCA	H3	11634	No	Not-determined	NA	0	dsDNA	No	Siphoviridae	known
ATTGGAGCTCATGCTACCC	H3	6127	No	Not-determined	NA	0	unclassified	No	unassigned	novel
CTCCCCTTTGCTGTTTCTT	H3	4849	No	Not-determined	NA	0	dsDNA	No	Siphoviridae	novel
TCGCCTTCGCTATATCCTC	H3	6817	No	Not-determined	NA	0	unclassified	No	unassigned	novel
ATCTCAAGATTATATCTAG	H3	12056	No	Not-determined	NA	0	dsDNA	No	Thornevirus	novel
CTTATTTAGAATGGTACTC	H3	5649	No	Not-determined	NA	0	dsDNA	No	Suoliviridae	known
ATTGAGATTAAGCAGACGA	H3	11437	No	Not-determined	NA	0	dsDNA	No	unassigned	novel
CGTTTAAAGGTATATCATT	H3	2329	No	Not-determined	NA	0	unclassified	No	unassigned	known
GCTGTTGTCCTCCTAGTTT	H3	10227	No	Not-determined	NA	0	dsDNA	No	Thornevirus	novel
TTAAATTTTCTCCCAGAAG	H3	5225	No	Not-determined	NA	0	dsDNA	No	Lambdavirus	novel
AGTACGGCAAGTCTGAGCT	H3	8053	No	Not-determined	NA	0	dsDNA	No	Myoviridae	novel
CCATGCTACATTGTGTGCA	H3	4998	No	Not-determined	NA	0	dsDNA	No	unassigned	novel
CCCGGATCACTGGTACAGT	H3	13224	No	Not-determined	NA	0	dsDNA	No	Slashvirus	novel
AGTCCGGTGACTCTTCTC	H3	17568	No	Not-determined	NA	0	dsDNA	No	Phycodnaviridae	novel
TGGGTTCTTTACTGATCCT	H3	2411	No	Not-determined	NA	0	unclassified	No	unassigned	novel
TTCTAGCGGCAGGCGTCTT	H3	7776	No	Not-determined	NA	0	unclassified	No	unassigned	known
TGAGAAATCGGATTATCAG	H3	9943	No	Not-determined	NA	0	unclassified	No	unassigned	novel
ACCACATCCTGGCGTTGAT	H3	9453	No	Not-determined	NA	0	dsDNA	No	Siphoviridae	novel
GCTTGGTAGATTGTCAAGA	H3	12395	No	Not-determined	NA	0	dsDNA	No	unassigned	novel
TTCTGTCCGATAGATCGCC	H3	10975	No	Not-determined	NA	0	unclassified	No	unassigned	novel
TGGTGTTCAAGCACATCTC	H3	9486	No	Not-determined	NA	0	dsDNA	No	Lambdavirus	novel
TGGCGCGCTACTTGTTACG	H3	8221	No	Not-determined	NA	0	unclassified	No	unassigned	novel
TGTTTGAACAGCTGTACTT	H3	10761	No	Not-determined	NA	0	dsDNA	No	unassigned	novel
TTCTCTTGATTTGGGGCGC	H3	8404	No	Not-determined	NA	0	dsDNA	No	Phycodnaviridae	novel
CTCTCCGCTCCAAATTGGG	H3	6626	No	Not-determined	NA	0	unclassified	No	unassigned	novel
CTAGTACTGCATCTTCTGT	H3	7137	No	Not-determined	NA	0	dsDNA	No	unassigned	novel
GGTTCGCCTTTCGGCGGAG	H3	14457	No	Not-determined	NA	0	dsDNA	No	unassigned	novel
CAAGTTCTGCGCATGAATT	H3	9070	No	Not-determined	NA	0	unclassified	No	unassigned	novel
GACGGATTAACTCGAATAG	H3	8033	No	Not-determined	NA	0	unclassified	No	unassigned	novel
ATATTCCGGGATAGAACTA	H3	2764	No	Not-determined	NA	0	dsDNA	No	Eponavirus	novel
AGTGCGTCCGATTCTCATG	H3	7320	No	Not-determined	NA	0	dsDNA	No	Wizardvirus	novel
GATTTAGACCACTTTCGGC	H3	13023	No	Not-determined	NA	0	unclassified	No	unassigned	novel
TGGGGCGTCGGTTTTGAGT	H3	4040	No	Not-determined	NA	0	unclassified	No	unassigned	novel
CATTTGATTCATTTCGTCC	H3	7840	No	Not-determined	NA	0	unclassified	No	unassigned	novel
GCGTGACTCCTCAAGCCTC	H3	9143	No	Not-determined	NA	0	unclassified	No	unassigned	known
CCCGTGTGTACGGCGTCGG	H3	4191	No	Not-determined	NA	0	unclassified	No	unassigned	novel
TATGAATTTGAGTATCTCG	H3	16555	No	Not-determined	NA	0	dsDNA	No	unassigned	novel
CTGTATAGACACGGTTTAT	H3	9366	No	Not-determined	NA	0	dsDNA	No	Brigitvirus	novel
CTTTCTAACGCGACTCTGA	H3	5120	No	Not-determined	NA	0	unclassified	No	unassigned	novel
ATATTGCTCTTGTTCACGT	H3	10762	No	Not-determined	NA	0	dsDNA	No	Saundersvirus	novel
CTTCATTGTTATCGCTGGG	H3	4743	No	Not-determined	NA	0	unclassified	No	unassigned	novel
GCTTTGAAGCGCGCGACGT	H3	4461	No	Not-determined	NA	0	unclassified	No	unassigned	novel
ATTTAAATCCTTTGACGCT	H3	5647	No	Not-determined	NA	0	dsDNA	No	unassigned	novel
CTAAACATTTACATACGGA	H3	8454	No	Not-determined	NA	0	unclassified	No	unassigned	novel
TTTGTTCTATCTACTTACG	H3	4236	No	Not-determined	NA	0	unclassified	No	unassigned	novel
GCTAGATTGGCTTTCATCG	H3	9629	No	Not-determined	NA	0	dsDNA	No	Phycodnaviridae	novel
GGGTGGAACAAGTATTCGC	H3	6787	No	Not-determined	NA	0	unclassified	No	unassigned	novel
TCGGTGGACCGGGAGGTTG	H3	15287	No	Not-determined	NA	0	unclassified	No	unassigned	novel
CCTTGTTCTAGTTCTCGGT	H3	9875	No	Not-determined	NA	0	unclassified	No	unassigned	novel
CTATCATGCTTTGATGTGG	H3	10873	No	Not-determined	NA	0	dsDNA	No	unassigned	novel
CTTGGTCGTATTCCGCGGT	H3	4866	No	Not-determined	NA	0	unclassified	No	unassigned	novel
GAGCGATGTTATCTTATGC	H3	11411	No	Not-determined	NA	0	unclassified	No	unassigned	novel
TGCGATTCACGGGTATTGA	H3	6210	No	Not-determined	NA	0	unclassified	No	unassigned	novel
TTGCATGTACTGTGTTTGG	H3	7660	No	Not-determined	NA	0	unclassified	No	unassigned	novel
TGGTGGCTAAGATGCTGGT	H3	13614	No	Not-determined	NA	0	unclassified	No	unassigned	novel
AGAGGCGCGTCCGGGAAGG	H3	13154	No	Not-determined	NA	0	dsDNA	No	Phycodnaviridae	novel
CTGCTTTGTCGGGGTTAGA	H3	21945	No	Not-determined	NA	0	unclassified	No	unassigned	novel
CTGTATGTGATGTTGGTTT	H3	4275	No	Not-determined	NA	0	unclassified	No	unassigned	novel
CAATGTTAGGTTTGGCGAA	H3	9909	No	Not-determined	NA	0	dsDNA	No	Steigviridae	novel
AATGGAGATACATCACAGA	H3	7210	No	Not-determined	NA	0	unclassified	No	unassigned	novel
AGTTATCTACTAGGTCTTC	H3	24618	No	Not-determined	NA	0	dsDNA	No	Thornevirus	novel
TATTACGCTCCATCCAGCA	H3	6131	No	Not-determined	NA	0	unclassified	No	unassigned	novel
GCAACGCCGCCATAGACGC	H3	10270	No	Not-determined	NA	0	dsDNA	No	Myoviridae	novel
ATGACAAGAAGGCTTGAGG	H3	12962	No	Not-determined	NA	0	unclassified	No	unassigned	novel
AAATCCACCTTTTTTGGAG	H3	3664	No	Not-determined	NA	0	unclassified	No	unassigned	novel
TTTTCAAGTCGCGCTCTGT	H3	16452	No	Not-determined	NA	0	dsDNA	No	Suoliviridae	novel
GCAAATCTCTCGTTGCTT	H3	12396	No	Not-determined	NA	0	dsDNA	No	Astrithrvirus	novel
TTTGTTCGCTTTTACTTTA	H3	11443	No	Not-determined	NA	0	unclassified	No	unassigned	novel
ATCAATTGGTTTGGAGTGT	H3	6396	No	Not-determined	NA	0	unclassified	No	unassigned	novel
CACAATAGTTGTTTAGAA	H3	3855	No	Not-determined	NA	0	unclassified	No	unassigned	novel
AAGGATTAATATTTATTTG	H3	6040	No	Not-determined	NA	0	dsDNA	No	unassigned	known
CATTGGTGAAGCGGTATAG	H3	8578	No	Not-determined	NA	0	unclassified	No	unassigned	novel
GTGCTTCGGAACTTTAAAT	H3	8879	No	Not-determined	NA	0	dsDNA	No	Phycodnaviridae	novel
ACACTGGGCACGCGCTTGC	H3	3000	No	Not-determined	NA	0	unclassified	No	unassigned	novel
GTTCCTGCATGAAACTATT	H3	5294	No	Not-determined	NA	0	unclassified	No	unassigned	novel
CGACGGCGCCCGATCGTGT	H3	11709	No	Not-determined	NA	0	unclassified	No	unassigned	novel
TCGTCCTAGGTCTTAGATG	H3	9799	No	Not-determined	NA	0	unclassified	No	unassigned	novel
TCTCGGTTCAAAGGACGCA	H3	5307	No	Not-determined	NA	0	unclassified	No	unassigned	novel
TGTATCTGCTCTCTGGTGT	H3	6156	No	Not-determined	NA	0	unclassified	No	unassigned	novel
CGGTGATGTTGTACTTGCC	H3	9405	No	Not-determined	NA	0	dsDNA	No	Phycodnaviridae	novel
CTTGGAATTGGTTCCGACA	H3	15486	No	Not-determined	NA	0	unclassified	No	unassigned	novel
CGATGCCTATCAGTATGGT	H3	13886	No	Not-determined	NA	0	unclassified	No	unassigned	novel
TTTCTGCTTGACATAGAAT	H3	4095	No	Not-determined	NA	0	unclassified	No	unassigned	novel
CATTTTTCCATTGGAGTG	H3	10537	No	Not-determined	NA	0	dsDNA	No	unassigned	novel
GCGGAAAATCTTTGATCTA	H3	9868	No	Not-determined	NA	0	unclassified	No	unassigned	novel
ATCTATCCCGTGGCTGAGG	H3	4862	No	Not-determined	NA	0	dsDNA	No	Toutatisvirus	novel
AGAAACATGATTGGTTATC	H3	15506	No	Not-determined	NA	0	dsDNA	No	unassigned	novel
TGTTCGGGTCGAGGGCATT	H3	12057	No	Not-determined	NA	0	unclassified	No	unassigned	novel
ATGTTTAAATAGCAGTAAC	H3	16467	No	Not-determined	NA	0	unclassified	No	unassigned	novel
GCGATTTACGAGTGTATCT	H3	13736	No	Not-determined	NA	0	dsDNA	No	Siphoviridae	novel
TGATAATCCGTTTGATATA	H3	15426	No	Not-determined	NA	0	unclassified	No	unassigned	novel
ATGTAAGATTGTGGTACAA	H3	4054	No	Not-determined	NA	0	unclassified	No	unassigned	novel
TAATGCTCCATACAAGGGG	H3	11528	No	Not-determined	NA	0	unclassified	No	unassigned	novel
TCTTAGAGAAAATGTGTGA	H3	13649	No	Not-determined	NA	0	unclassified	No	unassigned	novel
ATTTATGAAGGGTGATACT	H3	6456	No	Not-determined	NA	0	dsDNA	No	Toutatisvirus	novel
CGGGGAGTCATTTGATTGT	H3	6738	No	Not-determined	NA	0	unclassified	No	Pithoviridae	novel
TTTAATGTATCTTTAGAGT	H3	14245	No	Not-determined	NA	0	unclassified	No	unassigned	novel
TTTGTTGTAGAAGTCTCCC	H3	12182	No	Not-determined	NA	0	unclassified	No	unassigned	novel
AACCCGGTTGTATCTCGTT	H3	11498	No	Not-determined	NA	0	dsDNA	No	unassigned	known
CGCTAATTTCGATTTACGG	H3	7072	No	Not-determined	NA	0	dsDNA	No	Winoviridae	known
ACCCGTAATAGTCGACTTT	H3	6117	No	Not-determined	NA	0	unclassified	No	unassigned	novel
GAACAATGTAATCTTCTAT	H3	3725	No	Not-determined	NA	0	unclassified	No	unassigned	known
AATATGTGCTTTGGTTTGA	H3	28642	No	Not-determined	NA	0	dsDNA	No	Podoviridae	novel
TTTTAATCTTTTGGTTTAA	H3	8351	No	Not-determined	NA	0	dsDNA	No	Myoviridae	novel
TGTCAGATCCCCTCATTAC	H3	5501	No	Not-determined	NA	0	unclassified	No	unassigned	novel
CGCCGAGTTAGGGAGGGGA	H3	11382	No	Not-determined	NA	0	dsDNA	No	Herelleviridae	novel
GGTGTGGGTCTCATGTTCT	H3	18805	No	Not-determined	NA	0	dsDNA	No	unassigned	novel
TATATTCCGATCAGGAGGT	H3	27897	No	Not-determined	NA	0	dsDNA	No	Thornevirus	novel
TCCTAGTTATATGGGTTAC	H3	11307	No	Not-determined	NA	0	dsDNA	No	Poxviridae	novel
AAGTATAAGATTCTATCGA	H3	4759	No	Not-determined	NA	0	unclassified	No	unassigned	novel
CGAATTCACAGCGTCCGCG	H3	14208	No	Not-determined	NA	0	dsDNA	No	Stormageddonvirus	novel
GCTGTTCTTTGTTTGCGAT	H3	15969	No	Not-determined	NA	0	dsDNA	No	Donellivirus	novel
TGAGTCTGGTATCGTTTCC	H3	10717	No	Not-determined	NA	0	dsDNA	No	Phycodnaviridae	novel
TAGGATTTAGTCTGATATT	H3	7847	No	Not-determined	NA	0	dsDNA	No	unassigned	novel
TCCAGGTTCTTATAGGGTG	H3	3416	No	Not-determined	NA	0	dsDNA	No	Fernvirus	novel
CTGTATTTGCATCCCTAGG	H3	8727	No	Not-determined	NA	0	dsDNA	No	Phycodnaviridae	novel
CGTCGAGAATCAGGCGTCT	H3	8755	No	Not-determined	NA	0	unclassified	No	unassigned	novel
GGCTTGCGGCTTGTGTTTA	H3	14132	No	Not-determined	NA	0	unclassified	No	unassigned	novel
AATCGGGTGTGTTGTCGTT	H3	4447	No	Not-determined	NA	0	dsDNA	No	Tectiviridae	novel
TGCGAGAGATTCCCACATG	H3	8899	No	Not-determined	NA	0	unclassified	No	Staphylococcaceae	novel
AGTTGCAGTGTTTTTATT	H3	7076	No	Not-determined	NA	0	dsDNA	No	Siphoviridae	novel
AGTTTTGGAAATACTGGCA	H3	8526	No	Not-determined	NA	0	unclassified	No	unassigned	novel
GCAGTTACGTCGTGATATG	H3	17283	No	Not-determined	NA	0	dsDNA	No	unassigned	novel
GTATATCAGCAAGCGGTTA	H3	10682	No	Not-determined	NA	0	unclassified	No	unassigned	novel
TGGGAGCTCAGTCATTAAG	H3	13034	No	Not-determined	NA	0	unclassified	No	unassigned	novel
TGGCAATTGTGGAAGTTAC	H3	10608	No	Not-determined	NA	0	unclassified	No	unassigned	novel
GTTGTTAAGCCACTTGTTA	H3	6569	No	Not-determined	NA	0	unclassified	No	unassigned	novel
TATAGAATCTTAAGGTACG	H3	8725	No	Not-determined	NA	0	unclassified	No	unassigned	novel
GTGTGATTTAATTTGAATT	H3	16072	No	Not-determined	NA	0	dsDNA	No	Poxviridae	novel
TTATGCGGCAATTTTGCAT	H3	12615	No	Not-determined	NA	0	unclassified	No	unassigned	novel
CTGCGACACTCGCGATTGA	H3	8837	No	Not-determined	NA	0	dsDNA	No	Siphoviridae	novel
CATCCCTTTGGATTTCCGG	H3	12025	No	Not-determined	NA	0	unclassified	No	unassigned	novel
AAATATTGTAGCGAGCTTG	H3	19055	No	Not-determined	NA	0	unclassified	No	unassigned	novel
CGTCGAGCGGGACAGGGGC	H3	12822	No	Not-determined	NA	0	dsDNA	No	Poxviridae	novel
CTTTCATATATGAAGGCAA	H3	18624	No	Not-determined	NA	0	dsDNA	No	Stephanstirmvirinae	novel
CTCGCGTTTTAGTGTTGCC	H3	9967	No	Not-determined	NA	0	unclassified	No	unassigned	novel
TGTACTGTGAGCTTATGGG	H3	13155	No	Not-determined	NA	0	dsDNA	No	Saundersvirus	novel
ATTTTGCTGGTTTCTTACT	H3	12233	No	Not-determined	NA	0	unclassified	No	unassigned	novel
GTAGCCTGCCGTCTGAGGC	H3	13906	No	Not-determined	NA	0	dsDNA	No	unassigned	novel
CATGTTTTAGATAGTCATG	H3	3397	No	Not-determined	NA	0	unclassified	No	unassigned	novel
TCTATTGACACCTAGTGTT	H3	7149	No	Not-determined	NA	0	unclassified	No	unassigned	novel
GTTTTTTTTTGCAAAGTTA	H3	12147	No	Not-determined	NA	0	unclassified	No	unassigned	novel
CATCCTGTTTATGGGGTGT	H3	5386	No	Not-determined	NA	0	unclassified	No	unassigned	known
AGAGGAGTGATTAAATTCT	H3	14878	No	Not-determined	NA	0	unclassified	No	unassigned	novel
GACGGCACTGGCTGCGCCT	H3	15663	No	Not-determined	NA	0	dsDNA	No	unassigned	novel
GCAGGGGTCCTGTATATTT	H3	22533	No	Not-determined	NA	0	dsDNA	No	Suoliviridae	novel
CATGGGGGTACATCACCGG	H3	7246	No	Not-determined	NA	0	unclassified	No	unassigned	novel
TTCTCGTGTCGTTTGCGGT	H3	13308	No	Not-determined	NA	0	dsDNA	No	Stormageddonvirus	novel
TCGGCTCGTTTTCCGTCAG	H3	5822	No	Not-determined	NA	0	unclassified	No	unassigned	novel
CGCACAGTTATTTGTTTTC	H3	12996	No	Not-determined	NA	0	unclassified	No	unassigned	novel
AACGACAGGCTATTGTTTA	H3	9229	No	Not-determined	NA	0	dsDNA	No	unassigned	novel
TACGAGCACTAATGTTTG	H3	9684	No	Not-determined	NA	0	unclassified	No	unassigned	novel
TTCAAAGTAAGTCAGAACG	H3	14266	No	Not-determined	NA	0	dsDNA	No	Mimiviridae*	novel
CAGGATTCCGAGTTGTTCC	H3	17115	No	Not-determined	NA	0	dsDNA	No	Phycodnaviridae	novel
CACTCATTCTGCGGTATCG	H3	16807	No	Not-determined	NA	0	dsDNA	No	Phycodnaviridae	novel
TTCGTCTCGTACTTGTACG	H3	10919	No	Not-determined	NA	0	dsDNA	No	Siphoviridae	novel
TGCCATCCTTTGTAGAACC	H3	12077	No	Not-determined	NA	0	unclassified	No	unassigned	novel
TCATGTGGTCAATGGTTCC	H3	11541	No	Not-determined	NA	0	unclassified	No	unassigned	novel
CTCTCCTCCGAGCGGATGA	H3	8822	No	Not-determined	NA	0	unclassified	No	unassigned	novel
TTGGGATCAGGTTTGGCGG	H3	7624	No	Not-determined	NA	0	unclassified	No	unassigned	novel
TCACATTTTAACCTCGGCT	H3	14318	No	Not-determined	NA	0	dsDNA	No	Siphoviridae	novel
GCTCCATTAATCTGTAGCC	H3	10515	No	Not-determined	NA	0	dsDNA	No	unassigned	novel
AGATGTCATCATGGGGACG	H3	9229	No	Not-determined	NA	0	unclassified	No	unassigned	known
AGGCGTTACCTCGCGTGCA	H1	16666	No	High-quality	100	0	unclassified	No	unassigned	novel
AGTGCTCCCATTGGGAAAA	H1	17416	No	High-quality	100	0	unclassified	No	unassigned	novel
CACTTGGTTTTATCTAAAC	H1	21067	No	High-quality	100	0	ssDNA	No	Microviridae	novel
TTTAAATTGGCCTTCCCCC	H1	19733	No	High-quality	100	0	ssDNA	No	Microviridae	novel
GCTCACATCAATATTAATC	H1	20783	No	High-quality	100	0	ssDNA	No	Microviridae	novel
ATTCTGAACGATTTGTATC	H1	13229	No	High-quality	100	0	dsDNA	No	unassigned	known
CGTTCTTGTCAACCGCGAG	H1	13432	No	High-quality	100	0	dsDNA	No	Herelleviridae	known
TTTGGACTATCATTGATGT	H1	14136	No	High-quality	100	0	dsDNA	No	Astrithrvirus	novel
CATATCTGGACCTGATACT	H1	25000	No	High-quality	100	0	ssDNA	No	Microviridae	novel
CCTCATATTCGATAAGGTT	H1	11507	No	High-quality	100	0	dsDNA	No	Astrithrvirus	novel
CGAACCCTCAGGTTTTAGT	H1	22864	No	High-quality	100	0	ssDNA	No	Microviridae	novel
GTATGTCCACCTGTGGCAT	H1	26591	No	High-quality	100	0	ssDNA	No	Microviridae	novel
CCATCTTGTTGCCCGACCT	H1	8159	No	High-quality	100	0	dsDNA	No	Astrithrvirus	novel
TAAATTGGTGTTCTTTCAC	H1	13816	No	High-quality	100	0	dsDNA	No	Barbavirus	known
TGGCTGTAGACGGTTATAA	H1	10375	No	High-quality	100	0	dsDNA	No	Astrithrvirus	known
TTCTCGGTTGGGGTTAACA	H1	14858	No	High-quality	100	0	dsDNA	No	Astrithrvirus	novel
AACCTCTATCGGTGTTATG	H1	11887	No	High-quality	100	0	dsDNA	No	Astrithrvirus	known
CCCTATCACCCTGTATGGT	H1	13729	No	High-quality	100	0	dsDNA	No	unassigned	novel
TTTTGGTCATAAGGGTGGA	H1	12976	No	High-quality	100	0	dsDNA	No	unassigned	known
CCTGAAGTATGCATCAGGT	H1	17183	No	High-quality	100	0	unclassified	No	unassigned	novel
TGGACGTTTCTCAATTCGA	H1	31624	Yes	High-quality	100	53.38	ssDNA	No	Microviridae	novel
AACGTCATGATTATCCGAC	H1	14112	No	High-quality	100	0	dsDNA	No	unassigned	known
ATAAATTCCGGAAAGAAAT	H1	18071	No	High-quality	100	0	unclassified	No	unassigned	novel
TCTTTGAAACAGGTTAATC	H1	16063	No	High-quality	100	0	unclassified	No	unassigned	known
AATGTAGATATCTAGGATT	H1	11063	No	High-quality	100	0	dsDNA	No	Suoliviridae	known
GGAGTTTTAACGGGTACAT	H1	25351	No	High-quality	100	0	ssDNA	No	Microviridae	novel
CAGAGACTGGGCAAGTTTT	H1	25107	No	High-quality	100	0	ssDNA	No	Microviridae*	novel
CATAGTAAGTCTTAGTCTT	H1	10743	No	High-quality	100	0	dsDNA	No	Astrithrvirus	known
TGAGACGTTCTGTCTTGTT	H1	20414	No	High-quality	100	0	ssDNA	No	Microviridae*	novel
CCTCCGTGACGGAGCTTTT	H1	8169	No	High-quality	100	0	dsDNA	No	Astrithrvirus	novel
TTAATTTATAGCTATGTCT	H1	15707	No	High-quality	100	0	unclassified	No	unassigned	novel
TTCTTTTTGTTTACATCCT	H1	15195	No	High-quality	100	0	unclassified	No	unassigned	novel
TCATCTCTCTTTCCGATTG	H1	11913	No	High-quality	100	0	dsDNA	No	Astrithrvirus	known
CACTCTGTTTGTTATACGA	H1	10164	No	High-quality	100	0	dsDNA	No	Astrithrvirus	known
CAGGTAGGTACTAGCATCT	H1	18374	No	High-quality	100	0	ssDNA	No	Microviridae	novel
TTTTGATCAGGAATTATAA	H1	20388	No	High-quality	100	0	ssDNA	No	Microviridae	novel
CTTTACGTAATACTAGATG	H1	12625	No	High-quality	100	0	dsDNA	No	Astrithrvirus	novel
TTACATTTATAAGTGTGGG	H1	15930	No	High-quality	100	0	unclassified	No	unassigned	novel
TTGTTTCCTAATACTTCCT	H1	21472	No	High-quality	100	0	ssDNA	No	Microviridae	novel
CACGCTTAGGCTTGGTTAT	H1	9266	No	High-quality	100	0	dsDNA	No	Astrithrvirus	novel
CTCCGACTTCACGAGGGCT	H1	21757	No	High-quality	100	0	ssDNA	No	Microviridae	novel
TTGTCTGAGTAACCGGCGG	H1	16755	No	High-quality	100	0	unclassified	No	unassigned	novel
AACATAACGTTTGGCGTTC	H1	10213	No	High-quality	100	0	dsDNA	No	Astrithrvirus	known
TTTATGTTCGTCTTTACCA	H1	18367	No	High-quality	100	0	ssDNA	No	Microviridae	novel
AATGGCCTATGTCTTTTCT	H1	9180	No	High-quality	100	0	dsDNA	No	Astrithrvirus	novel
GTGTTTCTGTGTCTTGCAC	H1	18795	No	High-quality	100	0	ssDNA	No	Microviridae	novel
ATCGCCCAAACCTGTAAGT	H1	7031	No	High-quality	100	0	dsDNA	No	Astrithrvirus	known
TATTGTTTTGACGTTAATG	H1	14731	No	High-quality	100	0	dsDNA	No	unassigned	known
TTCACGGACTGCTTTTATA	H1	19668	No	High-quality	100	0	ssDNA	No	Microviridae	novel
TCGGAAGATTGGTTTTACG	H1	14041	No	High-quality	100	0	dsDNA	No	unassigned	novel
CCATATCTTCTGTAGTTTC	H1	19357	No	High-quality	100	0	ssDNA	No	Microviridae	novel
CCCTGTCTTATACGCCCCT	H1	14362	No	High-quality	100	0	dsDNA	No	unassigned	novel
CTGAGTTATGAACGTTGGT	H1	17861	No	High-quality	100	0	unclassified	No	unassigned	novel
ATTGACACAACTATGTCAC	H1	16853	No	High-quality	100	0	unclassified	No	unassigned	novel
CATGGGACTATAGTGAACC	H1	15943	No	High-quality	100	0	unclassified	No	unassigned	novel
CTTCCGTATGAAATATGTA	H1	14203	No	High-quality	100	0	dsDNA	No	Astrithrvirus	novel
CCGAAGGGGGCTAACCAGC	H1	17689	No	Complete	100	0	unclassified	No	unassigned	novel
GACTGTGCAAAGTGCGGGG	H1	19686	No	High-quality	100	0	ssDNA	No	Microviridae	novel
CTCTGTCCTGGATGAGTGT	H1	27983	No	High-quality	100	0	ssDNA	No	Microviridae*	novel
CTTGCTCGCATTTCTTGTC	H1	12130	No	High-quality	100	0	dsDNA	No	Astrithrvirus	known
CTCGCATCAACGAGCATC	H1	9397	No	High-quality	100	0	dsDNA	No	Astrithrvirus	novel
ATATGTATGACGGTTGTAA	H1	16904	No	High-quality	100	0	unclassified	No	unassigned	novel
ATGCCTATCGTGATAGCTC	H1	13908	No	High-quality	100	0	dsDNA	No	Lightbulbvirus	known
ATCTGCGATTGTCGTAACG	H1	18002	No	High-quality	100	0	unclassified	No	unassigned	known
GTGATAGGGATGTTACGTC	H1	19495	No	High-quality	100	0	ssDNA	No	Microviridae	novel
TATCTCTGGGTTTAGCTGA	H1	13049	No	High-quality	100	0	dsDNA	No	unassigned	known
AGGAACTGCATTTCTATAC	H1	15124	No	High-quality	100	0	unclassified	No	unassigned	novel
CTTGATTTCGCTTCACTT	H1	22025	No	High-quality	100	0	ssDNA	No	Microviridae	novel
ACTATGAGCCCTTTGTCGG	H1	18238	No	High-quality	100	0	ssDNA	No	Microviridae	novel
CGGTTGCATAGGCCTGCAT	H1	14856	No	High-quality	100	0	dsDNA	No	Astrithrvirus	novel
TAAGCCTAGGGTCCATTCA	H1	20276	No	High-quality	100	0	ssDNA	No	Microviridae	novel
CTGCGGTTTTTTACGATCG	H1	20828	No	High-quality	100	0	ssDNA	No	Microviridae	novel
AACGTTTCCATTGTATATT	H1	13799	No	High-quality	100	0	dsDNA	No	Astrithrvirus	known
CATTGTTATATTTCATTCA	H1	11372	No	High-quality	100	0	dsDNA	No	Astrithrvirus	novel
CCGAGTTGTTTAGTCCTTT	H1	22199	No	High-quality	100	0	ssDNA	No	Microviridae	novel
CTCTCCTGTACAATTCGAA	H1	17532	No	High-quality	100	0	unclassified	No	unassigned	known
CCACTGCCCTTGTGTTTAT	H1	13082	No	High-quality	100	0	dsDNA	No	Steigviridae	novel
GTCATCATGATTAAGTAGA	H1	15887	No	High-quality	100	0	unclassified	No	unassigned	novel
TCAGTCATCATGTAATCCG	H1	16276	No	High-quality	100	0	unclassified	No	unassigned	novel
TAAGCAGTTTATGATGCTT	H1	13452	No	High-quality	100	0	dsDNA	No	Lightbulbvirus	known
TCTTTATCGTGGCTTATTG	H1	35182	No	High-quality	100	0	ssDNA	No	Microviridae	novel
GAATTTACTTTCGTCAAAT	H1	18543	No	High-quality	100	0	ssDNA	No	Microviridae	novel
CACGGATCCGGGAAGCAGG	H1	21715	No	High-quality	100	0	ssDNA	No	Microviridae	novel
TGTAACTTAGTTAGACTGT	H1	17249	No	High-quality	100	0	unclassified	No	unassigned	novel
GATATTCGTTCGATCTTCC	H1	22488	No	High-quality	100	0	ssDNA	No	Microviridae	novel
ACATTTTATCCGAGCAACA	H1	18176	No	High-quality	100	0	ssDNA	No	Microviridae	novel
CTGTCCATCGTATGGACTC	H1	7511	No	High-quality	100	0	dsDNA	No	Astrithrvirus	novel
TTCATTCTGAACGATCTAT	H1	9728	No	High-quality	100	0	dsDNA	No	unassigned	novel
AATGCTTCTTGTGATTTGT	H1	11114	No	High-quality	100	0	dsDNA	No	Astrithrvirus	known
GCCTCCTTCCTTCTGGGCT	H1	16121	No	High-quality	100	0	unclassified	No	unassigned	novel
AATGACTCGACTGGCGCAG	H1	12483	No	High-quality	100	0	dsDNA	No	Suoliviridae	known
CGGCCCATTCGAAGTCGTT	H1	20171	No	High-quality	100	0	ssDNA	No	Microviridae	novel
TTATAGACGAGTCTAGTGT	H1	166291	No	High-quality	100	0	ssDNA	No	Microviridae	novel
CACTACAAAACCTAAAGTG	H1	17405	No	High-quality	100	0	unclassified	No	unassigned	known
CACGTTGATATCGTTTTGT	H1	12695	No	High-quality	100	0	dsDNA	No	Lightbulbvirus	known
AGTTGTAATCCGCGGCTAC	H1	13394	No	High-quality	100	0	dsDNA	No	Astrithrvirus	known
AACGTATTGCGGGCTTGAT	H1	16517	No	High-quality	100	0	unclassified	No	unassigned	novel
CCTTCGAGTGAGATCAATG	H1	15989	No	High-quality	100	0	unclassified	No	unassigned	novel
GTCCGACCGACCTTTCACC	H1	23763	No	High-quality	100	0	ssDNA	No	Microviridae	novel
AGGACCCTCTACAGACTTT	H1	18184	No	High-quality	100	0	ssDNA	No	Microviridae	novel
AGGCCGTACCATTCCTTCT	H1	13902	No	High-quality	100	0	dsDNA	No	unassigned	known
TATTAACAAGGTGTTCGTT	H1	11242	No	High-quality	100	0	dsDNA	No	unassigned	novel
TGATGTCTGTTCAATGTTG	H1	15965	No	High-quality	100	0	unclassified	No	unassigned	novel
AAAAAGACCATTTTTTGAG	H1	14965	No	High-quality	100	0	dsDNA	No	Suoliviridae	known
TTGACTTGGGTTAGAATCG	H1	12828	No	High-quality	100	0	dsDNA	No	Astrithrvirus	novel
GTAGTCAATCAGATACGAT	H1	12323	No	High-quality	100	0	dsDNA	No	Astrithrvirus	novel
CTCGCTGCTCTTCTGCATA	H1	7897	No	High-quality	100	0	dsDNA	No	Astrithrvirus	novel
CGTTACTCTCAAGCCATT	H1	21456	No	High-quality	100	0	ssDNA	No	Microviridae	novel
TCCCCTATTTCTGGGGGGG	H1	16959	No	High-quality	100	0	unclassified	No	unassigned	novel
TTAGCTGAAATTTCAACTA	H1	25837	No	High-quality	100	0	ssDNA	No	Microviridae	novel
AGTTCCGTAAGAGTTCCGG	H1	25056	No	High-quality	100	0	ssDNA	No	Microviridae	novel
TAGTCGTCATTCAGTTTGA	H1	21364	No	High-quality	100	0	ssDNA	No	Microviridae	novel
TCATTCTGGGTTTGGCAAG	H1	17732	No	High-quality	100	0	unclassified	No	unassigned	novel
TCATACATTTTTGCGTATC	H1	12691	No	High-quality	100	0	dsDNA	No	Astrithrvirus	novel
TCCTTCAGACTCCCTCTAC	H1	13037	No	High-quality	100	0	dsDNA	No	unassigned	known
TTTTTGCTCCGTAGTTGTC	H1	23439	No	High-quality	100	0	ssDNA	No	Microviridae	novel
TATGGTCGGGTCAGGGGCC	H1	19941	No	High-quality	100	0	ssDNA	No	Microviridae	novel
TCACTAGACTTTCTTTGTT	H1	17796	No	High-quality	100	0	unclassified	No	unassigned	novel
GACTGCTAATCCGACCCTC	H1	15913	No	High-quality	100	0	unclassified	No	unassigned	novel
TTCGCACCGCTAGGTCGCG	H1	12770	No	High-quality	100	0	dsDNA	No	unassigned	known
TCGTTTCGCGGCTTCATTA	H1	14761	No	High-quality	100	0	dsDNA	No	Steigviridae	known
CGGTGGTAGAAATGGTTCT	H1	12910	No	High-quality	100	0	dsDNA	No	Astrithrvirus	novel
TTTTCAGACACTTTTCCGA	H1	27654	No	High-quality	100	0	ssDNA	No	Microviridae	novel
AACCTGGAACCTCGCACGT	H1	64715	No	High-quality	100	0	ssDNA	No	Microviridae	novel
TCCTTTCCGCGGGACAAGTG	H1	18707	No	High-quality	100	0	ssDNA	No	Microviridae	novel
TCCAAAGCGTCTAGGATTC	H1	15563	No	High-quality	100	0	unclassified	No	unassigned	novel
ATCCTCCTTTTGGTTCGCG	H1	9606	No	High-quality	100	0	dsDNA	No	Astrithrvirus	novel
TCATGTAACTTGCTCAGTC	H1	28098	No	High-quality	100	0	ssDNA	No	Microviridae	novel
CTTTTTGTTCTTGTTGTAA	H1	11903	No	High-quality	100	0	dsDNA	No	Astrithrvirus	novel
TTTGTGCATTTCGTTTCAT	H1	15178	No	High-quality	100	0	unclassified	No	unassigned	novel
AGTATAATGGGCAAGCTTG	H1	50541	No	High-quality	100	0	ssDNA	No	Microviridae	novel
GAAGTGCTATTTTCGTGGC	H1	13884	No	High-quality	100	0	dsDNA	No	Astrithrvirus	novel
CCTTGGTGTTGTCTACAGT	H1	15335	No	High-quality	100	0	unclassified	No	unassigned	novel
TAGTTGTTCGAGCTTAGGC	H1	21203	No	High-quality	100	0	ssDNA	No	Microviridae	novel
AAAAGGATCTGTTGATTCA	H1	21228	No	High-quality	100	0	ssDNA	No	Microviridae	novel
ATATTGCTACGGGTGACTA	H1	15914	No	High-quality	100	0	unclassified	No	unassigned	novel
CGCCCCCGCCGAGTTGTTG	H1	19031	No	High-quality	100	0	ssDNA	No	Microviridae	novel
TCTAAATCTCATGGTTTTT	H1	21328	No	High-quality	100	0	ssDNA	No	Microviridae*	novel
TGAGGTGTGATGGTCTAAT	H1	20232	No	High-quality	100	0	ssDNA	No	Microviridae	novel
AGCGATCCTTGAGTATTAG	H1	19206	No	High-quality	100	0	ssDNA	No	Microviridae*	novel
ACGATTGACGGCTTGACTG	H1	11792	No	High-quality	100	0	dsDNA	No	unassigned	known
CCTCCTTCGAGACATTAGT	H1	11383	No	High-quality	100	0	dsDNA	No	Astrithrvirus	known
TTGGCATCTTATCGTTGTT	H1	13739	No	High-quality	100	0	dsDNA	No	Astrithrvirus	novel
CTCGCGTGTTGTATTTAGT	H1	13246	No	High-quality	100	0	dsDNA	No	unassigned	known
TTTGGATCTAATATGTGCA	H1	23949	No	High-quality	100	0	ssDNA	No	Microviridae	novel
AGAGTGTTTTCCCCAGATG	H1	27709	No	High-quality	100	0	ssDNA	No	Microviridae	novel
TCCCTTTGATAAGGAAAGT	H1	20033	No	High-quality	100	0	ssDNA	No	Microviridae	novel
ATGGCTTATGGGATCTTTG	H1	16011	No	High-quality	100	0	unclassified	No	unassigned	known
TTGGATAAGAAAAATTCTC	H1	16893	No	High-quality	100	0	unclassified	No	unassigned	novel
CGTTTAGGATGCTCATCGA	H1	12519	No	High-quality	100	0	dsDNA	No	Astrithrvirus	novel
TTGGCAAAGCAATGTCCTT	H1	14803	No	High-quality	100	0	dsDNA	No	Herelleviridae	known
CAGGACGGAATGAAAATTT	H1	36874	No	High-quality	100	0	ssDNA	No	Microviridae	novel
CCTCTGTCACCAGTGTGAT	H1	21513	No	High-quality	100	0	ssDNA	No	Microviridae*	novel
TGTTTAGCGTAGTGCTTGT	H1	18250	No	High-quality	100	0	ssDNA	No	Microviridae	novel
AACCATCAGTGTTCTTATT	H1	16874	No	High-quality	100	0	unclassified	No	unassigned	novel
CGCCATAATGAGTTTGGTT	H1	12071	No	High-quality	100	0	dsDNA	No	Pachyviridae	novel
CATGTCTTAGATATGCACT	H1	20856	No	High-quality	100	0	ssDNA	No	Microviridae*	novel
TGTATACGTTTCTTTTCTC	H1	22313	No	High-quality	100	0	ssDNA	No	Microviridae	novel
TGTCTGAAGGTCTGAAAGC	H1	16853	No	High-quality	100	0	unclassified	No	unassigned	novel
AGGTTGCAGTATTAGGGC	H1	26488	No	High-quality	100	0	ssDNA	No	Microviridae	novel
ATCATCTATGGATTTTCTC	H1	13484	No	High-quality	100	0	dsDNA	No	unassigned	known
ACAAATTGTGGATGACGGA	H1	20211	No	High-quality	100	0	ssDNA	No	Microviridae	novel
TGCAGTTTAGATCAAAGTG	H1	17879	No	High-quality	100	0	unclassified	No	unassigned	novel
TTTGTCGGTATACGATCGG	H1	13181	No	High-quality	100	0	dsDNA	No	Suoliviridae	novel
CGGTTTAACCCGTTGGTAT	H1	19069	No	High-quality	100	0	ssDNA	No	Microviridae*	novel
AAAATCAATTTCCCTGTCG	H1	20092	No	High-quality	100	0	ssDNA	No	Microviridae	novel
ATTACTTATTAGAGTTTCG	H1	15945	No	High-quality	100	0	unclassified	No	unassigned	novel
TGTATCTTCAGGACGTATG	H1	18921	No	High-quality	100	0	ssDNA	No	Microviridae*	novel
ATATCCGACATAATGTGAT	H1	15610	No	High-quality	100	0	unclassified	No	unassigned	novel
AGGCGAGGACCTGTCAAGT	H1	13352	No	High-quality	100	0	dsDNA	No	Siphoviridae	novel
TCTTGTTGATCTGGATGTT	H1	16742	No	High-quality	100	0	unclassified	No	unassigned	novel
TCTGTTCCAGTATAAGTTA	H1	17343	No	High-quality	100	0	unclassified	No	unassigned	novel
ACGTCACTTTAGCGCTTTT	H1	47497	No	High-quality	100	0	ssDNA	No	Microviridae	novel
TTTTGGATTAATATAGTCC	H1	18654	No	High-quality	100	0	ssDNA	No	Microviridae	novel
AGCGTTGAGGATATTGGCG	H1	13694	No	High-quality	100	0	dsDNA	No	Astrithrvirus	known
AGGTCAACGAGGTGTATTT	H1	19440	No	High-quality	100	0	ssDNA	No	Microviridae*	novel
CGGAACCTGGCCGGGGTCG	H1	18571	No	High-quality	100	0	ssDNA	No	Microviridae	novel
CGTGCTTTTGGAGTTGTAT	H1	19467	No	High-quality	100	0	ssDNA	No	Microviridae	novel
AGGTTGTGACATCGTAATA	H1	26065	No	High-quality	100	0	ssDNA	No	Microviridae	novel
ATCTCCTCTTCACGATTTT	H1	17316	No	High-quality	100	0	unclassified	No	unassigned	novel
TCGTGCGTTTTAGTCAGTT	H1	18903	No	High-quality	100	0	ssDNA	No	Microviridae	novel
TAAGGTTTAATGAGGATGG	H1	23781	No	High-quality	100	0	ssDNA	No	Microviridae*	novel
ATGCAAAGAAAGGCGTCTC	H1	25788	No	High-quality	100	0	ssDNA	No	Microviridae*	novel
CAAAATGAGTTCGGTTAGC	H1	18721	No	High-quality	100	0	ssDNA	No	Microviridae*	novel
TACTCATGCGTCGACGGGA	H1	13186	No	Complete	100	0	dsDNA	No	unassigned	known
TTTGGTTCTTACGAGTATC	H1	23032	No	High-quality	100	0	ssDNA	No	Microviridae	novel
CTATTAGTGCCGACCAGCT	H1	13202	No	High-quality	100	0	dsDNA	No	unassigned	known
GACCGGAATATGTGATCGA	H1	27148	No	High-quality	100	0	ssDNA	No	Microviridae	novel
AAATTCGCCCAAAGGTCAT	H1	13102	No	High-quality	100	0	dsDNA	No	unassigned	known
CTATGTTCCTGATCATAAT	H1	21541	No	High-quality	100	0	ssDNA	No	Microviridae	novel
GAAATTTAAAGGGAATGTG	H1	20344	No	High-quality	100	0	ssDNA	No	Microviridae	novel
TCTCTGGACTCTTACGGAT	H1	32822	No	High-quality	100	0	ssDNA	No	Microviridae	novel
CAATGCACCACTCAAGCAT	H1	15955	No	High-quality	100	0	unclassified	No	unassigned	novel
TTTTACCTGGATATCAATG	H1	17517	No	High-quality	100	0	unclassified	No	unassigned	novel
ATCTGTGCCGTGGCCAGA	H1	10293	No	High-quality	100	0	dsDNA	No	Astrithrvirus	known
GTTTTGTTACCTTGCTAGT	H1	15582	No	High-quality	100	0	unclassified	No	unassigned	novel
TCGAGGTCTGTCCGGTGTG	H1	26587	No	High-quality	100	0	ssDNA	No	Microviridae	novel
TAGGTTAGTATGAAGAAGG	H1	25031	No	High-quality	100	0	ssDNA	No	Microviridae	novel
CACGAATCCATCACGTCCT	H1	14141	No	High-quality	100	0	dsDNA	No	unassigned	known
GCGGGTGGCTCCACATTGT	H1	25129	No	High-quality	100	0	ssDNA	No	Microviridae*	novel
TGTCCGATTAATTTACCTC	H1	9577	No	High-quality	100	0	dsDNA	No	unassigned	novel
TCTGCTCCGTGACAACCAC	H1	52040	No	High-quality	100	0	ssDNA	No	Microviridae	novel
GTTAGCTTCTTGCGTTGCA	H1	24674	No	High-quality	100	0	ssDNA	No	Microviridae	novel
CACTTATTGTTAACGTAAA	H1	19943	No	High-quality	100	0	ssDNA	No	Microviridae	novel
CTTTTGTTCTTATCGCGAT	H1	15055	No	High-quality	100	0	dsDNA	No	Astrithrvirus	novel
ACCGCGGCGGTTAGTAGAC	H1	28834	No	High-quality	100	0	ssDNA	No	Microviridae	novel
TTCCCTCCATTGTAGCGTG	H1	13560	No	High-quality	100	0	dsDNA	No	unassigned	known
CACTGGATGTCCTGGCGTG	H1	19714	No	High-quality	100	0	ssDNA	No	Microviridae	novel
TCGTGCTGTGAATAACCAA	H1	23282	No	High-quality	100	0	ssDNA	No	Microviridae*	novel
CGTTCGCACAGGTTAGGCT	H1	43183	No	High-quality	100	0	ssDNA	No	Microviridae	novel
TACATAACAAGATCCACTC	H1	13456	No	High-quality	100	0	dsDNA	No	Astrithrvirus	known
CTCAAGTTCCCCGTGAGGC	H1	12309	No	High-quality	100	0	dsDNA	No	unassigned	known
CTTGTGGCCAGTCTCGGCT	H1	21673	No	High-quality	100	0	ssDNA	No	Microviridae*	novel
CTACGCGAAGTTGTCTTGC	H1	14930	No	High-quality	100	0	dsDNA	No	Astrithrvirus	novel
CCGGCCACTATCCCAAGAT	H1	12961	No	High-quality	100	0	dsDNA	No	unassigned	known
TTGTTTGGCTCGAGGGTTT	H1	25955	No	High-quality	100	0	ssDNA	No	Microviridae	novel
CAATTGTCTGTCTATGTTC	H1	22603	No	High-quality	100	0	ssDNA	No	Microviridae	novel
TCTGAGCATGCGGATTTTC	H1	16948	No	High-quality	100	0	unclassified	No	unassigned	novel
ACTCGTTCATTTACGGGGG	H1	24458	No	High-quality	100	0	ssDNA	No	Microviridae	novel
TTTCAAATGAGGCACACTT	H1	20961	No	High-quality	100	0	ssDNA	No	Microviridae*	novel
GGTTAGCATCACCTATCC	H1	26280	No	High-quality	100	0	ssDNA	No	Microviridae	novel
CTGTTTATATTGTGTTTTA	H1	15698	No	High-quality	100	0	unclassified	No	unassigned	novel
TGGTTCCTGGTAACTGCTT	H1	7768	No	High-quality	100	0	dsDNA	No	Astrithrvirus	known
GCACTATTGTGCTTTCGAA	H1	17341	No	High-quality	100	0	unclassified	No	unassigned	novel
TTATGGCGCCTAAGCTATT	H1	18525	No	High-quality	100	0	ssDNA	No	Microviridae	novel
TTGCCTTGGCTGATTTTTA	H1	12999	No	High-quality	100	0	dsDNA	No	unassigned	novel
TTTTAAGCGCGAGGATTGT	H1	20023	No	High-quality	100	0	ssDNA	No	Microviridae	novel
CTTGAGTGCGAAGAGGTTA	H1	12815	No	High-quality	100	0	dsDNA	No	Winoviridae	known
TAGTGAAGTTTTCGGTGAA	H1	16047	No	High-quality	100	0	unclassified	No	unassigned	known
TCTCTACAACATATCGGGT	H1	14111	No	High-quality	100	0	dsDNA	No	Suoliviridae	novel
GTTATTTCATCCCATTTTG	H1	23491	No	High-quality	100	0	ssDNA	No	Microviridae*	novel
TCAGCATTTTTCTAAGAGC	H1	23180	No	High-quality	100	0	ssDNA	No	Microviridae	novel
TGCACGAAGAGAATTGTTT	H1	18879	No	High-quality	100	0	ssDNA	No	Microviridae	novel
AACGAGAATTCGCAAATGT	H1	16623	No	High-quality	100	0	unclassified	No	unassigned	novel
AGGTAAACTCGAATGGTGT	H1	18121	No	High-quality	100	0	ssDNA	No	Microviridae	novel
ACCTCTATCTTCGAAGATT	H1	18718	No	High-quality	100	0	ssDNA	No	Microviridae*	novel
AACAGTGACATGGCAGTTA	H1	18848	No	High-quality	100	0	ssDNA	No	Microviridae	novel
TGACGTGCCTTCTAATATC	H1	12218	No	High-quality	100	0	dsDNA	No	Astrithrvirus	known
ACCGCTAGACCGGCATGTT	H1	21594	No	High-quality	100	0	ssDNA	No	Microviridae	novel
TCTGTATTGAATATGAGTC	H1	12809	No	High-quality	100	0	dsDNA	No	Astrithrvirus	known
TCCGCAATGGCCTGGCTGT	H1	22854	No	High-quality	100	0	ssDNA	No	Microviridae	novel
AATCAAGCTAAACTCGTGT	H1	17378	No	High-quality	100	0	unclassified	No	unassigned	known
TAGTGCATTCTGCTAGGTT	H1	19784	No	High-quality	100	0	ssDNA	No	Microviridae	novel
ACGGGTTGTGGGGGTTGGA	H1	18757	No	High-quality	100	0	ssDNA	No	Microviridae	novel
TAGATCGGTTACATGTGT	H1	17169	No	High-quality	100	0	unclassified	No	unassigned	novel
TTCGCACGTATGGCTGCAT	H1	15976	No	High-quality	100	0	unclassified	No	unassigned	novel
TTCGTAGAATTCGCATTTG	H1	24920	No	High-quality	100	0	ssDNA	No	Microviridae	novel
AATTTGCCTGACATCAGAA	H1	20018	No	High-quality	100	0	ssDNA	No	Microviridae	novel
AACTAGCTCACTACGAGTT	H1	24264	No	High-quality	100	0	ssDNA	No	Microviridae	novel
CGTCTTGTAAAAATGGTGT	H1	19160	No	High-quality	100	0	ssDNA	No	Microviridae	novel
AGCTCATAAGGATTCCTCC	H1	13706	No	High-quality	100	0	dsDNA	No	Astrithrvirus	known
TATTTTAGAGCTTCTTACA	H1	19163	No	High-quality	100	0	ssDNA	No	Microviridae	novel
CCGCTAGGGTCTTACGCGA	H1	18215	No	High-quality	100	0	ssDNA	No	Microviridae	novel
CTGTTCCTTTATGAACACG	H1	18508	No	High-quality	100	0	ssDNA	No	Microviridae*	novel
AAGAGTTAAGTTTATCTTC	H1	10587	No	High-quality	100	0	dsDNA	No	unassigned	known
AGTGAGGGCTACGATGTGG	H1	18493	No	High-quality	100	0	ssDNA	No	Microviridae*	novel
TTCCGATTGAGGGACTATG	H1	24196	No	High-quality	100	0	ssDNA	No	Microviridae	novel
ATCGGTTGAGTATTTGTC	H1	26951	No	High-quality	100	0	ssDNA	No	Microviridae	novel
TTCATGTTTCATTACAAGA	H1	14844	No	High-quality	100	0	dsDNA	No	unassigned	known
CTGCGTCCAAGAGCCGTGT	H1	19334	No	High-quality	100	0	ssDNA	No	Microviridae	novel
TACACGTGTGTAATAGAAT	H1	38275	No	High-quality	100	0	ssDNA	No	Microviridae	novel
AAGTTGTTTTTTCCATGTG	H1	17584	No	Complete	100	0	unclassified	No	unassigned	novel
AGGGACAGGGCCGACTCAT	H1	11130	No	High-quality	100	0	dsDNA	No	unassigned	novel
TTATGGGTTAAAGGGGTAT	H1	23544	No	High-quality	100	0	ssDNA	No	Microviridae	novel
ACCTAACCTGTATAATTTT	H1	28530	No	High-quality	100	0	ssDNA	No	Microviridae	novel
TCTGTGAAGTTACATTTTT	H1	15293	No	High-quality	100	0	unclassified	No	unassigned	novel
AGGTTGTACATCGGGACTT	H1	16819	No	High-quality	100	0	unclassified	No	unassigned	novel
ATAGGGGGAATATTCGCCG	H1	10910	No	High-quality	100	0	dsDNA	No	Astrithrvirus	novel
TCGCTATTCGGGTGTGGAA	H1	22037	No	High-quality	100	0	ssDNA	No	Microviridae	novel
TTTGGTCACTTGCATATCA	H1	16984	No	High-quality	100	0	unclassified	No	unassigned	novel
CTGTTTTTTTTATCGAGGT	H1	7976	No	High-quality	100	0	dsDNA	No	Astrithrvirus	novel
AAGTCTGGTTAACTATTTA	H1	16510	No	High-quality	100	0	unclassified	No	unassigned	novel
TATTGTACATTCGCCTTAG	H1	32872	No	High-quality	100	0	ssDNA	No	Microviridae	novel
TGCGGGAGTTGGTAGATCT	H1	21145	No	High-quality	100	0	ssDNA	No	Microviridae	novel
ATTTCCTAATGATTTTAAA	H1	13914	No	High-quality	100	0	dsDNA	No	Astrithrvirus	novel
TCCTTTTTGTGACTCGCGA	H1	16772	No	High-quality	100	0	unclassified	No	unassigned	novel
ATCAGTTATGGGGATATAT	H1	20838	No	High-quality	100	0	ssDNA	No	Microviridae	novel
CCCCTCCGGCTGGTCTCAG	H1	19241	No	High-quality	100	0	ssDNA	No	Microviridae	novel
TTTGCGCGTCGTTGGAATT	H1	22340	No	High-quality	100	0	ssDNA	No	Microviridae	novel
CGCTTATCTATTCCTCGCA	H1	23711	No	High-quality	100	0	ssDNA	No	Microviridae	novel
TTATCTCCATATAGATGTT	H1	27929	No	High-quality	100	0	ssDNA	No	Microviridae	novel
ATTTGTTCACGTAGTGTGG	H1	71523	No	High-quality	100	0	ssDNA	No	Microviridae	novel
CTTTAGAAATTTAGGTTTC	H1	15242	No	High-quality	100	0	unclassified	No	unassigned	novel
CTAGGCGTTCGTTAGTCAC	H1	18889	No	High-quality	100	0	ssDNA	No	Microviridae	novel
ATTGTTCTGACTTCTGACT	H1	25557	No	High-quality	100	0	ssDNA	No	Microviridae	novel
TAGGTCACACTTCTGTTCG	H1	15497	No	High-quality	100	0	unclassified	No	unassigned	novel
TTTCTTGATATTGCTGGGC	H1	20778	No	High-quality	100	0	ssDNA	No	Microviridae*	novel
ATTTGACTCGATGATTAAA	H1	12634	No	High-quality	100	0	dsDNA	No	Suoliviridae	known
TGTTATTATATTTAGGGAT	H1	17282	No	High-quality	100	0	unclassified	No	unassigned	novel
ATGTATACGCTGATGTTCG	H1	21177	No	High-quality	100	0	ssDNA	No	Microviridae*	novel
ATCGTAGTTCTGCTTATTA	H1	14632	No	High-quality	100	0	dsDNA	No	Suoliviridae	known
GGGGTTTTCTTTATATCGC	H1	35362	No	High-quality	100	0	ssDNA	No	Microviridae	novel
ACTTTTTCACTTTCTCTTC	H1	18439	No	High-quality	100	0	ssDNA	No	Microviridae	novel
AGTTTGCTCGCGTCTTATA	H1	15300	No	High-quality	100	0	unclassified	No	unassigned	novel
CCCCGGTCACTCGCCAGGG	H1	20518	No	High-quality	100	0	ssDNA	No	Microviridae	novel
GTTCTGCACATCCGCTAAT	H1	30037	No	High-quality	100	0	ssDNA	No	Microviridae	novel
TTTCATACTAGATTCTTCT	H1	20544	No	High-quality	100	0	ssDNA	No	Microviridae	novel
TAGACAACATATCTATTAT	H1	22598	No	High-quality	100	0	ssDNA	No	Microviridae	novel
ATTATATCTGGATGTGTCG	H1	29670	No	High-quality	100	0	ssDNA	No	Microviridae	novel
ACGGATGTATGATCGATTG	H1	19115	No	High-quality	100	0	ssDNA	No	Microviridae	novel
TCTGAGGTTAGGCCTTAGG	H1	20934	No	High-quality	100	0	ssDNA	No	Microviridae	novel
CCGGCGTCACGGAACTCGT	H1	22221	No	High-quality	100	0	ssDNA	No	Microviridae	novel
GTCAGGCTAGCCCGTGCTA	H1	18131	No	High-quality	100	0	ssDNA	No	Microviridae	novel
TATTTGTTTGTTTGAAGCG	H1	21181	No	High-quality	100	0	ssDNA	No	Microviridae	novel
CATGGATTTTGATGGTATT	H1	11847	No	High-quality	100	0	dsDNA	No	Suoliviridae	novel
TTGCCCCAGTGGGCAATTT	H1	31179	No	High-quality	100	0	ssDNA	No	Microviridae*	novel
CACTGTTGTAAAATATAGT	H1	16020	No	High-quality	100	0	unclassified	No	unassigned	novel
ACTGATGAGAATCATTTTC	H1	18547	No	High-quality	100	0	ssDNA	No	Microviridae	novel
AGATCTCTGGTATTCGGGT	H1	14093	No	High-quality	100	0	dsDNA	No	Lightbulbvirus	known
ATATTTCTAGGTCCAACTT	H1	21810	No	High-quality	100	0	ssDNA	No	Microviridae	novel
CACAACTAATCGTGTTTA	H1	29831	No	High-quality	100	0	ssDNA	No	Microviridae	novel
AGTTTAGCGTCGCCAAACC	H1	15414	No	High-quality	100	0	unclassified	No	unassigned	known
AATCTTCGGGAATGACTGG	H1	19575	No	High-quality	100	0	ssDNA	No	Microviridae	novel
TTTATTGGGGATTTGGAGT	H1	14869	No	High-quality	100	0	dsDNA	No	unassigned	known
CATAGGACGGTACGCAACA	H1	21230	No	High-quality	100	0	ssDNA	No	Microviridae*	novel
CTCTGTCCACACATACTAC	H1	22483	No	High-quality	100	0	ssDNA	No	Microviridae	novel
GGATCTCATAGGAGATTCT	H1	24370	No	High-quality	100	0	ssDNA	No	Microviridae	novel
TGTGGTCAAGATCCTCTTA	H1	25001	No	High-quality	100	0	ssDNA	No	Microviridae	novel
CCGGTCCTGGTGTCTGCTA	H1	22692	No	High-quality	100	0	ssDNA	No	Microviridae*	novel
GATGTTGACGATTAGGTAA	H1	14987	No	High-quality	100	0	dsDNA	No	Astrithrvirus	known
TTTCGTTGACGCAACTTCT	H1	15232	No	High-quality	100	0	unclassified	No	unassigned	novel
TTAGAATAATTTTTCTGGC	H1	18968	No	High-quality	100	0	ssDNA	No	Microviridae	novel
TCTAAATCTTCTAGAATTG	H1	25649	No	High-quality	100	0	ssDNA	No	Microviridae	novel
ATAGGGTAAATTTAGAGCT	H1	17105	No	High-quality	100	0	unclassified	No	unassigned	known
CGGAATGTCGGCAATGGCG	H1	17752	No	High-quality	100	0	unclassified	No	unassigned	novel
CTGTGGCTAAGCTCATTGG	H1	21289	No	High-quality	100	0	ssDNA	No	Microviridae	novel
TGTTGTCACGGTAGTTACG	H1	17967	No	High-quality	100	0	unclassified	No	unassigned	known
ATTTACACAGGGAAGTGGG	H1	28552	No	High-quality	100	0	ssDNA	No	Microviridae	novel
GTCTCGGCTTCTATATAGT	H1	18317	No	High-quality	100	0	ssDNA	No	Microviridae	novel
ATAGGTAAAATGATGACCA	H1	18145	No	High-quality	100	0	ssDNA	No	Microviridae	novel
ACGCTATTACCGCAGTAAT	H1	17604	No	High-quality	100	0	unclassified	No	unassigned	known
ATGGGCTTTTTAGACGGAA	H1	25931	No	High-quality	100	0	ssDNA	No	Microviridae	novel
TAGAGGTGGATATCTCGCT	H1	13010	No	High-quality	100	0	dsDNA	No	unassigned	novel
ATAAGTATTCTTAAAGGAC	H1	17030	No	High-quality	100	0	unclassified	No	unassigned	novel
ATAATCCGATCATTTATGA	H1	20940	No	High-quality	100	0	ssDNA	No	Microviridae*	novel
CCCGCGTGCCGGCTCAGTA	H1	20890	No	High-quality	100	0	ssDNA	No	Microviridae*	novel
TGGTTTTTCGCTATCCGAT	H1	38494	No	High-quality	100	0	ssDNA	No	Microviridae	novel
TTCGTTGTTGTGCGGTCTA	H1	19959	No	High-quality	100	0	ssDNA	No	Microviridae	novel
TGCTTACCAGGCCTTGAGT	H1	19314	No	High-quality	100	0	ssDNA	No	Microviridae*	novel
CTCTTCTCTTCCACGGTCT	H1	19340	No	High-quality	100	0	ssDNA	No	Microviridae	novel
ATTTCGGGATGTTTCTGGT	H1	17388	No	High-quality	100	0	unclassified	No	unassigned	novel
AGTTTGTTCGAATAATTTA	H1	23632	No	High-quality	100	0	ssDNA	No	Microviridae	novel
CCTTTTAATTGAGAATGTA	H1	25764	No	High-quality	100	0	ssDNA	No	Microviridae	novel
CTTGGCCATAGGAATTATG	H1	24272	No	High-quality	100	0	ssDNA	No	Microviridae	novel
CTCTTCCTGGACACTGATG	H1	24535	No	High-quality	100	0	ssDNA	No	Microviridae	novel
TGTACTCTGAGGCAACTAC	H1	24651	No	High-quality	100	0	ssDNA	No	Microviridae*	novel
CTGCTGTTGATGCAGCGGT	H1	19145	No	High-quality	100	0	ssDNA	No	Microviridae	novel
GACTGTCTGCGGATCACGT	H1	18819	No	High-quality	100	0	ssDNA	No	Microviridae	novel
CCATGTTAGTGGATGGTCC	H1	17428	No	High-quality	100	0	unclassified	No	unassigned	novel
CGGCATATTTATATTTCTT	H1	34776	No	High-quality	100	0	ssDNA	No	Microviridae	novel
CACGCTTCTACTTCTTTAA	H1	23802	No	High-quality	100	0	ssDNA	No	Microviridae	novel
CCTCTTGGGGGTTGCGGGA	H1	18466	No	High-quality	100	0	ssDNA	No	Microviridae	novel
CTGCGTCTATGGTGGTCGG	H1	25494	No	High-quality	100	0	ssDNA	No	Microviridae*	novel
TAAATATTTATTGTTTGCA	H1	18283	No	High-quality	100	0	ssDNA	No	Microviridae	novel
TAATCTTGGTGGACCCATA	H1	23011	No	High-quality	100	0	ssDNA	No	Microviridae	novel
ATTTGTTGTATAGTGTGGA	H1	26340	No	High-quality	100	0	ssDNA	No	Microviridae*	novel
GTTTACGTGGGAGATCAGA	H1	17934	No	High-quality	100	0	unclassified	No	unassigned	known
TTGTCCTAAGGTTTCTAGT	H1	13766	No	High-quality	100	0	dsDNA	No	unassigned	known
CGGATTTTTCTATGTCGTC	H1	16882	No	High-quality	100	0	unclassified	No	unassigned	novel
TTCAGCTGGTATTTCGCAG	H1	17553	No	High-quality	100	0	unclassified	No	unassigned	known
TCCTTTTGTTTGTAATGGT	H1	13215	No	High-quality	100	0	dsDNA	No	Steigviridae	novel
TCAGGCATTGCGTTACCGA	H1	27873	No	High-quality	100	0	ssDNA	No	Microviridae	novel
TTTTTGGAATTTTGGTATT	H1	20824	No	High-quality	100	0	ssDNA	No	Microviridae	novel
AATACTTCGTCAATCCTTT	H1	17739	No	High-quality	100	0	unclassified	No	unassigned	novel
TGGTCATCAGACAGGGTTT	H1	24946	No	High-quality	100	0	ssDNA	No	Microviridae	novel
TTGCCTCGCCCCCGAGCAA	H1	24970	No	High-quality	100	0	ssDNA	No	Microviridae	novel
ACCTCGCTTTGTGACGTTA	H1	18101	No	High-quality	100	0	ssDNA	No	Microviridae*	novel
CTTATGGAGCTTCTGTGAC	H1	19399	No	High-quality	100	0	ssDNA	No	Microviridae	novel
ATACATCAAGGCCGTGGCT	H1	16361	No	High-quality	100	0	unclassified	No	unassigned	novel
ATTGATGGGCAGCTAACTA	H1	30159	No	High-quality	100	0	ssDNA	No	Microviridae	novel
TGATTTATTCCGTGTTGAA	H1	20372	No	High-quality	100	0	ssDNA	No	Microviridae	novel
ATTTTCCTCATCGGAGCTG	H1	35511	No	High-quality	100	0	ssDNA	No	Microviridae	novel
TAGCATCGTGTCAGAGTC	H1	20503	No	High-quality	100	0	ssDNA	No	Microviridae	novel
CATTCCGTATAACTGTCCG	H1	24167	No	High-quality	100	0	ssDNA	No	Microviridae	novel
CAGTATGACTACTCTTATT	H1	21174	No	High-quality	100	0	ssDNA	No	Microviridae*	novel
CGATGCTAGTGTCTGGTTT	H1	14629	No	High-quality	100	0	dsDNA	No	Arawnvirus	novel
TTTGTCCACGTGTATACGT	H1	37581	No	High-quality	100	0	ssDNA	No	Microviridae	novel
AACTTCGACTGTAACGGGT	H1	21541	No	High-quality	100	0	ssDNA	No	Microviridae	novel
TCAAGGCATCCTTTTCGTG	H1	14253	No	High-quality	100	0	dsDNA	No	Astrithrvirus	known
TTGACTTCCTATTATCTAT	H1	20530	No	High-quality	100	0	ssDNA	No	Microviridae	novel
CTTTACAGAGAGTCTTTAA	H1	26479	No	High-quality	100	0	ssDNA	No	Microviridae	novel
CCTCGCTGGTACGTCTATT	H1	22138	No	High-quality	100	0	ssDNA	No	Microviridae	novel
ATAAGTGTTCCCCAAGTGA	H1	17236	No	High-quality	100	0	unclassified	No	unassigned	known
TCTTCCCGGTTACCACCTT	H1	23463	No	High-quality	100	0	ssDNA	No	Microviridae	novel
AACATGCGGATAAGTTCTG	H1	16025	No	High-quality	100	0	unclassified	No	unassigned	novel
TGTGATTCATTTTAGTACT	H1	21424	No	High-quality	100	0	ssDNA	No	Microviridae	novel
AGTTTCCTGGAGGTGCTTG	H1	17506	No	High-quality	100	0	unclassified	No	unassigned	novel
ACACGTGTGGGCCGGGGTA	H1	21065	No	High-quality	100	0	ssDNA	No	Microviridae	novel
TTCAAGGCCGACGCGTGTT	H1	23392	No	High-quality	100	0	ssDNA	No	Microviridae	novel
TTAACTTTTACGATGGCAC	H1	26391	No	High-quality	100	0	ssDNA	No	Microviridae	novel
CTCTGAGTGGAAACGCTAA	H1	10727	No	High-quality	100	0	dsDNA	No	Astrithrvirus	novel
TCATCCATGTTTAGATATA	H1	15979	No	High-quality	100	0	unclassified	No	unassigned	known
CAGGTCTGTCAGGATGTTA	H1	24972	No	High-quality	100	0	ssDNA	No	Microviridae	novel
GGTGTTATCGTGCATGTCA	H1	19930	No	High-quality	100	0	ssDNA	No	Microviridae*	novel
GTGGGCCAGCTATGCCTGC	H1	26311	Yes	High-quality	100	14.02	ssDNA	No	Microviridae	novel
CCTCCCAACAGGACCTACG	H1	32731	No	High-quality	100	0	ssDNA	No	Microviridae	novel
ATTTCCATTTCATGGGGTT	H1	18906	No	High-quality	100	0	ssDNA	No	Microviridae	novel
ACACCTCCAGCTTTCTATG	H1	19848	No	High-quality	100	0	ssDNA	No	Microviridae	novel
TCTTCAATGGTAGGGTTCG	H1	24377	No	High-quality	100	0	ssDNA	No	Microviridae	novel
TATTGTCGAAGGTAAACCT	H1	22084	No	High-quality	100	0	ssDNA	No	Microviridae	novel
GCACGTTCTGGTAAACCTC	H1	15542	No	High-quality	100	0	unclassified	No	unassigned	novel
CTTAAAGACATCTAAGTGA	H1	17226	No	High-quality	100	0	unclassified	No	unassigned	novel
GCCGGTGCCCTATACGTGA	H1	20777	No	High-quality	100	0	ssDNA	No	Microviridae	novel
GTCATATCTCGAAAAGCAT	H1	36423	No	High-quality	100	0	ssDNA	No	Microviridae*	novel
CGTCTCCGTAGCATTCGCA	H1	23035	No	High-quality	100	0	ssDNA	No	Microviridae	novel
TATACTGCGGTCGATAGTT	H1	19754	No	High-quality	100	0	ssDNA	No	Microviridae*	novel
TCTCTCGGATTTGACGATA	H1	21600	No	High-quality	100	0	ssDNA	No	Microviridae	novel
CAGCTGCCCATTGTCTTGC	H1	22692	No	High-quality	100	0	ssDNA	No	Microviridae	novel
GTACGTTTTCATTCAGCTA	H1	25849	No	High-quality	100	0	ssDNA	No	Microviridae	novel
ATATTATTGAATCGGCCCC	H1	25854	No	High-quality	100	0	ssDNA	No	Microviridae	novel
GCTCCTTAAGCACTGTTTC	H1	26674	No	High-quality	100	0	ssDNA	No	Microviridae	novel
CAGCAAAGGCTCATTCTCT	H1	20549	No	High-quality	100	0	ssDNA	No	Microviridae	novel
TTCGGTCTACGTGTCTTCG	H1	18528	No	High-quality	100	0	ssDNA	No	Microviridae	novel
AGTTGTCAGTAAATTGGGC	H1	18766	No	High-quality	100	0	ssDNA	No	Microviridae	novel
CCGAATGCTCTTGTGACTA	H1	23757	No	High-quality	100	0	ssDNA	No	Microviridae	novel
TCTCTATGGGACCAATCTT	H1	27566	No	High-quality	100	0	ssDNA	No	Microviridae	novel
AAGTCGTAGATACAAATTA	H1	21357	No	High-quality	100	0	ssDNA	No	Microviridae	novel
TATGCGTGAGATTGATGGG	H1	21448	No	High-quality	100	0	ssDNA	No	Microviridae*	novel
CATAAGGGGTCTATTTTCC	H1	21935	No	High-quality	100	0	ssDNA	No	Microviridae	novel
GCGGCTGTCGGACCTATTT	H1	20750	No	High-quality	100	0	ssDNA	No	Microviridae	novel
TTTCACCTGCTCCAAAGCA	H1	22355	No	High-quality	100	0	ssDNA	No	Microviridae	novel
TTTGGATGGTTGGTGATGT	H1	29749	No	High-quality	100	0	ssDNA	No	Microviridae	novel
CTTAGTATGTACGTCTATT	H1	21711	No	High-quality	100	0	ssDNA	No	Microviridae	novel
ACCTAGACCTGTATAGTAT	H1	20523	No	High-quality	100	0	ssDNA	No	Microviridae	novel
TACCATCTATCTTTGCTGA	H1	10201	No	High-quality	100	0	dsDNA	No	Astrithrvirus	known
ACCGGCTCGTTGGTGGACA	H1	14626	No	High-quality	100	0	dsDNA	No	Xuquatrovirus	novel
GGGGAATGTGAGTATATTT	H1	26304	No	High-quality	100	0	ssDNA	No	Microviridae*	novel
TCGGCGCCGCTACAGCATA	H1	27528	No	High-quality	100	0	ssDNA	No	Microviridae	novel
CCTTATGAAATCTTTCGCT	H1	17766	No	High-quality	100	0	unclassified	No	unassigned	known
CTTTTCTACTCAGTCAAGA	H1	17803	No	High-quality	100	0	unclassified	No	unassigned	known
CACTTGAGTTGTAGGCGTT	H1	27645	No	High-quality	100	0	ssDNA	No	Microviridae	novel
CCAACATGTGGCGTCGTGA	H1	18190	No	High-quality	100	0	ssDNA	No	Microviridae	novel
AGGTATATACTATACTGGA	H1	15648	No	High-quality	100	0	unclassified	No	unassigned	novel
TGTTTTGAAATTCGAGTCC	H1	23401	No	High-quality	100	0	ssDNA	No	Microviridae	novel
CGCCATACGCGTCGTGGAT	H1	19225	No	High-quality	100	0	ssDNA	No	Microviridae	novel
CTAACACGGCGACGTTCGA	H1	16440	No	High-quality	100	0	unclassified	No	unassigned	novel
GTGTTTGTCGGGCGAAGTC	H1	20689	No	High-quality	100	0	ssDNA	No	Microviridae*	novel
TTACATGCCTATATTTTAT	H1	21159	No	High-quality	100	0	ssDNA	No	Microviridae	novel
CTCAGCTCAGTTACCGTAT	H1	16024	No	High-quality	100	0	unclassified	No	unassigned	novel
GTATTGGGGAAACTAATG	H1	21666	No	High-quality	100	0	ssDNA	No	Microviridae	novel
CTATTCGCTATCTAATGAC	H1	25421	No	High-quality	100	0	ssDNA	No	Microviridae	novel
GAATTTGGGCGGCGTATTG	H1	28379	No	High-quality	100	0	ssDNA	No	Microviridae*	novel
CAGTACTTCACGGGCTTAT	H1	13148	No	High-quality	100	0	dsDNA	No	Astrithrvirus	novel
CGCTGTTATGTCTCTTGTT	H1	22089	No	High-quality	100	0	ssDNA	No	Microviridae	novel
TGCAGTTTAAAATGTTCAT	H1	27230	No	High-quality	100	0	ssDNA	No	Microviridae*	novel
TTTCTTTCCGCCGCGGATA	H1	19086	No	High-quality	100	0	ssDNA	No	Microviridae	novel
TGTTAGCGTGTGTTATACC	H1	35009	No	High-quality	100	0	ssDNA	No	Microviridae	novel
CCCTCATTTGGTGTCACTT	H1	26631	No	High-quality	100	0	ssDNA	No	Microviridae	novel
CATGCGGCAAGTGTCGTAC	H1	24189	No	High-quality	100	0	ssDNA	No	Microviridae	novel
ATGCATAGTCGCACTAGTA	H1	27419	No	High-quality	100	0	ssDNA	No	Microviridae	novel
ATGTCAATATTTTCGAAGT	H1	24742	No	High-quality	100	0	ssDNA	No	Microviridae	novel
AATTCTTCTTGAGTGTTCA	H1	24952	No	High-quality	100	0	ssDNA	No	Microviridae	novel
CGTTCGTTATTGTGATCTT	H1	27854	No	High-quality	100	0	ssDNA	No	Microviridae	novel
TTTCCTGCCTGGCATGGTC	H1	26103	No	High-quality	100	0	ssDNA	No	Microviridae	novel
AGCTGTCACTAAACTGTCT	H1	19107	No	High-quality	100	0	ssDNA	No	Microviridae*	novel
TGAAGTGGTGTCTTCCGTT	H1	21316	No	High-quality	100	0	ssDNA	No	Microviridae	novel
TTAGTCCAATTCTTCGGAA	H1	22821	No	High-quality	100	0	ssDNA	No	Microviridae	novel
ACTATATGACCTGTATGGA	H1	26940	No	High-quality	100	0	ssDNA	No	Microviridae	novel
ATTAACATTAATCGATGG	H1	23529	No	High-quality	100	0	ssDNA	No	Microviridae	novel
TTTATTGTCTGACGATCGG	H1	33887	No	High-quality	100	0	ssDNA	No	Microviridae	novel
TGTTAGGTGGTTATTGAGC	H1	26210	No	High-quality	100	0	ssDNA	No	Microviridae	novel
ATTTCTTACCGTGCAAGTG	H1	20678	No	High-quality	100	0	ssDNA	No	Microviridae	novel
CTATAAACATCTGCAAGCG	H1	20281	No	High-quality	100	0	ssDNA	No	Microviridae	novel
TTGCTGTTTGATTCAAATT	H1	26499	No	High-quality	100	0	ssDNA	No	Microviridae*	novel
CCGTCCGATTCATACATTT	H1	6818	No	High-quality	100	0	dsDNA	No	Astrithrvirus	known
CGGTCAGGTATTTCAAATA	H1	13756	No	High-quality	100	0	dsDNA	No	unassigned	known
CTCCGATCCCATATAGCTT	H1	15094	No	High-quality	100	0	dsDNA	No	Steigviridae	known
GGATCACGGATTGTAAACT	H1	19968	No	High-quality	100	0	ssDNA	No	Microviridae	novel
GGTAGCGGTATGTTTGATG	H1	12099	No	High-quality	100	0	dsDNA	No	Astrithrvirus	known
TAAAATTCGTCCTTTGGGC	H1	6354	No	High-quality	100	0	dsDNA	Yes	Astrithrvirus	known
TCATTTAATATGTATATGG	H1	19571	No	High-quality	100	0	ssDNA	No	Microviridae	novel
TGCAGGTGTTTTGACAAGA	H1	6713	No	High-quality	100	0	dsDNA	No	Astrithrvirus	known
TCTATTGATATAGCTGCAT	H1	18105	No	High-quality	100	0	ssDNA	No	Microviridae	novel
GCTTGGCGCGTGTCTAGAG	H1	27398	No	High-quality	100	0	ssDNA	No	Microviridae	novel
GTTCCATGTCGCTTGTGCT	H1	19408	No	High-quality	100	0	ssDNA	No	Microviridae*	novel
ATATCTCCGTGAAGGTCTT	H1	24759	No	High-quality	100	0	ssDNA	No	Microviridae	novel
AACTATATTATAGTGTATT	H1	7954	No	High-quality	100	0	dsDNA	No	Astrithrvirus	known
AATTCCGTTGGGGCTATTT	H1	12912	No	High-quality	100	0	dsDNA	No	Lightbulbvirus	novel
ACTATCTGGCTTGGAGGT	H1	6162	No	High-quality	100	0	dsDNA	Yes	Astrithrvirus	known
ATGCTACGCAGGATATCCT	H1	6141	No	High-quality	100	0	dsDNA	Yes	Astrithrvirus	known
TACGTTACATCAACCGTAC	H1	9334	No	High-quality	100	0	dsDNA	No	Astrithrvirus	novel
TTAATGCGCAGTTCTTAT	H1	11152	No	High-quality	100	0	dsDNA	No	Suoliviridae	known
TTGATGGATATTCTAATAT	H1	6164	No	High-quality	100	0	dsDNA	Yes	Astrithrvirus	novel
TGAAATCTCGATTGATGTG	H1	100168	No	High-quality	100	0	ssDNA	No	Microviridae*	novel
CATGATCATGACTATATCT	H1	22615	No	High-quality	100	0	ssDNA	No	Microviridae	novel
CCCGTGTACTGTGGCATAA	H1	33895	No	High-quality	100	0	ssDNA	No	Microviridae	novel
CAGTTACCCGAGTGCGGAC	H1	99487	No	High-quality	100	0	ssDNA	No	Microviridae	novel
AATCGAAGGTTTATTGATA	H1	6467	No	High-quality	100	0	dsDNA	No	Astrithrvirus	known
AATGTTATCGTTAAATAGG	H1	10290	No	High-quality	100	0	dsDNA	No	Astrithrvirus	known
AGTCTCTGGGATCAACAA	H1	8793	No	High-quality	100	0	dsDNA	No	Astrithrvirus	novel
CATGCCTGGTTTGTTCTGT	H1	15069	No	High-quality	100	0	dsDNA	No	Intestiviridae	known
CCTCTCCATATTCCGCTAT	H1	10614	No	Complete	100	0	dsDNA	No	Astrithrvirus	known
GAGATATACACTTCGTTTA	H1	6151	No	High-quality	100	0	dsDNA	Yes	Astrithrvirus	known
TGATCGTGCCCACTCGGG	H1	11340	No	Complete	100	0	dsDNA	No	Astrithrvirus	novel
TTGACCGCGCCGGGTAGTA	H1	17189	No	High-quality	100	0	unclassified	No	unassigned	novel
ATCCTATTACTTCTGTAGA	H1	16886	No	High-quality	100	0	unclassified	No	unassigned	novel
ATCGGTTTATTTAGGGATT	H1	24352	No	High-quality	100	0	ssDNA	No	Microviridae	novel
CTTTTTTGGGTTCGGTTTT	H1	23134	No	High-quality	100	0	ssDNA	No	Microviridae	novel
ATTGTTTGCTTATTTGGCA	H1	12092	No	High-quality	100	0	dsDNA	No	unassigned	novel
CCAATTTTCTCAATATCTG	H1	14781	No	High-quality	100	0	dsDNA	No	Lambdavirus	novel
CGCATAAACTTTTGCTCAC	H1	9670	No	High-quality	100	0	dsDNA	No	Siphoviridae	known
CGCTGTGCCATTGCGGAAG	H1	12854	No	High-quality	100	0	dsDNA	No	Astrithrvirus	novel
CTGTACTCGTCCATTGTA	H1	6893	No	High-quality	100	0	dsDNA	No	Astrithrvirus	known
GTTCTAGTCGATATCGGGT	H1	6282	No	High-quality	100	0	dsDNA	Yes	Astrithrvirus	known
TCGTTGTTAGCTAAGGTCT	H1	9254	No	High-quality	100	0	dsDNA	No	Astrithrvirus	novel
TGTTCGTGTTCACTTGCCG	H1	22254	No	High-quality	100	0	ssDNA	No	Microviridae	novel
TTCGCTTGGCTTGATTCGT	H1	9900	No	High-quality	100	0	dsDNA	No	Astrithrvirus	novel
CTAATTGCATATTTGTCGA	H1	17288	No	High-quality	100	0	unclassified	No	unassigned	known
CATTCTCAGGGCTTATGG	H1	36263	No	High-quality	100	0	ssDNA	No	Microviridae	novel
CTCCTCTATCGACGTCTTA	H1	6591	No	High-quality	100	0	dsDNA	No	Astrithrvirus	known
CTCGGTTTCCTGACCCCA	H1	47571	No	High-quality	100	0	ssDNA	No	Microviridae	novel
CTCTATTCAGAGTTCTAGT	H1	7693	No	High-quality	100	0	dsDNA	No	Astrithrvirus	novel
CTTCGAGCACAAGTGGATT	H1	8326	No	High-quality	100	0	dsDNA	No	Astrithrvirus	novel
GAGGATGAGTGTCCCGTTA	H1	7536	No	High-quality	100	0	dsDNA	No	Astrithrvirus	novel
GGTAGGCTGAGTGATCTA	H1	14924	No	High-quality	100	0	dsDNA	No	Lightbulbvirus	known
TCATTTCTATGCAGACTAA	H1	10919	No	High-quality	100	0	dsDNA	No	unassigned	novel
CACACCCTGAGATGACATT	H1	23911	No	High-quality	100	0	ssDNA	No	Microviridae	novel
AAGTTCAGCGATGGTGAGG	H1	6855	No	Complete	100	0	dsDNA	No	Astrithrvirus	known
GATCACTGTGTCGACTAGT	H1	7736	No	High-quality	100	0	dsDNA	No	Astrithrvirus	known
TAGATAGTACAGCATTGTT	H1	8960	No	High-quality	100	0	dsDNA	No	Astrithrvirus	novel
CTCAGCCGGAATTATATTT	H1	18295	No	High-quality	100	0	ssDNA	No	Microviridae	novel
GATTAAATCGTCGTCAATT	H1	26853	No	High-quality	100	0	ssDNA	No	Microviridae	novel
AACTATATTAACGCATGTT	H1	19881	No	High-quality	100	0	ssDNA	No	Microviridae	novel
ATTAAGGCAAGAGATAGAG	H1	14819	No	High-quality	100	0	dsDNA	No	Astrithrvirus	novel
CTGGATCCTTTAATGTTTT	H1	19166	No	High-quality	100	0	ssDNA	No	Microviridae	novel
GTCTCAAAACTCATACCGG	H1	6368	No	High-quality	100	0	dsDNA	Yes	Astrithrvirus	known
TCAACTACATCTCTGTATA	H1	11215	No	High-quality	100	0	dsDNA	No	Astrithrvirus	known
TCTCAGTAACTATTAGAGG	H1	66568	No	High-quality	100	0	ssDNA	No	Microviridae	novel
TTGTTGATCGGGAGCGGAC	H1	8879	No	High-quality	100	0	dsDNA	No	Astrithrvirus	known
AAATTGTTACGTCGTTTTA	H1	12138	No	High-quality	100	0	dsDNA	No	unassigned	known
ATTCCGTACGAGGTGGGCA	H1	6352	No	High-quality	100	0	dsDNA	Yes	Astrithrvirus	known
CTTGCTGTTCTTGAGTAAT	H1	8133	No	High-quality	100	0	dsDNA	No	Astrithrvirus	novel
TCCAAGCTAGTTGGTCGTT	H1	12213	No	High-quality	100	0	dsDNA	No	Astrithrvirus	novel
TGATCAATAGCATAGGCGC	H1	6580	No	High-quality	100	0	dsDNA	No	Astrithrvirus	known
TGTCTTTTGTTGGCTATAA	H1	34559	No	High-quality	100	0	ssDNA	No	Microviridae	novel
TTCGGTCTATGAGAGTGGT	H1	7576	No	High-quality	100	0	dsDNA	No	Astrithrvirus	novel
CTCTGTTCCCGAGTTGCTA	H1	6321	No	High-quality	100	0	dsDNA	Yes	Astrithrvirus	known
TATTCTGAGAGTCAAGCGT	H1	7741	No	High-quality	100	0	dsDNA	No	Astrithrvirus	known
TTGGTTTGGTTCAGAATGT	H1	24786	No	High-quality	100	0	ssDNA	No	Microviridae	novel
TTGTTAACACGGTATACAA	H1	7235	No	High-quality	100	0	dsDNA	No	Astrithrvirus	known
GTACCATCGCGCATGGAAT	H1	24782	No	High-quality	100	0	ssDNA	No	Microviridae	novel
CTTTCAGGCTACTGTATCC	H1	50295	No	High-quality	100	0	ssDNA	No	Microviridae	novel
CGAAGGCTGCTTCTGCAGT	H1	17566	No	High-quality	100	0	unclassified	No	unassigned	novel
CTATTGTACTGGTATACGG	H1	27588	No	High-quality	100	0	ssDNA	No	Microviridae	novel
GATGTTGGAGTCTTTTCAA	H1	7351	No	High-quality	100	0	dsDNA	No	Astrithrvirus	known
GCTTGGTATCTACGTGCTG	H1	8570	No	High-quality	100	0	dsDNA	No	Astrithrvirus	novel
AAAGCGGCAATCATGAATC	H1	9180	No	High-quality	100	0	dsDNA	No	Astrithrvirus	novel
AATAGATTTGATTTTAATT	H1	9300	No	High-quality	100	0	dsDNA	No	Astrithrvirus	novel
ATTGGCATTGTCGGGGCGG	H1	8590	No	High-quality	100	0	dsDNA	No	Astrithrvirus	novel
CACGTGGAGATCGTGAGTC	H1	11091	No	High-quality	100	0	dsDNA	No	unassigned	novel
CAGTGATGCTAGGGCAGGG	H1	6361	No	High-quality	100	0	dsDNA	Yes	Astrithrvirus	known
GAGGGGGTGTGCAGCGGAT	H1	6268	No	High-quality	100	0	dsDNA	Yes	Astrithrvirus	known
GTTAGACGCTATTCGGGTA	H1	13368	No	High-quality	100	0	dsDNA	No	unassigned	known
TGACGTTAGCCTCCTGTTA	H1	16173	No	High-quality	100	0	unclassified	No	unassigned	novel
TGCAGTATTGTTCCGCCCA	H1	29256	No	High-quality	100	0	ssDNA	No	Microviridae*	novel
TTGAAATTTGCAACCGGTT	H1	7273	No	High-quality	100	0	dsDNA	No	Astrithrvirus	known
TTGTGTCATATTGGGAATC	H1	29216	No	High-quality	100	0	ssDNA	No	Microviridae	novel
AGGCGTCTCTGCGGTTTTT	H1	6944	No	High-quality	100	0	dsDNA	No	Astrithrvirus	known
CCCAGTGGTTGCTCGTTGT	H1	11826	No	High-quality	100	0	dsDNA	No	unassigned	known
CCGTATGTGATTTTGAAAG	H1	6554	No	High-quality	100	0	dsDNA	No	Astrithrvirus	known
GAAAGTTCATTGTTATTGG	H1	6587	No	High-quality	100	0	dsDNA	No	Astrithrvirus	novel
GAGATACAGTCTGAATTAT	H1	15332	No	High-quality	100	0	unclassified	No	unassigned	novel
TATACTCGTCAATACTGGA	H1	11187	No	Complete	100	0	dsDNA	No	Astrithrvirus	known
TTTCGTCTCGTCGTGGTTT	H1	6443	No	High-quality	100	0	dsDNA	No	Astrithrvirus	known
ATTGGCAGATGAGCTAGTA	H1	102944	No	High-quality	100	0	ssDNA	No	Microviridae	novel
AACCTAATTGCTATTTGTA	H1	6139	No	High-quality	100	0	dsDNA	Yes	Astrithrvirus	known
ATTGTCCGCAACGGTGGGC	H1	5426	No	Complete	100	0	dsDNA	Yes	Astrithrvirus	known
CAACTTATTTGTGCTTACT	H1	5846	No	High-quality	100	0	dsDNA	Yes	Astrithrvirus	known
TCATATTTTTCCTTTCACT	H1	8546	No	Complete	100	0	dsDNA	No	Astrithrvirus	novel
TCCGTTTTTTGCTTGTCAA	H1	9987	No	High-quality	100	0	dsDNA	No	Astrithrvirus	novel
TTGCCAACTCTTAAGATA	H1	24165	No	High-quality	100	0	ssDNA	No	Microviridae	novel
TTCCGTCCGCCCGCCACCT	H1	17202	No	High-quality	100	0	unclassified	No	unassigned	novel
ACCTAATTAATAGTTTGCA	H1	16029	No	High-quality	100	0	unclassified	No	unassigned	novel
AGTTATCGGCTGTTGGCAT	H1	11170	No	High-quality	100	0	dsDNA	No	unassigned	novel
CCTCTTGACAATACAAAT	H1	6832	No	High-quality	100	0	dsDNA	No	Astrithrvirus	known
GATCGAGTATATTGTCTCG	H1	13244	No	High-quality	100	0	dsDNA	No	unassigned	known
GCGTTGCTTCATGTTTTGT	H1	8239	No	High-quality	100	0	dsDNA	No	unassigned	novel
GGCTCCTGTTGTATGAAGC	H1	7418	No	High-quality	100	0	dsDNA	No	Astrithrvirus	known
GTCCCTCTATTCGTATAAA	H1	12301	No	High-quality	100	0	dsDNA	No	unassigned	known
CACGAGTTGACGTAGCTGC	H1	7172	No	High-quality	100	0	dsDNA	No	Astrithrvirus	known
CTACTATAGGGACTAGCAA	H1	19307	No	High-quality	100	0	ssDNA	No	Microviridae	novel
GATATTCCGCTCTCAGCTA	H1	16746	No	High-quality	100	0	unclassified	No	unassigned	novel
GGTCTGTGCGTTCTCAGAG	H1	8064	No	High-quality	100	0	dsDNA	No	Astrithrvirus	known
AAATCCTTTGGATTTTTGT	H1	26385	No	High-quality	100	0	ssDNA	No	Microviridae	novel
CGGATCGTTTACTTTTCGA	H1	51853	No	High-quality	100	0	ssDNA	No	Microviridae	novel
CGATTAATCTTGAAGTTGT	H1	26492	No	High-quality	100	0	ssDNA	No	Microviridae	novel
TGCTTTGGTATAGCATTCC	H1	22959	No	High-quality	100	0	ssDNA	No	Microviridae	novel
TTTTCATTACATTCAGATT	H1	30273	No	High-quality	100	0	ssDNA	No	Microviridae	novel
ATTTTAATAGAATATCTCT	H1	8603	No	High-quality	100	0	dsDNA	No	Astrithrvirus	known
GCTGTGGATATTTAGTGT	H1	7047	No	High-quality	100	0	dsDNA	No	Astrithrvirus	known
TATGAGTTGGCAGCCCTGT	H1	9516	No	High-quality	100	0	dsDNA	No	Astrithrvirus	novel
TCCACGCAGAGTCACATAA	H1	9881	No	High-quality	100	0	dsDNA	No	Astrithrvirus	novel
CATGTTGGTAACAGGACTT	H1	13897	No	High-quality	100	0	dsDNA	No	Suoliviridae	known
AACTCAGGATTTTTGTTCC	H1	8557	No	High-quality	100	0	dsDNA	No	Astrithrvirus	novel
AAGGTATGTCTGTACTACA	H1	8009	No	High-quality	100	0	dsDNA	No	Astrithrvirus	known
ACTCCTTCGTGTTTGCTGG	H1	10057	No	High-quality	100	0	dsDNA	No	Astrithrvirus	known
CGTTGGTTGTGCTGGTGGG	H1	13886	No	High-quality	100	0	dsDNA	No	Astrithrvirus	novel
CTGTTGGCTCTTATATCGT	H1	22634	No	High-quality	100	0	ssDNA	No	Microviridae	novel
GAATTCTAGTATGATTTCT	H1	8933	No	High-quality	100	0	dsDNA	No	Astrithrvirus	novel
GAGTACCGTCAGCTAATCA	H1	7706	No	High-quality	100	0	dsDNA	No	Astrithrvirus	novel
GTTTAGGCGACCTCTCTAT	H1	7595	No	High-quality	100	0	dsDNA	No	Astrithrvirus	novel
TACGCCTTAAGGCGCCCGT	H1	7043	No	High-quality	100	0	dsDNA	No	Astrithrvirus	known
TATCGTTTTCCCACTAGGT	H1	17028	No	High-quality	100	0	unclassified	No	unassigned	novel
TGGTATTAGGTTCGATTGG	H1	6479	No	High-quality	100	0	dsDNA	No	Astrithrvirus	novel
TTCCGTCTTTAGATTATTC	H1	14557	No	High-quality	100	0	dsDNA	No	Lightbulbvirus	known
TTTCTTCGCGTAGGCTATT	H1	15706	No	High-quality	100	0	unclassified	No	unassigned	novel
TTTTATGCCAGTGAGAGGT	H1	19563	No	High-quality	100	0	ssDNA	No	Microviridae	novel
AGGCATAACGTGCGTTGTC	H1	27715	No	High-quality	100	0	ssDNA	No	Microviridae	novel
GTTTATCGGTTCAGTATGG	H1	70170	Yes	High-quality	100	46.53	ssDNA	No	Microviridae	novel
ATTTAAAGGTCAATCAGTT	H1	12063	No	High-quality	100	0	dsDNA	No	Suoliviridae	known
TACCAAGGTCTATCATCAA	H1	11650	No	High-quality	100	0	dsDNA	No	Suoliviridae	known
TCTAGTGCGATTCCAGGTT	H1	9605	No	High-quality	100	0	dsDNA	No	unassigned	novel
GTGGTATACTTCGAGCTAT	H1	32249	No	High-quality	100	0	ssDNA	No	Microviridae*	novel
ATTCCATGATGGTCGTTGT	H1	26936	No	High-quality	100	0	ssDNA	No	Microviridae	novel
TTGTCTGTCCCTCCACGGA	H1	23356	No	High-quality	100	0	ssDNA	No	Microviridae	novel
ATTCCTACGGATGGACTAG	H1	29114	No	High-quality	100	0	ssDNA	No	Microviridae	novel
ACTTTGAGCCGTTCTGGGT	H1	6990	No	High-quality	100	0	dsDNA	No	Astrithrvirus	known
ATCGTAATTGGGGTTTCGA	H1	9219	No	High-quality	100	0	dsDNA	No	Astrithrvirus	novel
ATTGGTTGGATCATTCCGA	H1	16155	No	High-quality	100	0	unclassified	No	unassigned	novel
ATTGTCTTCTAGCGTACT	H1	15590	No	High-quality	100	0	unclassified	No	unassigned	novel
GAGTTACTATAAGGGTTGT	H1	14167	No	High-quality	100	0	dsDNA	No	Astrithrvirus	known
GTTGATTGTTGGGTCGGTT	H1	11795	No	High-quality	100	0	dsDNA	No	Astrithrvirus	novel
TGTGTAATGGCTTCTTTTA	H1	8462	No	High-quality	100	0	dsDNA	No	Astrithrvirus	known
TTGTTTTGTTCGGGCGTA	H1	7304	No	High-quality	100	0	dsDNA	No	unassigned	novel
TTTCATACTTCGTTGTAGG	H1	7448	No	High-quality	100	0	dsDNA	No	Oengusvirus	novel
TTTTCGCCGATCTCAGTT	H1	7141	No	High-quality	100	0	dsDNA	No	Astrithrvirus	known
ATTTCCTTAAGGAGGTGAT	H1	33912	No	High-quality	100	0	ssDNA	No	Microviridae	novel
GGTTTAGACAATCCGTCTT	H1	9521	No	High-quality	100	0	dsDNA	No	Poxviridae	novel
TCCCAGGAGTTAAAGTCA	H1	19651	No	High-quality	100	0	ssDNA	No	Microviridae	novel
TCTGGTCCAGTCGAGATCA	H1	11299	No	High-quality	100	0	dsDNA	No	unassigned	novel
ACATCGGTAATTCCGGGCA	H1	22436	No	High-quality	100	0	ssDNA	No	Microviridae	novel
AAATGGTGTTACACGTTTA	H1	27020	No	High-quality	100	0	ssDNA	No	Microviridae	novel
AGCGTTTTTGTATGTGTGT	H1	17882	No	High-quality	100	0	unclassified	No	unassigned	known
TGTTTTTTGACTCTCATCT	H1	25133	No	High-quality	100	0	ssDNA	No	Microviridae	novel
CATCTGTTGTCTACTATCT	H1	28667	No	High-quality	100	0	ssDNA	No	Microviridae*	novel
ACATAGCCTGGGGGCATTG	H1	14282	No	High-quality	100	0	dsDNA	No	Steigviridae	known
CACCTTGATCGTCTAACTT	H1	11134	No	High-quality	100	0	dsDNA	No	Astrithrvirus	known
CACGTATAAACTTAGCTGG	H1	22422	No	High-quality	100	0	ssDNA	No	Microviridae*	novel
CGATGGGATCGCTTGTTGT	H1	11884	No	High-quality	100	0	dsDNA	No	Astrithrvirus	known
CTTTGTGTCAGTATCGTTC	H1	11166	No	High-quality	100	0	dsDNA	No	Astrithrvirus	known
GGCCGCCGTGCGACTAATC	H1	16109	No	High-quality	100	0	unclassified	No	unassigned	known
TTATAGTGGTTGTATGTTC	H1	11712	No	High-quality	100	0	dsDNA	No	unassigned	known
TTATCAGCACGGCTCTCGG	H1	5785	No	Complete	100	0	dsDNA	Yes	Astrithrvirus	known
TTCATTATAGAAATTAAAG	H1	8977	No	High-quality	100	0	dsDNA	No	Astrithrvirus	novel
TTGCGGGCTGCAAGGGCGT	H1	8378	No	High-quality	100	0	dsDNA	No	Astrithrvirus	known
AAGAATAATGGTTATTTGT	H1	8509	No	High-quality	100	0	dsDNA	No	Astrithrvirus	known
CAACAAAGATCTCGCTGAT	H1	8910	No	Complete	100	0	dsDNA	No	Astrithrvirus	novel
CGCAAGAAACATGTTAGAT	H1	8673	No	High-quality	100	0	dsDNA	No	Astrithrvirus	novel
CTGATGCCATGTAGCATAT	H1	17033	No	High-quality	100	0	unclassified	No	unassigned	novel
GACTTTTATTGTATCCCTT	H1	8772	No	High-quality	100	0	dsDNA	No	Astrithrvirus	known
GCGGGAGACGATGTCTTGG	H1	7431	No	High-quality	100	0	dsDNA	No	Astrithrvirus	novel
GCTGCGCTGAGAGAGGTCT	H1	9770	No	High-quality	100	0	dsDNA	No	unassigned	novel
GCTTTTTAGATGATTAATT	H1	5763	No	Complete	100	0	dsDNA	Yes	Astrithrvirus	known
GTCGGCTTTGATGACATGT	H1	10179	No	High-quality	100	0	dsDNA	No	Astrithrvirus	novel
TATCCTAAATTGGCTTTCC	H1	8358	No	High-quality	100	0	dsDNA	No	Astrithrvirus	novel
TGGACTACTACCCCTGTTT	H1	10674	Yes	High-quality	100	32.48	dsDNA	No	unassigned	known
CAGTGAGTATTAGGACCAT	H1	29094	No	High-quality	100	0	ssDNA	No	Microviridae	novel
CCAGTGGCCGCGACAATAA	H1	14589	No	High-quality	100	0	dsDNA	No	Astrithrvirus	known
CCCGCTAAACGCAGTGGCT	H1	8496	No	High-quality	100	0	dsDNA	No	Astrithrvirus	novel
TAGATTCATTCACCATATG	H1	10179	No	High-quality	100	0	dsDNA	No	Astrithrvirus	known
TTACACCTTGGATGATCAC	H1	11493	No	High-quality	100	0	dsDNA	No	Astrithrvirus	known
TTACGCACTCCGCGACTAT	H1	7447	No	High-quality	100	0	dsDNA	No	Astrithrvirus	novel
ATTCGGAAGACCTTTTGGT	H1	27376	No	High-quality	100	0	ssDNA	No	Microviridae	novel
AATATGAGTTTTCTTGGAT	H1	9757	No	High-quality	100	0	dsDNA	No	unassigned	novel
ACGATAACGTTTGACTTAA	H1	8173	No	High-quality	100	0	dsDNA	No	Astrithrvirus	known
ATTGTGATTCTAGTTGGTT	H1	12003	No	High-quality	100	0	dsDNA	No	Astrithrvirus	novel
CCTCGTTATGGGCGAGCTA	H1	6129	No	High-quality	100	0	dsDNA	Yes	Astrithrvirus	known
CGAAAATCGGCGCAAGAT	H1	36958	No	High-quality	100	0	ssDNA	No	Microviridae	novel
CGCGCATCGGCCTACTGGT	H1	7366	No	High-quality	100	0	dsDNA	No	Steigviridae	novel
CTAAAGCAGATATCTTTTT	H1	7463	No	High-quality	100	0	dsDNA	No	Astrithrvirus	known
GGTCTTCCTGGATCCTGGT	H1	10986	No	High-quality	100	0	dsDNA	No	Astrithrvirus	known
TATGCTGCTAAGCATAAGG	H1	11796	No	High-quality	100	0	dsDNA	No	Astrithrvirus	known
TGTATCTATGGTGCTGTTC	H1	6921	No	High-quality	100	0	dsDNA	No	Astrithrvirus	known
TGTCCTCTCGTCTATTTTA	H1	9494	No	High-quality	100	0	dsDNA	No	Astrithrvirus	novel
TTAATCTTTCTTGCCTTTC	H1	5763	No	Complete	100	0	dsDNA	Yes	Astrithrvirus	known
ACAACTCCTAGTATTCAAC	H1	26075	No	High-quality	100	0	ssDNA	No	Microviridae	novel
AGTTCCGGGGTCCATCGAC	H1	17505	No	High-quality	100	0	unclassified	No	unassigned	novel
ATCACCTGGTGCTGCAAAC	H1	7979	No	High-quality	100	0	dsDNA	No	Astrithrvirus	novel
CCGGGCTAGTTCTGGGTTT	H1	4801	No	Complete	100	0	dsDNA	Yes	Astrithrvirus	novel
CTCAGGGGCCGCGATAGG	H1	7740	No	High-quality	100	0	dsDNA	No	Astrithrvirus	known
GAATCTTGACTATATTCTG	H1	12545	No	High-quality	100	0	dsDNA	No	unassigned	novel
GCTGTTCCCAGGTTTTTAC	H1	15349	No	High-quality	100	0	unclassified	No	unassigned	novel
ACATGATATGAAGCTTTGT	H1	13337	No	High-quality	100	0	dsDNA	No	Astrithrvirus	novel
ATGGTATACTACCGATCTT	H1	5968	No	High-quality	100	0	dsDNA	Yes	Astrithrvirus	known
ATTATCGTCTTTACCGGGT	H1	7938	No	High-quality	100	0	dsDNA	No	Astrithrvirus	known
ATTCTTCTTTCGCTCCCTG	H1	12441	No	High-quality	100	0	dsDNA	No	unassigned	known
CGGATTTTTGGGTCGCCTG	H1	11234	No	High-quality	100	0	dsDNA	No	unassigned	novel
CTATTCTCCTAGCGTGTGC	H1	9602	No	High-quality	100	0	dsDNA	No	Astrithrvirus	novel
GTCACGGTGTATAATCGTG	H1	7117	No	High-quality	100	0	dsDNA	No	Astrithrvirus	novel
GTCGTGAATCGTCACTAGT	H1	10278	No	High-quality	100	0	dsDNA	No	unassigned	novel
TGACAGCTTGTCCTAGTTT	H1	9317	No	High-quality	100	0	dsDNA	No	Astrithrvirus	novel
TGTTACGTTTTTGTTCCT	H1	35053	No	High-quality	100	0	ssDNA	No	Microviridae	novel
ACCAGTACGTAGTTCCTTT	H1	13750	No	High-quality	100	0	dsDNA	No	unassigned	novel
CCGCTTGGCCGTTCCACAT	H1	7507	No	High-quality	100	0	dsDNA	No	Astrithrvirus	known
TAATCATGGAGGCGGCTCG	H1	8277	No	High-quality	100	0	dsDNA	No	Astrithrvirus	known
TACCCATGCTTTCCCATAC	H1	10363	No	High-quality	100	0	dsDNA	No	Astrithrvirus	novel
TGGTTTCTTCATGAGCGAT	H1	7651	No	High-quality	100	0	dsDNA	No	Astrithrvirus	known
TTAAGATCTTGCCATACTA	H1	8062	No	Complete	100	0	dsDNA	No	Astrithrvirus	novel
TTACCTGACGCACGCGGCG	H1	5106	No	High-quality	100	0	dsDNA	Yes	Astrithrvirus	novel
TTTCATCAGCCGCTTGCAT	H1	7529	No	High-quality	100	0	dsDNA	No	Astrithrvirus	known
CCCCGGGGCTCATTAGCCT	H1	32799	No	High-quality	100	0	ssDNA	No	Microviridae	novel
GCGTTTTACTCAAATGCAA	H1	12916	No	High-quality	100	0	dsDNA	No	Astrithrvirus	known
GGACACCGTGTGTACGCGT	H1	9308	No	High-quality	100	0	dsDNA	No	Astrithrvirus	novel
TGTGGACAATGGCTATGGG	H1	9244	No	High-quality	100	0	dsDNA	No	Astrithrvirus	novel
CGGCGGCATTTCCTTTAGT	H1	7964	No	Complete	100	0	dsDNA	No	Astrithrvirus	novel
CTTCCGCTCTGGACTATTA	H1	13374	No	High-quality	100	0	dsDNA	No	Weiservirinae	known
TCAGATCTAGGAATATTAT	H1	23849	No	High-quality	100	0	ssDNA	No	Microviridae	novel
CGTACTGAAGTTTTGTCGA	H1	8215	No	High-quality	100	0	dsDNA	No	unassigned	novel
GCTCCAGTAGTTTCGAATC	H1	12881	No	High-quality	100	0	dsDNA	No	Lambdavirus	novel
GCTTTGTGTGATAATTGGC	H1	37332	No	High-quality	100	0	ssDNA	No	Microviridae	novel
GGGTAATGACTGATAGGGG	H1	8487	No	High-quality	100	0	dsDNA	No	Astrithrvirus	novel
TCGTTGTGGCCGGATATTA	H1	6303	No	High-quality	100	0	dsDNA	Yes	Astrithrvirus	novel
TTTTGGAGGCGTAGTTAAT	H1	7231	No	High-quality	100	0	dsDNA	No	Astrithrvirus	known
TTCGCTTGCACGTGATGGG	H1	58806	No	High-quality	100	0	ssDNA	No	Microviridae	novel
ACATGGTGTTTTGCTAATT	H1	8185	No	High-quality	100	0	dsDNA	No	Astrithrvirus	novel
ACTTGCAGCCGTGACCGCG	H1	9392	No	High-quality	100	0	dsDNA	No	Astrithrvirus	novel
AGTCAGTTACTTGCAGGTG	H1	74855	No	High-quality	100	0	ssDNA	No	Microviridae	novel
ATAGGTTGTTGGGTTTTAG	H1	7673	No	Complete	100	0	dsDNA	No	Astrithrvirus	novel
ATTAGTTTATCATTTGAGA	H1	6963	No	High-quality	100	0	dsDNA	No	Astrithrvirus	known
CAACCGTCTACGTCTTAGA	H1	7704	No	High-quality	100	0	dsDNA	No	Astrithrvirus	known
CAGTTTCTCAGTAGGCTGT	H1	8071	No	High-quality	100	0	dsDNA	No	Astrithrvirus	novel
CCAAGATTATTAGGTGTCA	H1	18594	No	High-quality	100	0	ssDNA	No	Microviridae	novel
CCTGAAATCTACTCCGGTG	H1	8776	No	High-quality	100	0	dsDNA	No	Astrithrvirus	novel
CCTGGCATGGGCTGGATAT	H1	9833	No	High-quality	100	0	dsDNA	No	unassigned	novel
CGTTATGCGTGTTCGGCGG	H1	6913	No	High-quality	100	0	dsDNA	No	Astrithrvirus	known
CTCTTTTCGAACATCTCAA	H1	11566	No	High-quality	100	0	dsDNA	No	unassigned	novel
GACTTTCGCCTAGGTTATG	H1	6082	No	High-quality	100	0	dsDNA	Yes	Astrithrvirus	known
GAGCTCTGCCCTTATTGTT	H1	37101	No	High-quality	100	0	ssDNA	No	Microviridae	novel
GTCCGTTCTGTATTCTCTC	H1	9758	Yes	High-quality	100	39.1	dsDNA	No	unassigned	novel
TAAGAACATATTGACTAAA	H1	6710	No	High-quality	100	0	dsDNA	No	Astrithrvirus	known
TCCTGAAGCTACCGTAGCG	H1	7144	No	High-quality	100	0	dsDNA	No	unassigned	novel
TCGGTCGCAATCTAGTCCC	H1	6488	No	High-quality	100	0	dsDNA	No	Astrithrvirus	known
TCTACTCAATCGCTACTGT	H1	13142	No	High-quality	100	0	dsDNA	No	Astrithrvirus	novel
TCTGAGTGGTTGTAGATTC	H1	6835	No	High-quality	100	0	dsDNA	No	Astrithrvirus	known
TTCTTTGATGGTATGGTAA	H1	7387	No	High-quality	100	0	dsDNA	No	Astrithrvirus	novel
TTTTCAGCTGACCAGTGGT	H1	5126	No	Complete	100	0	dsDNA	Yes	Astrithrvirus	known
CATGGTGAAGTTATGTTCC	H1	103768	No	High-quality	100	0	ssDNA	No	Microviridae	novel
TCGCATGTAATTGTTCCGT	H1	17897	No	High-quality	100	0	unclassified	No	unassigned	known
ACGTTTCAAAGCGTATGCG	H1	13233	No	High-quality	100	0	dsDNA	No	unassigned	novel
AGTCTGTGTTCCTGATATT	H1	6383	No	High-quality	100	0	dsDNA	Yes	Astrithrvirus	known
AATAAAGGATTTCTGTCTA	H1	21970	No	High-quality	100	0	ssDNA	No	Microviridae	novel
TAGAATTTTTGGTTTGGGT	H1	19100	No	High-quality	100	0	ssDNA	No	Microviridae	novel
CTTGGCAAGAGGCTATGAG	H1	31066	No	High-quality	100	0	ssDNA	No	Microviridae	novel
ATAAGACCACCATATTTTA	H1	23766	No	High-quality	100	0	ssDNA	No	Microviridae	novel
ACAGTCTTATCTAATACT	H1	21656	No	High-quality	100	0	ssDNA	No	Microviridae	novel
TCGCTATAGAACCACGGGA	H1	26494	No	High-quality	100	0	ssDNA	No	Microviridae*	novel
AGCTACGCCCGCTGGCCAC	H1	16396	No	High-quality	100	0	unclassified	No	unassigned	novel
CATAGGTATGAGCTGATTT	H1	25965	No	High-quality	100	0	ssDNA	No	Microviridae	novel
GTATGGCTCTATGTGAATG	H1	26145	No	High-quality	100	0	ssDNA	No	Microviridae	novel
ACTTGCTATGCAGATGTTT	H1	6297	No	High-quality	100	0	dsDNA	Yes	Astrithrvirus	known
AGGTTTGCTCAGAATTTGC	H1	6359	No	High-quality	100	0	dsDNA	Yes	Astrithrvirus	known
CCACCTTCGGGTGGCTGCG	H1	6290	No	High-quality	100	0	dsDNA	Yes	Astrithrvirus	novel
CCACGTACAGTTATCACTC	H1	9906	No	High-quality	100	0	dsDNA	No	unassigned	novel
CGTACGTAACTTCTTGGCT	H1	16824	No	High-quality	100	0	unclassified	No	unassigned	novel
CTCTTTGGGCTTCGGCGGT	H1	7358	No	High-quality	100	0	dsDNA	No	Astrithrvirus	known
CTTTAGCGTTTTCCCTGGT	H1	10561	No	High-quality	100	0	dsDNA	No	Astrithrvirus	known
GGGCGAATGATTAACCCAA	H1	27100	No	High-quality	100	0	ssDNA	No	Microviridae	novel
GTAGTGCAGGGCCGTGTAT	H1	8506	No	High-quality	100	0	dsDNA	No	Astrithrvirus	novel
GTCACGATATCCGTATCTC	H1	9930	No	High-quality	100	0	dsDNA	No	Astrithrvirus	known
GTCTAAGAGGAGTTTATGG	H1	9065	No	High-quality	100	0	dsDNA	No	Astrithrvirus	novel
GTCTTTCGGAGCAGAGAGT	H1	7359	No	High-quality	100	0	dsDNA	No	Astrithrvirus	known
TTGGAGTTGAGTTCTGGTT	H1	6962	No	High-quality	100	0	dsDNA	No	Astrithrvirus	known
ACCTTCAAGGGCATCCTTT	H1	6188	No	High-quality	100	0	dsDNA	Yes	Astrithrvirus	known
CCCAACCAGCACTGGGTAC	H1	45624	No	High-quality	100	0	ssDNA	No	Microviridae	novel
CCGGGAATTTCGTGTTTGT	H1	15657	No	High-quality	100	0	unclassified	No	unassigned	novel
CGGCTCCCTAATTTCTATT	H1	14566	No	High-quality	100	0	dsDNA	No	Astrithrvirus	novel
GGCTCGACGATAGCCCTAA	H1	14387	No	High-quality	100	0	dsDNA	No	Lightbulbvirus	known
GGTTTATATATGGTCGGGA	H1	8687	No	High-quality	100	0	dsDNA	No	Astrithrvirus	known
GTACGGTTCGTAGATCTTG	H1	6948	No	High-quality	100	0	dsDNA	No	Astrithrvirus	known
GTTTTGTGTCATCCTTCAT	H1	6222	No	High-quality	100	0	dsDNA	Yes	unassigned	novel
TCGGGGTAGAAGACACGGA	H1	13341	No	High-quality	100	0	dsDNA	No	Astrithrvirus	known
TTGTTCTCATAGAAAGAGT	H1	6912	No	High-quality	100	0	dsDNA	No	Astrithrvirus	known
ATTAGGAAAGCCTTTTACG	H1	21324	No	High-quality	100	0	ssDNA	No	Microviridae	novel
TCCCCGCTCGTCTCGGACC	H1	51124	No	High-quality	100	0	ssDNA	No	Microviridae	novel
TCTGTCGAGGTTTGGGCCA	H1	6658	No	High-quality	100	0	dsDNA	No	Astrithrvirus	known
TTGATCTCATGGAGTTTCA	H1	6913	No	High-quality	100	0	dsDNA	No	Astrithrvirus	known
TTGTTTGTTCTGTGATGGA	H1	26951	No	High-quality	100	0	ssDNA	No	Microviridae*	novel
CTCAATTGCTTGTGACTAT	H1	31719	No	High-quality	100	0	ssDNA	No	Microviridae	novel
AAAGTGGTCGGCGAGTTCG	H1	6584	No	High-quality	100	0	dsDNA	No	Astrithrvirus	known
ACTCACGACCGCCTGCGAG	H1	12492	No	High-quality	100	0	dsDNA	No	Astrithrvirus	novel
GCCCTATGGGACGTTTGCT	H1	9966	No	High-quality	100	0	dsDNA	No	unassigned	novel
GTTTGCGTGTGTTCATTTG	H1	11593	No	High-quality	100	0	dsDNA	No	unassigned	known
TGTCGCTTTGTAGGATTGT	H1	10848	No	High-quality	100	0	dsDNA	No	unassigned	novel
TGCTTCACCTGGCACTATT	H1	16298	No	High-quality	100	0	unclassified	No	unassigned	novel
ATGGAAGTTGTAGGTGCTC	H1	10354	No	High-quality	100	0	dsDNA	No	unassigned	novel
CGATACATGCAGTAGGGTT	H1	16501	No	High-quality	100	0	unclassified	No	unassigned	novel
CTTTTGCTCGGGTAGCGTC	H1	8956	No	High-quality	100	0	dsDNA	No	Astrithrvirus	novel
CACACCTAAATTATCAGCT	H1	22433	No	High-quality	100	0	ssDNA	No	Microviridae	novel
CATCTTGTTTTTCGTCTAG	H1	7005	No	High-quality	100	0	dsDNA	No	Astrithrvirus	novel
GCCCTCTTCCTACGGTGTG	H1	7982	No	High-quality	100	0	dsDNA	No	Astrithrvirus	novel
TTGCATGACTGGTACCGTC	H1	12049	No	High-quality	100	0	dsDNA	No	Lightbulbvirus	known
ACCTATATGGGGTACGGCT	H1	10767	No	High-quality	100	0	dsDNA	No	Astrithrvirus	known
ACGTCCCTGGATTACAAAC	H1	7035	No	High-quality	100	0	dsDNA	No	Astrithrvirus	known
ATAATCGTGGTTCCAGTTC	H1	12231	No	High-quality	100	0	dsDNA	No	unassigned	known
GCATCGGTCGGAGACATGT	H1	12517	No	High-quality	100	0	dsDNA	No	unassigned	novel
GCTGGGCGATTCGGCAAGA	H1	7239	No	High-quality	100	0	dsDNA	No	Astrithrvirus	known
GGTGTCAGGGGGAATAGCT	H1	10683	No	High-quality	100	0	dsDNA	No	Astrithrvirus	known
TGCTTTGAGGATCGTGGAT	H1	7673	No	High-quality	100	0	dsDNA	No	unassigned	novel
ACAGGTTTGGTTACTCCAT	H1	13976	No	High-quality	100	0	dsDNA	No	Astrithrvirus	novel
CATCCATTTCGCCGCTACT	H1	10876	No	High-quality	100	0	dsDNA	No	Astrithrvirus	known
CATTCTGGTATGTTATGGT	H1	53611	No	High-quality	100	0	ssDNA	No	Microviridae*	novel
CCCCCTTTAGAGTCGGCTG	H1	6374	No	High-quality	100	0	dsDNA	Yes	Astrithrvirus	known
CCCTCGATCGCTGCTAAAT	H1	35711	No	High-quality	100	0	ssDNA	No	Microviridae	novel
CCTTACAGCGGTGCATAGA	H1	11916	No	High-quality	100	0	dsDNA	No	Astrithrvirus	novel
CTAGTTCCCTGCTAATGGT	H1	8250	No	High-quality	100	0	dsDNA	No	Astrithrvirus	novel
GCCTTATCTTGGGTACGTC	H1	12660	No	High-quality	100	0	dsDNA	No	Astrithrvirus	novel
GCTGCCTATATACCAGTTA	H1	9520	No	High-quality	100	0	dsDNA	No	Astrithrvirus	novel
GGGTAGGGTTTCTGCGTTT	H1	12488	No	High-quality	100	0	dsDNA	No	unassigned	novel
TTTGCTTTGATTGCATAAA	H1	10610	No	High-quality	100	0	dsDNA	No	unassigned	novel
TGCGACGTAACGTAGCATA	H1	29477	No	High-quality	100	0	ssDNA	No	Microviridae	novel
AAGGCCCTCTGCCTGTACC	H1	7566	No	High-quality	100	0	dsDNA	No	Astrithrvirus	novel
AAGTTCGAGTGCCGCCGAA	H1	38881	No	High-quality	100	0	ssDNA	No	Microviridae	novel
CCGATCCGGAAAGAGAGGG	H1	5955	No	Complete	100	0	dsDNA	Yes	Astrithrvirus	known
CGTCTTCTAAACATACTAC	H1	8223	No	High-quality	100	0	dsDNA	No	Astrithrvirus	novel
CTTTACCGTTACCCCCAAG	H1	8966	No	High-quality	100	0	dsDNA	No	Astrithrvirus	novel
GTGCTTTGTATGTGACTGG	H1	9014	No	High-quality	100	0	dsDNA	No	Astrithrvirus	novel
TAACATATATTCTCAATAT	H1	18698	No	High-quality	100	0	ssDNA	No	Microviridae	novel
TCCGTACAACTGTAATAAG	H1	11603	No	High-quality	100	0	dsDNA	No	Astrithrvirus	known
TTTTCACTGCTGGTTACCT	H1	6107	No	High-quality	100	0	dsDNA	Yes	Astrithrvirus	known
TTGTTTCGAGGGGTAGTTA	H1	17068	No	High-quality	100	0	unclassified	No	unassigned	novel
CTCGTAACGTAAGGTTGGG	H1	15763	No	High-quality	100	0	unclassified	No	unassigned	novel
CCCCTGGGTCCCCAAGTGC	H1	8144	No	High-quality	100	0	dsDNA	No	Astrithrvirus	known
CGATGCGGTGCGGGAACGG	H1	9159	No	High-quality	100	0	dsDNA	No	Astrithrvirus	novel
CTTAACGCTCAAGAATATT	H1	10482	No	High-quality	100	0	dsDNA	No	unassigned	novel
GTCCTCGCTTGGATGTTCT	H1	6323	No	High-quality	100	0	dsDNA	Yes	unassigned	novel
CTTCTCAGTCAACTCGTGC	H1	22998	No	High-quality	100	0	ssDNA	No	Microviridae	novel
TGCAAATTATACCCAAGAA	H1	6504	No	High-quality	100	0	dsDNA	No	Astrithrvirus	known
TGCTCATCATATTTAGAGT	H1	8419	No	High-quality	100	0	dsDNA	No	Astrithrvirus	known
CTTGAATATTGCCGGGGTT	H1	34572	No	High-quality	100	0	ssDNA	No	Microviridae	novel
TCTCCTATATTATGTGAT	H1	29593	No	High-quality	100	0	ssDNA	No	Microviridae*	novel
CAGGTATCTATGTAACGTT	H1	5834	No	High-quality	100	0	dsDNA	Yes	Astrithrvirus	novel
CCTGCGCTATAGGAAAAGT	H1	7617	No	High-quality	100	0	dsDNA	No	Astrithrvirus	known
CGCTCTCCATTTAATCTTA	H1	35090	No	High-quality	100	0	ssDNA	No	Microviridae*	novel
AACTTAAGTCGGGTCTGTT	H1	16359	No	High-quality	100	0	unclassified	No	unassigned	novel
AAGTTAATCTTGTCCTGCA	H1	7853	No	High-quality	100	0	dsDNA	No	Astrithrvirus	novel
CAGTTCTTGTCAAGCTGCA	H1	7327	No	High-quality	100	0	dsDNA	No	Astrithrvirus	known
GCGAGTAAATCAATTGCCT	H1	11795	No	High-quality	100	0	dsDNA	No	unassigned	novel
GTAAGTTCCGATTCATTTT	H1	5763	No	Complete	100	0	dsDNA	Yes	unassigned	novel
TAGGCCCGGTTAAGTGTGC	H1	11908	No	High-quality	100	0	dsDNA	No	Winoviridae	novel
TCCTTGTATCCATCTGGGA	H1	9765	No	Complete	100	0	dsDNA	No	unassigned	novel
AACTATCGAGCATTGTTTG	H1	6861	No	High-quality	100	0	dsDNA	No	Astrithrvirus	known
ATTAGGTGTGACTGTTCTT	H1	51187	No	High-quality	100	0	ssDNA	No	Microviridae	novel
CCGCGTTCATCCTGTGGGT	H1	6462	No	High-quality	100	0	dsDNA	No	Astrithrvirus	known
GGTCATTTCCCTATTCGAT	H1	7252	No	High-quality	100	0	dsDNA	No	Astrithrvirus	known
GTGGTTTTTAATGTCGTCT	H1	11077	No	High-quality	100	0	dsDNA	No	Astrithrvirus	known
GTGTCCCGTACAGAAGTGT	H1	11608	No	High-quality	100	0	dsDNA	No	Astrithrvirus	novel
TCCCGCTATTTCGTACATC	H1	8420	No	High-quality	100	0	dsDNA	No	Astrithrvirus	novel
GTTATCCGTAGAAATGGTG	H1	32951	No	High-quality	100	0	ssDNA	No	Microviridae	novel
CTACCGTACCCGACATTA	H1	7961	No	Complete	100	0	dsDNA	No	Astrithrvirus	known
CTCTATGGTTCTGGTCTAA	H1	15054	No	High-quality	100	0	dsDNA	No	Donellivirus	known
GAATTTCGACGGGGGTGGC	H1	9839	No	High-quality	100	0	dsDNA	No	Suoliviridae	novel
GATCTTTCCCCCCTAGATA	H1	23328	No	High-quality	100	0	ssDNA	No	Microviridae	novel
GTGTCAGAGAACCTTGGTC	H1	7363	No	High-quality	100	0	dsDNA	No	Astrithrvirus	novel
GTTGCATTTGTGTGTTCGA	H1	7867	No	High-quality	100	0	dsDNA	No	Astrithrvirus	novel
TAGTTTTCAGCGGTGGGGA	H1	55448	No	Complete	100	0	ssDNA	No	Microviridae	novel
TGATGTCTCTCTAGCGGTA	H1	10688	No	High-quality	100	0	dsDNA	No	Astrithrvirus	novel
ATTAGAGTGGTCTATACCT	H1	11838	No	High-quality	100	0	dsDNA	No	unassigned	known
CATAACCTCATCTATGGTG	H1	30479	No	High-quality	100	0	ssDNA	No	Microviridae	novel
AATGGTGCTATCCTCATCT	H1	8740	No	High-quality	100	0	dsDNA	No	Astrithrvirus	novel
ACGTATGTTTTTGCAAAAT	H1	14655	No	High-quality	100	0	dsDNA	No	Astrithrvirus	novel
GACGATCACGCATCTGTTT	H1	8053	No	High-quality	100	0	dsDNA	No	Astrithrvirus	novel
GTTTGAAAGCATTAACATG	H1	10041	No	High-quality	100	0	dsDNA	No	Astrithrvirus	known
TAGTTTTCACGGAATGGAA	H1	8343	No	High-quality	100	0	dsDNA	No	Astrithrvirus	known
TGATAATTTTCGTTGTAAG	H1	40722	No	High-quality	100	0	ssDNA	No	Microviridae	novel
TGTGTGGGAAGGTTTTACA	H1	9600	No	High-quality	100	0	dsDNA	No	Astrithrvirus	novel
CCTTGCGGATGAGGGTCAT	H1	6924	No	High-quality	100	0	dsDNA	No	Astrithrvirus	known
CTTGGTAAGTTGCTACGCC	H1	7818	No	High-quality	100	0	dsDNA	No	Astrithrvirus	known
GATGTCTCCTTCTCGACTT	H1	8648	No	High-quality	100	0	dsDNA	No	Astrithrvirus	novel
GTATTTGTCAGTATAGGAG	H1	9859	No	High-quality	100	0	dsDNA	No	unassigned	known
TCATTTAGATTGTCAGTAT	H1	5856	No	High-quality	100	0	dsDNA	Yes	Astrithrvirus	known
TTAGTTAAACTTTGCGGAT	H1	14913	No	High-quality	100	0	dsDNA	No	unassigned	novel
CGTCATGAGTTCACGTGCT	H1	26206	No	High-quality	100	0	ssDNA	No	Microviridae	novel
ATGGTCAACTGATTCGTG	H1	27231	No	High-quality	100	0	ssDNA	No	Microviridae	novel
ATTATGCCTGGAGGTTAAC	H1	7196	No	High-quality	100	0	dsDNA	No	Astrithrvirus	known
ATTGGGCCAATAGTGATTG	H1	6374	No	High-quality	100	0	dsDNA	Yes	Astrithrvirus	known
CGTTTCAGGATAAAGCTTG	H1	6392	No	High-quality	100	0	dsDNA	Yes	unassigned	novel
CTCGATTCCTTGGATGACT	H1	9754	No	High-quality	100	0	dsDNA	No	unassigned	novel
GATTGTCTCTTAAGCAATA	H1	18656	No	High-quality	100	0	ssDNA	No	Microviridae	novel
GGGAGTTGTTATGGTGCAT	H1	12260	No	High-quality	100	0	dsDNA	No	Suoliviridae	novel
GTTCTTGGTTAATGGCTTA	H1	9397	No	High-quality	100	0	dsDNA	No	Astrithrvirus	novel
GTTTGGGAGAATAGCACCT	H1	8498	No	High-quality	100	0	dsDNA	No	Astrithrvirus	known
TCTCGTCAACCACAAACCT	H1	51500	No	High-quality	100	0	ssDNA	No	Microviridae	novel
AAACGTGCATATCCACCGT	H1	7894	No	High-quality	100	0	dsDNA	No	Astrithrvirus	novel
AGCTGCCTTAAAAATAGTA	H1	9144	No	High-quality	100	0	dsDNA	No	Astrithrvirus	novel
ATGTGGATTGTTGCGCGTT	H1	6817	No	High-quality	100	0	dsDNA	No	Astrithrvirus	novel
GTCTATTGTCGTTCGTTTA	H1	8005	No	High-quality	100	0	dsDNA	No	Astrithrvirus	known
TTAAGCTGCATATATATGC	H1	6898	No	High-quality	100	0	dsDNA	No	Astrithrvirus	known
TTCTTTATCGGTATGCATA	H1	15442	No	High-quality	100	0	unclassified	No	unassigned	known
TTGGAAGACACCATATTCA	H1	7897	No	High-quality	100	0	dsDNA	No	Astrithrvirus	novel
ATTTCTTGGGAACTTTGGT	H1	12199	No	High-quality	100	0	dsDNA	No	unassigned	novel
ATTTTGTTTGGAGTACTCG	H1	8301	No	High-quality	100	0	dsDNA	No	Astrithrvirus	novel
GATTCTGGAGCTTACTTGG	H1	10352	No	High-quality	100	0	dsDNA	No	Astrithrvirus	known
TTGTACGTCCCTTTTTAGG	H1	15618	No	High-quality	100	0	unclassified	No	unassigned	novel
TTTTTTGTGAAATCGATTC	H1	25765	No	High-quality	100	0	ssDNA	No	Microviridae	novel
AACAGAACCAGTAGTTAAA	H1	6758	No	High-quality	100	0	dsDNA	No	Astrithrvirus	known
ATTTTATGTTCTGGGTGTC	H1	13686	No	High-quality	100	0	dsDNA	No	Steigviridae	known
CAGCTATGGAGCGCAGTG	H1	7663	No	High-quality	100	0	dsDNA	No	Astrithrvirus	novel
CTTCTGGTGACAGTTGCTG	H1	17243	No	High-quality	100	0	unclassified	No	unassigned	novel
GAATTTCTGACCTGTTCCT	H1	7601	No	High-quality	100	0	dsDNA	No	Astrithrvirus	known
GATGTTGAGATCGTGGGTC	H1	12179	No	High-quality	100	0	dsDNA	No	Astrithrvirus	novel
GCTCGCAAACTGTAAGGAG	H1	8952	No	High-quality	100	0	dsDNA	No	Astrithrvirus	novel
TTGAGGCGTGTTTTTCCTG	H1	8268	No	High-quality	100	0	dsDNA	No	Astrithrvirus	known
AGGTTGGCATAGGTCAGCT	H1	11865	No	High-quality	100	0	dsDNA	No	unassigned	novel
GTAATTTTTCGTTCGTTTA	H1	8776	No	High-quality	100	0	dsDNA	No	Astrithrvirus	novel
GTAGTGTACGTTATAATGA	H1	6336	No	High-quality	100	0	dsDNA	Yes	Astrithrvirus	novel
TCTGCGCAAGGTATTGCCT	H1	13248	No	High-quality	100	0	dsDNA	No	Lightbulbvirus	known
TGGGCCGGTTCCCTCACCA	H1	13149	No	High-quality	100	0	dsDNA	No	unassigned	novel
TTGTTACGCACGGATAGTC	H1	15846	No	High-quality	100	0	unclassified	No	unassigned	novel
CCGATGTATTGTAATCTCG	H1	27227	No	High-quality	100	0	ssDNA	No	Microviridae	novel
AACGGTGTGATTGGAGCAA	H1	5958	No	High-quality	100	0	dsDNA	Yes	Astrithrvirus	known
ATGAGTCCTTCAAATGCGA	H1	7331	No	High-quality	100	0	dsDNA	No	Astrithrvirus	known
ATTCTGCAATTCCCTTGAT	H1	10052	No	High-quality	100	0	dsDNA	No	Herelleviridae	novel
CTTTACTGGGGACTCTGGC	H1	53419	No	High-quality	100	0	ssDNA	No	Microviridae*	novel
CTTTTGGCTGTGGTTACGC	H1	12613	No	High-quality	100	0	dsDNA	No	Astrithrvirus	novel
GGATGTCCGCACCCGAATT	H1	11553	No	High-quality	100	0	dsDNA	No	Steigviridae	novel
GGGTGACCTGGAGGCGTTC	H1	14232	No	High-quality	100	0	dsDNA	No	Astrithrvirus	known
GTCATGGTTTCTATTTTAC	H1	11741	No	High-quality	100	0	dsDNA	No	unassigned	known
TGCGCTTACACCGTCTGGT	H1	11911	No	High-quality	100	0	dsDNA	No	unassigned	known
AAAGTACGTCGAGGGAGTG	H1	24784	No	High-quality	100	0	ssDNA	No	Microviridae*	novel
AGTTGCAGGTCAAGAGAGT	H1	20490	No	High-quality	100	0	ssDNA	No	Microviridae	novel
AGGTTTGAAATGCGGTAAA	H1	17931	No	High-quality	100	0	unclassified	No	unassigned	known
ATATACTCAATGGTGAGCT	H1	12389	No	High-quality	100	0	dsDNA	No	Astrithrvirus	novel
GCGGTTCGCTAAAGCGTCA	H1	8716	No	High-quality	100	0	dsDNA	No	Astrithrvirus	known
GTTACTAGTAATACTAGGC	H1	11732	No	High-quality	100	0	dsDNA	No	unassigned	novel
TGGATATGAGATTGGTCGG	H1	24401	No	High-quality	100	0	ssDNA	No	Microviridae	novel
ACCCGAGCGCCAGGATGTT	H1	10807	No	High-quality	100	0	dsDNA	No	Astrithrvirus	known
AGTTGTCTCTTTTGGTTTG	H1	7415	No	High-quality	100	0	dsDNA	No	Astrithrvirus	novel
CAGGGTGTGCTCAACAACG	H1	51385	No	High-quality	100	0	ssDNA	No	Microviridae	novel
GGGGCTCTGTTTGCCGACC	H1	9382	No	High-quality	100	0	dsDNA	No	Astrithrvirus	novel
TAACACCGACCCAATCATA	H1	7458	No	High-quality	100	0	dsDNA	No	Astrithrvirus	novel
TATGTATATCAATACGGTC	H1	6790	No	High-quality	100	0	dsDNA	No	unassigned	novel
TGAGCTCGTCCATGACCCT	H1	22078	No	High-quality	100	0	ssDNA	No	Microviridae	novel
GTCCTTGCCTTGATTTTTA	H1	15548	No	High-quality	100	0	unclassified	No	unassigned	novel
GTCGCACTGCTTTAAGTCC	H1	12174	No	High-quality	100	0	dsDNA	No	Astrithrvirus	novel
TGGTGTAAGATTAGTTTAT	H1	28259	No	High-quality	100	0	ssDNA	No	Microviridae	novel
TTATATCCGGTATATTCTT	H1	28598	No	High-quality	100	0	ssDNA	No	Microviridae	novel
GTCAAAGGTATAGGTGGTT	H1	36116	No	High-quality	100	0	ssDNA	No	Microviridae	novel
CCAATCTGTCACCGGCCTA	H1	13842	No	High-quality	100	0	dsDNA	No	Suoliviridae	known
CCTCCCCGTAAACGCTTCA	H1	8235	No	Complete	100	0	dsDNA	No	Astrithrvirus	known
GACGTCATAAAGACTTTCA	H1	5743	No	Complete	100	0	dsDNA	Yes	Astrithrvirus	novel
GCTTGCTTGGGGTGAAGTC	H1	8716	No	High-quality	100	0	dsDNA	No	unassigned	novel
GTCATCCTTGTTGCGAGAT	H1	8576	No	High-quality	100	0	dsDNA	No	Astrithrvirus	known
TCTTTTTATCAAGCTACTC	H1	7863	No	High-quality	100	0	dsDNA	No	Astrithrvirus	novel
TTCAATACAACTCACACGC	H1	7106	No	High-quality	100	0	dsDNA	No	Salasmaviridae	novel
TGGGGTTTAAGCTGTGCTT	H1	101625	No	High-quality	100	0	ssDNA	No	Microviridae	novel
TTGGCCGCAAGAGCGGCGA	H1	30451	No	High-quality	100	0	ssDNA	No	Microviridae	novel
AGATCTTATCTTGTTGCGA	H1	9635	No	High-quality	100	0	dsDNA	No	unassigned	novel
CCCCCGTAATAAGATTGTA	H1	6231	No	High-quality	100	0	dsDNA	Yes	Astrithrvirus	novel
CCGAAGGCGGATCGCCTAC	H1	8728	No	High-quality	100	0	dsDNA	No	Astrithrvirus	novel
GCGCCCGTTTAATTGGCGT	H1	9773	No	Complete	100	0	dsDNA	No	unassigned	novel
TACTAGAACTCCGGTCCTT	H1	9567	No	High-quality	100	0	dsDNA	No	Astrithrvirus	novel
TCAGAATCTATTTACGTT	H1	6952	No	High-quality	100	0	dsDNA	No	Astrithrvirus	known
TCCAACGTAAATACCGGCG	H1	41694	No	High-quality	100	0	ssDNA	No	Microviridae	novel
TGTTCAGGCTTGGTTAAAT	H1	8103	No	High-quality	100	0	dsDNA	No	Astrithrvirus	novel
TTTCATTGTACTCCTGAGG	H1	8035	No	High-quality	100	0	dsDNA	No	Astrithrvirus	known
TTCTGTCATGTCCTCATAT	H1	26521	No	High-quality	100	0	ssDNA	No	Microviridae*	novel
CCATTAACGATACAATGTT	H1	22781	No	High-quality	100	0	ssDNA	No	Microviridae	novel
CCCGGATTTACGGGTTAAT	H1	7787	No	High-quality	100	0	dsDNA	No	Astrithrvirus	novel
CCTGATCCTCTATTGGGAT	H1	8695	No	High-quality	100	0	dsDNA	No	Astrithrvirus	novel
CTATTCTTAGAGTTTTGCC	H1	16824	No	High-quality	100	0	unclassified	No	unassigned	novel
CTTGGTCTTGGAAACGGGT	H1	13928	No	High-quality	100	0	dsDNA	No	Astrithrvirus	novel
GCTTCAGTTAATATAGGCT	H1	21600	No	High-quality	100	0	ssDNA	No	Microviridae	novel
GTTTCCCTAAGGTACGCGG	H1	10701	No	High-quality	100	0	dsDNA	No	Astrithrvirus	novel
TACAAAAATGAAGGTTGTG	H1	7384	No	High-quality	100	0	dsDNA	No	Astrithrvirus	known
CTGAGTACACAGGTGTGGG	H1	21802	No	High-quality	100	0	ssDNA	No	Microviridae	novel
CTAAGCAGCACCGGGGCGG	H1	106830	No	High-quality	100	0	ssDNA	No	Microviridae*	novel
CACACACGACGCGTTCCCA	H1	21334	No	High-quality	100	0	ssDNA	No	Microviridae	novel
CATAGCTCGGTTCTGCAGG	H1	6399	No	High-quality	100	0	dsDNA	Yes	Astrithrvirus	known
CCTACTGCCAACCGGGCGG	H1	6415	No	High-quality	100	0	dsDNA	No	Astrithrvirus	known
TAATCAAGCCTTGTGCTTG	H1	7073	No	High-quality	100	0	dsDNA	No	Astrithrvirus	known
TAGAAGGAATTCGAATACT	H1	7727	No	High-quality	100	0	dsDNA	No	Astrithrvirus	known
TGGAAATCTATTTTATCAT	H1	19985	No	High-quality	100	0	ssDNA	No	Microviridae*	novel
AGTTAAATTCCCCGTACGC	H1	19800	No	High-quality	100	0	ssDNA	No	Microviridae	novel
CCGGGTTCGCGAGTATTTG	H1	9393	No	High-quality	100	0	dsDNA	No	Astrithrvirus	novel
GCGCCCCACCAGACCATCG	H1	7448	No	High-quality	100	0	dsDNA	No	Astrithrvirus	known
TACGAATTAGCTATACTAA	H1	12480	No	High-quality	100	0	dsDNA	No	Astrithrvirus	known
TATCTCACTAAACATGGTC	H1	8956	No	High-quality	100	0	dsDNA	No	Astrithrvirus	novel
TTTATTAACCATAGCAGCT	H1	8439	No	High-quality	100	0	dsDNA	No	Astrithrvirus	novel
ACTATGAGGGTCTTGGGGG	H1	10089	No	High-quality	100	0	dsDNA	No	Astrithrvirus	known
ATGTCTTTCCTTTCAGTAG	H1	11050	No	High-quality	100	0	dsDNA	No	Astrithrvirus	known
GACTGTCCTTATTGTCGCG	H1	12360	No	High-quality	100	0	dsDNA	No	unassigned	novel
GCGACTCTGGCATTGCTAC	H1	14574	No	High-quality	100	0	dsDNA	No	unassigned	known
TAGAGCGTGCGAGTCAGCC	H1	6585	No	Complete	100	0	dsDNA	No	Astrithrvirus	known
TTGTAATAGAAACTAGGGG	H1	12147	No	High-quality	100	0	dsDNA	No	Siphoviridae	known
ATCGGTCAGATGACGTCGA	H1	26384	No	High-quality	100	0	ssDNA	No	Microviridae*	novel
CATTGATCGATAACAACCG	H1	10878	No	High-quality	100	0	dsDNA	No	Astrithrvirus	known
CCGCTGGGTTCATGTTGCC	H1	9778	No	High-quality	100	0	dsDNA	No	unassigned	known
GGTTGTGATCTGCGGATGG	H1	12465	No	High-quality	100	0	dsDNA	No	unassigned	novel
TAAGTGCCTTACGCAGCT	H1	5593	No	Complete	100	0	dsDNA	Yes	Astrithrvirus	known
TTATAGTAGACTTGAGTTT	H1	7516	No	High-quality	100	0	dsDNA	No	Astrithrvirus	known
AAGAGCGTATCGTTATCTT	H1	12534	No	High-quality	100	0	dsDNA	No	unassigned	known
ATGGCACTTGGTTAATGCA	H1	8838	No	High-quality	100	0	dsDNA	No	Astrithrvirus	novel
GATATCATATCATATTGTG	H1	14337	No	High-quality	100	0	dsDNA	No	unassigned	known
TCTTTCCAATGATGACGCT	H1	6061	No	High-quality	100	0	dsDNA	Yes	Astrithrvirus	known
TTTCGAGTACTGTTCTTTG	H1	10505	No	High-quality	100	0	dsDNA	No	Astrithrvirus	known
AGAGTAGTTCTCTGCCGAG	H1	10659	No	High-quality	100	0	dsDNA	No	Astrithrvirus	known
CTTAATGCTTATAATAACT	H1	8520	No	High-quality	100	0	dsDNA	No	Astrithrvirus	known
GTCTGTTAACGTTTGCGT	H1	7272	No	High-quality	100	0	dsDNA	No	Astrithrvirus	known
TGTTTAGGTCTTGCCCTTT	H1	26942	No	High-quality	100	0	ssDNA	No	Microviridae	novel
CATGTCACAGGCCATACGA	H1	52946	No	High-quality	100	0	ssDNA	No	Microviridae*	novel
CCCAACCGGTGTTAGTCTG	H1	9548	No	High-quality	100	0	dsDNA	No	unassigned	novel
CCTTACTCGAGTTTCCTCC	H1	8637	No	High-quality	100	0	dsDNA	No	Astrithrvirus	known
CGTAGTCATATATACGTAT	H1	7225	No	High-quality	100	0	dsDNA	No	Astrithrvirus	known
GAATCCTCTGGGGCATAGA	H1	13267	No	High-quality	100	0	dsDNA	No	Lightbulbvirus	known
GGAATGGTTTAAGGGTTTG	H1	8429	No	High-quality	100	0	dsDNA	No	Astrithrvirus	novel
GGGAATATTCCGTGCTAAA	H1	21176	No	High-quality	100	0	ssDNA	No	Microviridae	novel
TATATAAACCTTATTTGTT	H1	9000	No	High-quality	100	0	dsDNA	No	Astrithrvirus	known
TTGAACTTGTGTGTTATAA	H1	9095	No	High-quality	100	0	dsDNA	No	Astrithrvirus	novel
CCTGGTGGTTCCATGGGAC	H1	24708	No	High-quality	100	0	ssDNA	No	Microviridae	novel
TTGCTTGGACGATACCCGT	H1	20287	No	High-quality	100	0	ssDNA	No	Microviridae	novel
ACGGCCTTGTTTAGTATTT	H1	13686	No	High-quality	100	0	dsDNA	No	Astrithrvirus	known
CAAAATTGTACTAAGATTG	H1	6562	No	High-quality	100	0	dsDNA	No	Astrithrvirus	known
CCTAATTGCCTCTGGCACC	H1	8295	No	High-quality	100	0	dsDNA	No	Astrithrvirus	novel
GATTCAACCCGTAGCCACA	H1	7701	No	High-quality	100	0	dsDNA	No	Astrithrvirus	known
GTCTACCCACTCCGGGTTA	H1	13238	No	High-quality	100	0	dsDNA	No	Suoliviridae	known
TCAGGGCATCTAAACTTAT	H1	20877	No	High-quality	100	0	ssDNA	No	Microviridae	novel
TCGGGTGTGGGCTGTCTTG	H1	7495	No	High-quality	100	0	dsDNA	No	Astrithrvirus	known
TTCGTAGTTAGTAATTCTT	H1	10744	No	High-quality	100	0	dsDNA	No	Astrithrvirus	known
CTACTGTTTATCGTGTATG	H1	9032	No	High-quality	100	0	dsDNA	No	Astrithrvirus	novel
CTGTATCTTCATGGATAGG	H1	7600	No	High-quality	100	0	dsDNA	No	Astrithrvirus	known
CTGTCGCTGCGCTTGGTGC	H1	5763	No	Complete	100	0	dsDNA	Yes	Astrithrvirus	known
TAGGCCAGAACATTGTACA	H1	6086	No	High-quality	100	0	dsDNA	Yes	unassigned	novel
TGAAATTAAGCTCACTTCG	H1	10056	No	High-quality	100	0	dsDNA	No	unassigned	novel
TCGTTTAGCTTCAAGTATG	H1	18185	No	High-quality	100	0	ssDNA	No	Microviridae	novel
AACCCCATTGAACCGACAT	H1	7362	No	High-quality	100	0	dsDNA	No	Astrithrvirus	novel
CTTTTTACAGAAATCTCAT	H1	9613	No	High-quality	100	0	dsDNA	No	Astrithrvirus	novel
GGGTTGTGCGGTTCACAAG	H1	7574	No	High-quality	100	0	dsDNA	No	Astrithrvirus	novel
TCTGAGACTAAGACATCCG	H1	8777	No	High-quality	100	0	dsDNA	No	Astrithrvirus	novel
AAGTTCCCACTTGTCATAA	H1	14000	No	High-quality	100	0	dsDNA	No	unassigned	novel
ACGGTTAAATCCGTCATGA	H1	10997	No	High-quality	100	0	dsDNA	No	Astrithrvirus	novel
ACTGTTCTTTTGGGGATGT	H1	9462	No	High-quality	100	0	dsDNA	No	Astrithrvirus	novel
GCACTCGCTTTTACTTGTG	H1	8571	No	High-quality	100	0	dsDNA	No	Astrithrvirus	known
TATATAGATTCGGTGTGAA	H1	10491	No	High-quality	100	0	dsDNA	No	Astrithrvirus	known
TCATATGTTGGTCGTTTTC	H1	6027	No	High-quality	100	0	dsDNA	Yes	Astrithrvirus	known
TCCGTAATGACCTCTAAGC	H1	29213	No	High-quality	100	0	ssDNA	No	Microviridae	novel
TGACCGTCAAGTGTGGTTC	H1	6375	No	High-quality	100	0	dsDNA	Yes	unassigned	novel
AGTTTGTTGATAAATTCAT	H1	78661	No	High-quality	100	0	ssDNA	No	Microviridae	novel
TTTAACTGTTGAATCTTCT	H1	28126	No	High-quality	100	0	ssDNA	No	Microviridae	novel
AACTTAAGGCCTCTCATTC	H1	6668	No	High-quality	100	0	dsDNA	No	Astrithrvirus	novel
ATCGCTTCTTGTTCGAATT	H1	12947	No	High-quality	100	0	dsDNA	No	Astrithrvirus	novel
CCAGTTCGTGTTTTGGTTT	H1	56845	No	High-quality	100	0	ssDNA	No	Microviridae*	novel
CCTCAGAACGTTAGGGTAT	H1	5773	No	High-quality	100	0	dsDNA	Yes	Lightbulbvirus	novel
CGACAAACGCGGATATAAG	H1	8045	No	High-quality	100	0	dsDNA	No	Astrithrvirus	novel
GAGTTCAGTTTTTGTCAGT	H1	12505	No	High-quality	100	0	dsDNA	No	unassigned	novel
GCTCTGATTATTTTAGATT	H1	18000	No	High-quality	100	0	unclassified	No	unassigned	known
GGCCACGTTTTGTGCCGT	H1	12352	No	High-quality	100	0	dsDNA	No	Astrithrvirus	novel
GTTGAGCGAGACTCGTCTT	H1	7796	No	High-quality	100	0	dsDNA	No	Astrithrvirus	known
GAATGGGTGAACGTGTTTG	H1	19959	No	High-quality	100	0	ssDNA	No	Microviridae*	novel
TCGACACTTCTCGAGGCTG	H1	30850	No	High-quality	100	0	ssDNA	No	Microviridae	novel
ACTTGTATCATCGGTGATT	H1	7371	No	High-quality	100	0	dsDNA	No	Astrithrvirus	novel
CCGTCGGTGAATCAGTCAT	H1	9827	No	High-quality	100	0	dsDNA	No	unassigned	novel
CCTATCGTTCCGGTTCTCA	H1	6883	No	High-quality	100	0	dsDNA	No	Astrithrvirus	known
CTATCCGCCTGTTGTAAGG	H1	7210	No	High-quality	100	0	dsDNA	No	Astrithrvirus	known
TTCGTATAAGTTATCGGCT	H1	6985	No	High-quality	100	0	dsDNA	No	Astrithrvirus	known
CTTAATGGATCATATTGCC	H1	18640	No	High-quality	100	0	ssDNA	No	Microviridae	novel
AAGGTGCCGATCGGTTTTT	H1	10765	No	High-quality	100	0	dsDNA	No	Astrithrvirus	known
ACGAGCTGCCGAGGGGTAA	H1	7269	No	High-quality	100	0	dsDNA	No	Astrithrvirus	novel
AGAAAGCCTGAAGTACTTA	H1	12930	No	High-quality	100	0	dsDNA	No	Astrithrvirus	novel
GCATCCGGCCTGGAATTAC	H1	10139	No	High-quality	100	0	dsDNA	No	unassigned	novel
GGCCTTTTCCGTCTACCTT	H1	10363	No	High-quality	100	0	dsDNA	No	Astrithrvirus	novel
TCGCAAGTATCATTTACGA	H1	7062	No	Complete	100	0	dsDNA	No	Astrithrvirus	known
TGTTTTGTTTCTGGACAGT	H1	7889	No	High-quality	100	0	dsDNA	No	Astrithrvirus	novel
AGCACGGAATCCTTTTCCA	H1	11524	No	High-quality	100	0	dsDNA	No	Astrithrvirus	known
ATTTTTAGTATGAAATGAT	H1	14569	No	High-quality	100	0	dsDNA	No	Astrithrvirus	known
CCGAGCCTACCATTATACT	H1	27916	No	High-quality	100	0	ssDNA	No	Microviridae	novel
GATTCGACGCGAATTCAAT	H1	7513	No	High-quality	100	0	dsDNA	No	Astrithrvirus	novel
GTTTTTCTAGCAGTCCGGC	H1	9218	No	High-quality	100	0	dsDNA	No	Astrithrvirus	novel
TCTCGCGGTGGTACCTTCA	H1	5500	No	Complete	100	0	dsDNA	Yes	Astrithrvirus	novel
TTAACGGGGGGCGCATTCG	H1	10740	No	High-quality	100	0	dsDNA	No	Astrithrvirus	known
ACCGTTTGGAGTTCGGTAG	H1	7962	No	High-quality	100	0	dsDNA	No	Astrithrvirus	known
ATGTATTGTTTAGGCTGA	H1	9636	No	High-quality	100	0	dsDNA	No	Astrithrvirus	novel
CTAGAGCGAGAGGTCTATA	H1	52323	No	High-quality	100	0	ssDNA	No	Microviridae	novel
TCAGTCTGCCGCGCAGTAA	H1	10003	Yes	High-quality	100	42.15	dsDNA	No	Astrithrvirus	known
TCTGCCTGTACAGCTCTTT	H1	20836	No	High-quality	100	0	ssDNA	No	Microviridae	novel
[truncated: 13,712 more rows]

## Sheet: S6
Table S6. Taxonomic classification and characteristics of viral single amplified genomes (vSAGs) from the marine sediment sample.
vSAGs_barcode	length(bp)	provirus	checkv_quality	completeness	contamination	dsDNA_ssDNA	circular	family_floating-genus	identified
TTAATATGAACTATATCGC	6403	No	Not-determined	NA	0	unclassified	No	unassigned	novel
CTCATACGTACAATTAGGG	10661	No	Not-determined	NA	0	dsDNA	No	Mimasvirus	novel
AAACGCTTTGGATTTTGTT	28426	No	Not-determined	NA	0	dsDNA	No	Siphoviridae	novel
AAAGCAGGCCTGTGGTCAC	15875	No	Not-determined	NA	0	dsDNA	No	Mardecavirus	novel
CGTCCATAAAGAGTAACTA	10314	No	Not-determined	NA	0	unclassified	No	unassigned	novel
AGGTGCTTTATGCAAATAC	86061	No	Not-determined	NA	0	dsDNA	No	Herelleviridae	novel
CCGATGGTTGCCCTCTAGT	12202	No	Not-determined	NA	0	unclassified	No	unassigned	novel
TTCCTTGCGATCTTACTAT	13307	No	Not-determined	NA	0	dsDNA	No	unassigned	novel
AGTTCCTAATCACTTGGGA	27760	No	Not-determined	NA	0	dsDNA	No	Titanvirus	novel
GTATTACGTTTACTTCGGC	10436	No	Not-determined	NA	0	ssDNA	No	Circoviridae	novel
TAATGCCTTCGGCGAGGGC	13036	No	Not-determined	NA	0	dsDNA	No	Dolichocephalovirinae	novel
CTTTAGTGGCCCTGCTGGT	7714	No	Not-determined	NA	0	unclassified	No	unassigned	novel
GGCCGCAATTTACTGCTTA	12529	No	Not-determined	NA	0	unclassified	No	unassigned	novel
GGTTTCTTACCGCGGAGGC	10548	No	Not-determined	NA	0	dsDNA	No	Phycodnaviridae	novel
TTCCCCGTCCCTGGTCTCA	10155	No	Not-determined	NA	0	dsDNA	No	unassigned	novel
TCGCGTCTGAGACATGTGA	2455	No	Not-determined	NA	0	unclassified	No	unassigned	novel
CGCTTGTATGTTTGGGGTA	3649	No	Not-determined	NA	0	unclassified	No	unassigned	novel
GCAGTGGTCAGGTCCGTAT	6510	No	Not-determined	NA	0	unclassified	No	unassigned	novel
ACGGAGAGTTCAGACACGG	16257	No	Not-determined	NA	0	ssDNA	No	Circoviridae	novel
CTCCCTGTTAGGAGAGCGT	9642	No	Not-determined	NA	0	unclassified	No	unassigned	novel
AGCCTCAGTGCCTAGTCGG	22306	No	Not-determined	NA	0	unclassified	No	unassigned	novel
CGGCAACGTTTTGACGCGG	49215	No	Not-determined	NA	0	unclassified	No	unassigned	novel
CCTTTAATGTATCAGACTC	18293	No	Not-determined	NA	0	unclassified	No	unassigned	novel
TCTCTCGTATGACCGGTTA	6989	No	Not-determined	NA	0	unclassified	No	unassigned	novel
ACTTAGCGATATTGCAAGG	11840	No	Not-determined	NA	0	unclassified	No	unassigned	novel
TTTTTGGTCAAGTTGTGAA	10500	No	Not-determined	NA	0	unclassified	No	unassigned	novel
TCTTGTGTTCGTGGGCAGA	8010	No	Not-determined	NA	0	unclassified	No	unassigned	novel
CGGTGGCACTTTCCCGGCTT	61932	No	Not-determined	NA	0	unclassified	No	unassigned	novel
GTTTGTAACTATCCCTTAT	13913	No	Not-determined	NA	0	ssDNA	No	Circoviridae	novel
TCCATCCGCGAGGTTTGTT	31072	No	Not-determined	NA	0	unclassified	No	unassigned	novel
TGGTACTTTCCTCATAGTC	4872	No	Not-determined	NA	0	unclassified	No	unassigned	novel
CTCGAAAAGAGCCCCTCCC	14020	No	Not-determined	NA	0	dsDNA	No	unassigned	novel
TCTTCCCATCTAATGTAGG	21923	No	Not-determined	NA	0	unclassified	No	unassigned	novel
TTTTCCCCTTTTTATTTGG	16711	No	Not-determined	NA	0	dsDNA	No	Weiservirinae	novel
GTCAAGTGGGGAGGTTGGG	12379	No	Not-determined	NA	0	unclassified	No	unassigned	novel
CTGCTGACCACTAGATTTT	31716	No	Not-determined	NA	0	dsDNA	No	Steigviridae	novel
TATACAAGTCGGGTCGGCT	17416	No	Not-determined	NA	0	unclassified	No	unassigned	novel
GTTCCGCGTTGGACGTCGT	31882	No	Not-determined	NA	0	dsDNA	No	Xiamenvirus	novel
ATCGGACATCGCAATTATT	26986	No	Not-determined	NA	0	unclassified	No	unassigned	novel
CGTCGTCGCTTATGTATGT	6393	No	Not-determined	NA	0	ssDNA	No	Circoviridae	novel
ATTTTATGGTTCCAGAGAT	4358	No	Not-determined	NA	0	unclassified	No	unassigned	novel
AAGTTTAGGGGCGCCTTGT	12456	No	Not-determined	NA	0	dsDNA	No	Lambdavirus	novel
TCGCGCCTATATCAGGTGT	24679	No	Not-determined	NA	0	dsDNA	No	unassigned	novel
TGTTAACTCCGCGGGGTTC	16675	No	Not-determined	NA	0	dsDNA	No	unassigned	novel
ACATCGGCCTTAGGCAGCG	77870	No	Not-determined	NA	0	ssDNA	No	Circoviridae	novel
AGTGGTCTTTAGTTCAGGG	53417	No	Not-determined	NA	0	dsDNA	No	Siphoviridae	novel
TCCTCGGGAGTGCCGGGGT	21652	No	Not-determined	NA	0	dsDNA	No	unassigned	novel
CAAACTCGGTCATTCCATT	10500	No	Not-determined	NA	0	unclassified	No	unassigned	novel
TCGTGCGCATCAGGCGCGT	144062	No	Not-determined	NA	0	dsDNA	No	Podoviridae	novel
TTTGGTTGTCGTCGGCTGC	12741	No	Not-determined	NA	0	unclassified	No	unassigned	novel
GCGTCTCTTCGGGAAGACG	18492	No	Not-determined	NA	0	unclassified	No	unassigned	novel
CAGGGGGATGGTTTCGGTT	16501	No	Not-determined	NA	0	unclassified	No	unassigned	novel
CCTTTCATTAGTTCCCTTC	14692	No	Not-determined	NA	0	unclassified	No	unassigned	novel
CACTTCGTCACACTTAATC	23564	No	Not-determined	NA	0	dsDNA	No	Mardecavirus	novel
AGGGGCTGGTTTTTTCGGT	13449	No	Not-determined	NA	0	ssDNA	No	Circoviridae	novel
GTCTGAGTGTCCTAATATT	13755	No	Not-determined	NA	0	unclassified	No	unassigned	novel
CGTGGTAATTCACACTCTT	15257	No	Not-determined	NA	0	unclassified	No	unassigned	novel
TGATAACTTCTCCCGGGTA	15690	No	Not-determined	NA	0	unclassified	No	unassigned	novel
TTGAGATTGCAAAAATATT	7034	No	Not-determined	NA	0	unclassified	No	unassigned	novel
GACGTCGAGTTGGTTTATT	34203	No	Not-determined	NA	0	unclassified	No	unassigned	novel
TATTCTCATTAGTGCGTCT	11848	No	Not-determined	NA	0	dsDNA	No	unassigned	novel
CTGGTTGCACAGAAGATAT	14639	No	Not-determined	NA	0	unclassified	No	unassigned	novel
CCTAGCGCCCCGTGTCATT	36283	No	Not-determined	NA	0	dsDNA	No	unassigned	novel
TGCGGTTCTTGTACGTTCC	5080	No	Not-determined	NA	0	unclassified	No	unassigned	novel
CGGTTGCCTACAAGTAGTC	9577	No	Not-determined	NA	0	dsDNA	No	Nanhaivirus	novel
TGTCACAATTCCACTTTTG	7042	No	Not-determined	NA	0	dsDNA	No	Immutovirus	novel
TAGGATAGGGGTGTCGGGC	5878	No	Not-determined	NA	0	unclassified	No	unassigned	novel
TATCCGCCTTTTCTTTATT	9611	No	Not-determined	NA	0	dsDNA	No	Siphoviridae	novel
TGACAGTTCCTTATTATTG	4230	No	Not-determined	NA	0	unclassified	No	unassigned	novel
GCTCTTACGGGCACGGTG	6802	No	Not-determined	NA	0	unclassified	No	unassigned	novel
TATGGTTAGTCATTGATGT	12544	No	Not-determined	NA	0	dsDNA	No	unassigned	novel
GCTATGTAGATACAAGACT	5818	No	Not-determined	NA	0	unclassified	No	unassigned	novel
TCTTCTTGTACGGAGATGG	10626	No	Not-determined	NA	0	dsDNA	No	Siphoviridae	novel
CTTTTAGGTTCTGGGTGGA	31134	No	Not-determined	NA	0	dsDNA	No	unassigned	novel
ATTTGAAGGACCTACTGAT	8020	No	Not-determined	NA	0	unclassified	No	unassigned	novel
GGCTGACTGTGTCGGCAAT	3151	No	Not-determined	NA	0	unclassified	No	unassigned	novel
AGCGTCAACGACTCGTCCC	5042	No	Not-determined	NA	0	unclassified	No	unassigned	novel
CAGCGCCCATCCTCGCGTA	5183	No	Not-determined	NA	0	unclassified	No	unassigned	novel
GCACTAACATTCTTCTAGC	4843	No	Not-determined	NA	0	unclassified	No	unassigned	novel
GATTCAGCCTGGGTGTCAT	5758	No	Not-determined	NA	0	dsDNA	No	Lacnuvirus	novel
TTGGCTCTACAGCCTGGAT	4638	No	Not-determined	NA	0	dsDNA	No	Punavirus	novel
AGTTGTCTTTTTTTGGAGT	7848	No	Not-determined	NA	0	unclassified	No	unassigned	novel
TCACGTTCACGTTGTTGGG	4934	No	Not-determined	NA	0	unclassified	No	unassigned	novel
TGCGGCTCCGCTTTGGTGG	13183	No	Not-determined	NA	0	unclassified	No	unassigned	novel
AACCTTCGTAAAACCCCCT	4572	No	Not-determined	NA	0	unclassified	No	unassigned	novel
CGGTCAGAGGATTGTTATT	5364	No	Not-determined	NA	0	unclassified	No	unassigned	novel
AATTTGTAGACGTGTTGC	10773	No	Not-determined	NA	0	unclassified	No	unassigned	novel
GCATTAGGATTACTGTTC	6726	No	Not-determined	NA	0	unclassified	No	unassigned	novel
GCTGATCGGTCGGCGCATT	6825	No	Not-determined	NA	0	unclassified	No	unassigned	novel
GTGTAGGCACCAGGAGTTG	8400	No	Not-determined	NA	0	ssDNA	No	Circoviridae	novel
CCTCTACTGGACCCGTATT	6754	No	Not-determined	NA	0	unclassified	No	unassigned	novel
CGAAGACGATCGAATCGAC	3836	No	Not-determined	NA	0	unclassified	No	unassigned	novel
GTATTGACATTCCTTAGGT	2949	No	Not-determined	NA	0	unclassified	No	unassigned	novel
GATCTGCTGGGGTGCTTCT	28406	No	Not-determined	NA	0	unclassified	No	unassigned	novel
GATACACCGTACACCCGGT	15968	No	Not-determined	NA	0	dsDNA	No	Steigviridae	novel
GCGCTGCTTATCAATAGGC	54060	No	Not-determined	NA	0	dsDNA	No	unassigned	novel
TTACCCGATTCCGTACTGC	6166	No	Not-determined	NA	0	unclassified	No	unassigned	novel
ATCATGACGGGTACCGGGT	7616	No	Not-determined	NA	0	unclassified	No	unassigned	novel
TTATAATATATAGGCTTGT	22140	No	Not-determined	NA	0	unclassified	No	unassigned	novel
ACTAACCGAGTCCCTCAGT	23176	No	Not-determined	NA	0	dsDNA	No	Qingdaovirus	novel
CTGAGGCGTGTTTAACTCC	9290	No	Not-determined	NA	0	dsDNA	No	Immutovirus	novel
CGACAGCCGTAACGGCGTT	3870	No	Not-determined	NA	0	unclassified	No	unassigned	novel
CCCCGGTACGCCGAGTGGG	5262	No	Not-determined	NA	0	dsDNA	No	unassigned	novel
GTGTCTGGTCAAGTTAAAA	11819	No	Not-determined	NA	0	dsDNA	No	Siphoviridae	novel
TGTGTTACGGAGCTTCTGT	4775	No	Not-determined	NA	0	unclassified	No	unassigned	novel
GCGGTACCGGCCCCCAATG	3503	No	Not-determined	NA	0	unclassified	No	unassigned	novel
TATTTGCGTTACACTTTCA	6271	No	Not-determined	NA	0	dsDNA	No	Delepquintavirus	novel
TTCGTGTCAGGAGTTTGTA	4178	No	Not-determined	NA	0	unclassified	No	unassigned	novel
CGGGCTTCTTCCGTCGTTT	7908	No	Not-determined	NA	0	dsDNA	No	Peduoviridae	novel
TCTATCGAACGTGTCCCGG	32594	No	Not-determined	NA	0	unclassified	No	unassigned	novel
CGACTCGTTCACACTACAC	12951	No	Not-determined	NA	0	unclassified	No	unassigned	novel
GATTGGTGGGCGGTCCGCT	8435	No	Not-determined	NA	0	unclassified	No	unassigned	novel
GGGGTAGTTGGTTACAAGA	9487	No	Not-determined	NA	0	unclassified	No	unassigned	novel
ACTAATATTACAGCTCAGA	11567	No	Not-determined	NA	0	dsDNA	No	Mesyanzhinovviridae	novel
AGCTCAGTTGCAGCGGGTC	9218	No	Not-determined	NA	0	dsDNA	No	Myoviridae	novel
GCTGAATGTCCCTGCTCCT	44663	No	Not-determined	NA	0	dsDNA	No	Xiamenvirus	novel
AGAGGACGGTCTGGTGATT	6285	No	Not-determined	NA	0	unclassified	No	unassigned	novel
CACGATTTGGTAACATTCA	8444	No	Not-determined	NA	0	dsDNA	No	unassigned	novel
TCATGGGCCGGTGTTGGCT	4232	No	Not-determined	NA	0	unclassified	No	unassigned	novel
TGCGTTACGGGTATATGGG	7493	No	Not-determined	NA	0	ssDNA	No	Circoviridae	novel
GCGATTCTCGACTCTTCTT	39597	No	Not-determined	NA	0	dsDNA	No	Xiamenvirus	novel
TCGTGGAGTTAACATCAGG	5126	No	Not-determined	NA	0	unclassified	No	unassigned	novel
AGGGATATTTGAGTTGTCT	3451	No	Not-determined	NA	0	unclassified	No	unassigned	novel
ATTAGGAGTGGTGCCTTAA	5136	No	Not-determined	NA	0	unclassified	No	unassigned	novel
ACCTGCCTTGGGTGTCGTT	8128	No	Not-determined	NA	0	dsDNA	No	Kyanoviridae	novel
TATCTATCATATAGTTGCT	13667	No	Not-determined	NA	0	unclassified	No	unassigned	novel
TCGGTGGGTTCGAGCTTAG	14043	No	Not-determined	NA	0	dsDNA	No	Immutovirus	novel
TGGTCTACACTGAATTCGG	6839	No	Not-determined	NA	0	unclassified	No	unassigned	novel
GGTCGGCGGTCTTCCCAGG	51564	No	Not-determined	NA	0	dsDNA	No	Peduoviridae	novel
GACGTTGTTCTTAGTCGGA	25477	No	Not-determined	NA	0	dsDNA	No	Siphoviridae	novel
CCCACGTTCAACGGTCCAC	4282	No	Not-determined	NA	0	unclassified	No	unassigned	novel
TATTGTGAATGGGTATGCA	12516	No	Not-determined	NA	0	unclassified	No	unassigned	novel
AAGGCTACAGATTTTCTTG	25319	No	Not-determined	NA	0	ssDNA	No	Circoviridae	novel
AGTTTCGGTAATCGCCATT	8680	No	Not-determined	NA	0	unclassified	No	unassigned	novel
CGCTCGTTCACTTCTAAC	7054	No	Not-determined	NA	0	dsDNA	No	unassigned	novel
CGTTTGAAGTAGCGTTCGT	5811	No	Not-determined	NA	0	ssDNA	No	Circoviridae	novel
GTTATTCGTTGTGCATTCT	8926	No	Not-determined	NA	0	unclassified	No	unassigned	novel
AATGCGCACAGACTCCGCA	3213	No	Not-determined	NA	0	dsDNA	No	Bcepmuvirus	novel
GTGTTGTGCGTCCTCTGCG	6378	No	Not-determined	NA	0	ssDNA	No	Circoviridae	novel
TCCCCTGAAAGTGTGTTTA	5862	No	Not-determined	NA	0	unclassified	No	unassigned	novel
TCCTCCCGTAACTCAAATC	13384	No	Not-determined	NA	0	dsDNA	No	Kyanoviridae	novel
AGTTTGTTCTTCGTCGGA	6247	No	Not-determined	NA	0	unclassified	No	unassigned	novel
TTCTGTGTCACATAGTATT	13932	No	Not-determined	NA	0	dsDNA	No	Immutovirus	novel
ATCTTCCATTGGGTAGTGC	6897	No	Not-determined	NA	0	ssDNA	No	Circoviridae	novel
CGACCGTCTTCACAAGCTT	5575	No	Not-determined	NA	0	dsDNA	No	unassigned	novel
AGGGCGATTATTATCTGGG	7483	No	Not-determined	NA	0	dsDNA	No	unassigned	novel
GTTTGGTTTTAGTTTCATT	14895	No	Not-determined	NA	0	unclassified	No	unassigned	novel
CCGAGGTATCCTCTGCTGG	24814	No	Not-determined	NA	0	ssDNA	No	Circoviridae	novel
CCTGTGGTCTATTCGTGTC	5337	No	Not-determined	NA	0	unclassified	No	unassigned	novel
GAGGCGATGCGCTGGGTGC	6431	No	Not-determined	NA	0	ssDNA	No	Circoviridae	novel
GGGCGCTCTAACCCCAGGC	8072	No	Not-determined	NA	0	unclassified	No	unassigned	novel
TCGCTGAAAGTCGTCTTGT	9293	No	Not-determined	NA	0	dsDNA	No	unassigned	novel
ATTTCTTTGTCTGAGAGGA	5620	No	Not-determined	NA	0	unclassified	No	unassigned	novel
GGGGATTGATGCCCCCTAA	5229	No	Not-determined	NA	0	unclassified	No	unassigned	novel
TATTACCTCACAGAACTGC	27275	No	Not-determined	NA	0	ssDNA	No	Circoviridae	novel
TTGTGCAACACGTTCGTTC	7444	No	Not-determined	NA	0	unclassified	No	unassigned	novel
TCATGACTATTAGGACCTT	5235	No	Not-determined	NA	0	dsDNA	No	Siphoviridae	novel
GATACACGGTTTTCATATG	18051	No	Not-determined	NA	0	unclassified	No	unassigned	novel
TGCCTAGTTTCAGATCAAT	2401	No	Not-determined	NA	0	unclassified	No	unassigned	novel
CGTAGCACTTGCGCTTGGC	2268	No	Not-determined	NA	0	unclassified	No	unassigned	novel
AAGGGGGATGACGTGTATA	4244	No	Not-determined	NA	0	unclassified	No	unassigned	novel
CCGGAGTACGGTGACGGAT	9226	No	Not-determined	NA	0	unclassified	No	unassigned	novel
TATCTTCCACCGGGTCTC	25068	No	Not-determined	NA	0	dsDNA	No	Qingdaovirus	novel
TCGCTGGATCATCTCCTCG	4786	No	Not-determined	NA	0	dsDNA	No	Peduoviridae	novel
TCTTTTCTCAGATTGCTTG	4730	No	Not-determined	NA	0	unclassified	No	unassigned	novel
CGTGTGGGGGGTTTTCCGG	4129	No	Not-determined	NA	0	unclassified	No	unassigned	novel
GTTTCTGTACTAATTAGTT	25399	No	Not-determined	NA	0	dsDNA	No	unassigned	novel
GATTCTAGTCGGAGAGGAA	10340	No	Not-determined	NA	0	ssDNA	No	Circoviridae	novel
CGTGCACAGCCATTACAGT	4579	No	Not-determined	NA	0	dsDNA	No	Myoviridae	novel
CTAAGGATTTTCTCCGACC	5628	No	Not-determined	NA	0	unclassified	No	unassigned	novel
GTGTGGGCCATGGTTGTT	22821	No	Not-determined	NA	0	ssDNA	No	Circoviridae	novel
CGATCTCCTTTACCCCAAT	10403	No	Not-determined	NA	0	unclassified	No	unassigned	novel
TCGTTGTTGGCTAACACAG	13752	No	Not-determined	NA	0	dsDNA	No	Fukuivirus	novel
ACGTCTCTATAATTCCGTT	3851	No	Not-determined	NA	0	dsDNA	No	Fernvirus	novel
AGTGAATTGTACGTCTTCG	15108	No	Not-determined	NA	0	dsDNA	No	Steigviridae	novel
GTGGGGCGAGTCCTACAGA	4782	No	Not-determined	NA	0	dsDNA	No	Laroyevirus	novel
TATTTACATCTATCCTCA	2787	No	Not-determined	NA	0	unclassified	No	unassigned	novel
GTTCCTTAGATGGCCAAGA	55350	No	Not-determined	NA	0	dsDNA	No	Skryabinvirinae	novel
GTTGTTCATATGTTTAAT	21641	No	Not-determined	NA	0	dsDNA	No	Siphoviridae	novel
GACTTCAAGTTCAGCACGT	3368	No	Not-determined	NA	0	unclassified	No	unassigned	novel
TGTTGGCTTGAATATCAAA	2612	No	Not-determined	NA	0	unclassified	No	unassigned	novel
TTCCAACCCTGTGAACCAA	7379	No	Not-determined	NA	0	dsDNA	No	Herelleviridae	novel
AGCTTTGCGTGGCTGCTGC	8617	No	Not-determined	NA	0	unclassified	No	unassigned	novel
TTCCTTTAGTCGTTCACCA	2392	No	Not-determined	NA	0	unclassified	No	unassigned	novel
GATTTGGGTTAGTCAATGT	11790	No	Not-determined	NA	0	unclassified	No	unassigned	novel
GCATATTACAAGAAAGGTT	7114	No	Not-determined	NA	0	dsDNA	No	unassigned	novel
TGCGCCTCCTGAATGGATG	48180	No	Not-determined	NA	0	unclassified	No	unassigned	novel
AAGTAATGCGTAGGAATAC	53607	No	Not-determined	NA	0	ssDNA	No	Circoviridae	novel
CATTCTATGAATGACTCTC	30882	No	Not-determined	NA	0	unclassified	No	unassigned	novel
TGGTTTCTGGGGGTATTGC	12115	No	Not-determined	NA	0	dsDNA	No	Peduoviridae	novel
CTGTGTGCAACTTACTGGC	7560	No	Not-determined	NA	0	unclassified	No	unassigned	novel
CTGTTTCATTCTCTGTCCT	13596	No	Not-determined	NA	0	dsDNA	No	unassigned	novel
GGTGGGTCCGTCATTCTTA	20872	No	Not-determined	NA	0	unclassified	No	unassigned	novel
CGTGAACCCCTCGAACTCA	22952	No	Not-determined	NA	0	dsDNA	No	Punavirus	novel
TGCACCTCGTGTCCTTTGG	6288	No	Not-determined	NA	0	dsDNA	No	unassigned	novel
ATGTTCGAGCTCTGACGTT	6355	No	Not-determined	NA	0	unclassified	No	unassigned	novel
CCCTGGCCTGTTTTGGTTG	14675	No	Not-determined	NA	0	dsDNA	No	Phycodnaviridae	novel
AAATCGTCTTTAGTTACAG	13567	No	Not-determined	NA	0	dsDNA	No	unassigned	novel
GGACCGTCGGCAGTCCGTA	15267	No	Not-determined	NA	0	dsDNA	No	unassigned	novel
TGCAGGAGGGGAGCTATGG	7280	No	Not-determined	NA	0	unclassified	No	unassigned	novel
CTACGGCGGCGTTTAATCT	15861	No	Not-determined	NA	0	unclassified	No	unassigned	novel
ATAATATAATGATTTCCTC	11926	No	Not-determined	NA	0	dsDNA	No	Peduoviridae	novel
CTCGGGGGTAGGTCCCTGT	2853	No	Not-determined	NA	0	dsDNA	No	Fromanvirus	novel
TGTACGGACTGATAGCTAG	6262	No	Not-determined	NA	0	dsDNA	No	Queuovirinae	novel
TTCCTCGGTCCCCGCGCGT	30819	No	Not-determined	NA	0	unclassified	No	unassigned	novel
GCCTACCTGTCGGATAGCC	3086	No	Not-determined	NA	0	unclassified	No	unassigned	novel
ACCTCTCCACGAAAGGTTA	8163	No	Not-determined	NA	0	unclassified	No	unassigned	novel
TGATGGTTTTAGTAGACGG	9333	No	Not-determined	NA	0	unclassified	No	unassigned	novel
AGCTGAGAACTACACGCCC	6935	No	Not-determined	NA	0	unclassified	No	unassigned	novel
GGTTGCCGTTAGTGGGTCA	46919	No	Not-determined	NA	0	dsDNA	No	Siphoviridae	novel
CGCACGCTGTCTGGTAGAT	81836	No	Not-determined	NA	0	dsDNA	No	unassigned	novel
GTGCCTCGCGGTGACTTGT	12293	No	Not-determined	NA	0	dsDNA	No	unassigned	novel
TTTCGTCGTTTTAACGTTA	6081	No	Not-determined	NA	0	unclassified	No	unassigned	novel
CCACAAGGTGTTGTCTGTC	13263	No	Not-determined	NA	0	unclassified	No	unassigned	novel
AAATTGCACAGGTGGCGAT	3748	No	Not-determined	NA	0	unclassified	No	unassigned	novel
TTGACCCCCCGTGCGCTGT	3325	No	Not-determined	NA	0	dsDNA	Yes	Stephanstirmvirinae	known
TATCACCTATGGGTTCGTT	4457	No	Not-determined	NA	0	unclassified	No	unassigned	novel
GGCGCCCGAATTGATGCTC	15760	No	Not-determined	NA	0	dsDNA	No	unassigned	novel
TTTTCACGACTGTTGCTTC	3582	No	Not-determined	NA	0	dsDNA	No	Eurybiavirus	novel
CGTCGGCGCAAAATCCTGG	3425	No	Not-determined	NA	0	unclassified	No	unassigned	novel
TGATCTAAGTGCAAGTGTA	26921	No	Not-determined	NA	0	dsDNA	No	unassigned	novel
CGACTGATCCCGCGCTTGC	2312	No	Not-determined	NA	0	unclassified	No	unassigned	novel
TGTTTTTATTCAATACCAG	2433	No	Not-determined	NA	0	unclassified	No	unassigned	novel
TTTATGTAATGCAATGGAG	8393	No	Not-determined	NA	0	unclassified	No	unassigned	novel
CAAGTCAAAGGCATGGCA	9381	No	Not-determined	NA	0	dsDNA	No	Fromanvirus	novel
ATCCCGGGTCCCCCTCATT	4414	No	Not-determined	NA	0	unclassified	No	unassigned	novel
TTAGCTGCTGCGACATCGG	12304	No	Not-determined	NA	0	ssDNA	No	Circoviridae	novel
TGCATTGTTCGAGGTGGCA	77249	No	Not-determined	NA	0	ssDNA	No	Circoviridae	novel
TCGATTCACTAGGGTGGGG	5095	No	Not-determined	NA	0	unclassified	No	unassigned	novel
TCTTGGTCAGGGCGCGAAA	9805	No	Not-determined	NA	0	unclassified	No	unassigned	novel
ATCCGGAGTTGGGGGAATA	5236	No	Not-determined	NA	0	unclassified	No	unassigned	novel
TACACGTCAACGGACGGTC	9266	No	Not-determined	NA	0	dsDNA	No	Peduoviridae	novel
AAAATCGGATAACGGTGGG	7315	No	Not-determined	NA	0	dsDNA	No	unassigned	novel
GTGACTCCGTGGGACAGCG	4017	No	Not-determined	NA	0	dsDNA	No	Myxoctovirus	novel
TCCTTTCCCGTGTTTTTAT	6484	No	Not-determined	NA	0	unclassified	No	unassigned	novel
ATTCGATGTTTCATCGTTA	10569	No	Not-determined	NA	0	dsDNA	No	Phycodnaviridae	novel
ACAGGTTTGCTACTTCTCG	13158	No	Not-determined	NA	0	unclassified	No	unassigned	novel
TTGGTCGCAATTTCACTTT	7162	No	Not-determined	NA	0	dsDNA	No	unassigned	novel
CTGCCGCGTAGGTGACGCT	4262	No	Not-determined	NA	0	unclassified	No	unassigned	novel
GGGATCTGATATACCCTGT	44790	No	Not-determined	NA	0	dsDNA	No	Siphoviridae	novel
CTGTTAGGAAAGTCGTGTT	16706	No	Not-determined	NA	0	dsDNA	No	Steigviridae	novel
TACCTCAAGGGTGTTCTTT	19171	No	Not-determined	NA	0	unclassified	No	unassigned	novel
ATCGCGGGAGAGGGTTAGC	3819	No	Not-determined	NA	0	unclassified	No	unassigned	novel
GTTACCTGTCGGCTAGGAG	9772	No	Not-determined	NA	0	unclassified	No	unassigned	novel
TATCTGTATTAACATTTAT	18920	No	Not-determined	NA	0	unclassified	No	unassigned	novel
TAATTACTTGATTTGTAGT	13419	No	Not-determined	NA	0	ssDNA	No	Circoviridae	novel
TGACTGGCTCCATCCGTGC	12369	No	Not-determined	NA	0	dsDNA	No	Pachyviridae	novel
TGCTAGGGGCGCAGGCTGT	28610	No	Not-determined	NA	0	ssDNA	No	Circoviridae	novel
CATCCTTAACTTTCTTTCG	3247	No	Not-determined	NA	0	unclassified	No	unassigned	novel
TACGTGAAAGGATCTATTG	2524	No	Not-determined	NA	0	unclassified	No	unassigned	novel
TCCGTCCAGCCTTACCGGG	11322	No	Not-determined	NA	0	unclassified	No	unassigned	novel
GATTGTCCTCGCTATGTTG	6604	No	Not-determined	NA	0	unclassified	No	unassigned	novel
TTTGATATTAACTACACCA	39224	No	Not-determined	NA	0	ssDNA	No	Circoviridae	novel
TCTGCTCTCGAGATCTGTC	8803	No	Not-determined	NA	0	dsDNA	No	Fromanvirus	novel
ATATTCACTACCGGTCTTT	29999	No	Not-determined	NA	0	dsDNA	No	unassigned	novel
TTGGTGCTGCTTGTACTCA	4480	No	Not-determined	NA	0	unclassified	No	unassigned	novel
TGACGGCCACAGGTGCTTG	5041	No	Not-determined	NA	0	unclassified	No	unassigned	novel
TTTTTGCTGTGAACGGGC	4003	No	Not-determined	NA	0	unclassified	No	unassigned	novel
TCATTTTCACGCGTATGGG	29035	No	Not-determined	NA	0	unclassified	No	unassigned	novel
CTTCTGCTTGGCTAAGTTC	7356	No	Not-determined	NA	0	unclassified	No	unassigned	novel
TGATGGGCGTTCCTTCTTT	25607	No	Not-determined	NA	0	dsDNA	No	unassigned	novel
ACCGTATCCTCCGACTCGG	9754	No	Not-determined	NA	0	dsDNA	Yes	Menderavirus	novel
TATACCTTAGGACTCTGTC	5081	No	Not-determined	NA	0	dsDNA	No	Myoviridae	novel
AACTTTGGTTTTCGAGTGC	13944	No	Not-determined	NA	0	dsDNA	No	Peduoviridae	novel
TCCTCCCATGGGGGCTTTG	4727	No	Not-determined	NA	0	unclassified	No	unassigned	novel
CCCACCTATAGTGCGGGCT	8108	No	Not-determined	NA	0	unclassified	No	unassigned	novel
GTAGGGTGTGAATATCGGT	18703	No	Not-determined	NA	0	dsDNA	No	Phycodnaviridae	novel
ATTCGTACGCCTGTTCCGG	5557	No	Not-determined	NA	0	unclassified	No	unassigned	novel
GTGGGCGTTGTGGAGTTGG	12138	No	Not-determined	NA	0	dsDNA	No	Myoviridae	novel
CTACGGGTGGGGGAAGCTT	6742	No	Not-determined	NA	0	unclassified	No	unassigned	novel
GGTTGTTGACACCCGCAGG	11574	No	Not-determined	NA	0	unclassified	No	unassigned	novel
CAGACTCGAGGGAAGATGG	5936	No	Not-determined	NA	0	unclassified	No	unassigned	novel
CCGAAGTCCGTACGAACAT	5071	No	Not-determined	NA	0	unclassified	No	unassigned	novel
CGGCCGGCTGACGCGTGGA	4535	No	Not-determined	NA	0	unclassified	No	unassigned	novel
TGTCTCGTAGAAACTCCTG	14289	No	Not-determined	NA	0	dsDNA	No	Peduoviridae	novel
GATTCTGTATAGATAGGTT	14293	No	Not-determined	NA	0	unclassified	No	unassigned	novel
CACTTGAGTATTTCGACCC	50777	No	Not-determined	NA	0	dsDNA	No	unassigned	novel
GGGTTTGACCTGATTTGGG	19089	No	Not-determined	NA	0	unclassified	No	unassigned	novel
CTGTGGCCAATTTTGCCTT	5605	No	Not-determined	NA	0	ssDNA	No	Circoviridae	novel
CTATTATCGACCTGACGCT	5987	No	Not-determined	NA	0	unclassified	No	unassigned	novel
CCTCGCGGGCACGCTTGAA	14034	No	Not-determined	NA	0	ssDNA	No	Circoviridae	novel
TGTCCGACTGCGTCCGTCA	11713	No	Not-determined	NA	0	unclassified	No	unassigned	novel
TTGTGCGAGGGTGATGAAG	16126	No	Not-determined	NA	0	dsDNA	No	unassigned	novel
CGACGATGAGACCGAGATG	8098	No	Not-determined	NA	0	unclassified	No	unassigned	novel
CTTTGGCGTCTGGGATGGT	6577	No	Not-determined	NA	0	dsDNA	No	Lentavirus	novel
AGTGCCGTCGTACATTTCC	6034	No	Not-determined	NA	0	unclassified	No	unassigned	novel
ATCCCTCGCGACGGATGGC	64975	No	Not-determined	NA	0	dsDNA	No	Siphoviridae	novel
CTCCACGGTACTACAACGG	4250	No	Not-determined	NA	0	unclassified	No	unassigned	novel
AAACTCTTAGCTTCTGTGT	11198	No	Not-determined	NA	0	unclassified	No	unassigned	novel
AATCATGGATACCAATGAT	28330	No	Not-determined	NA	0	unclassified	No	unassigned	novel
TGTCATATGACTTTGCGGT	9545	No	Not-determined	NA	0	ssDNA	No	Circoviridae	novel
TTCGAGCAGTGCTTTATAA	18488	No	Not-determined	NA	0	dsDNA	No	Iridoviridae	novel
ATTGGGATTTCTATTTCAC	3007	No	Not-determined	NA	0	unclassified	No	unassigned	novel
CGGTTGGGTGCAATACCAT	15559	No	Not-determined	NA	0	unclassified	No	unassigned	novel
GGACGAAGGTCGAAATATC	12246	No	Not-determined	NA	0	unclassified	No	unassigned	novel
ACTGCCTTATATAGTCTGG	17352	No	Not-determined	NA	0	ssDNA	No	Circoviridae	novel
CTCTGGTTGACATCCCGGG	2217	No	Not-determined	NA	0	dsDNA	No	Siphoviridae	novel
CTTTGCGTTTAGACGTGGT	15163	No	Not-determined	NA	0	dsDNA	No	unassigned	novel
CGCGGAGCCTGCTAGAGTT	24099	No	Not-determined	NA	0	unclassified	No	unassigned	novel
GAGGTCTTTGAATAACTC	3709	No	Not-determined	NA	0	dsDNA	No	unassigned	novel
TGCATATTAGTTTGGCTTG	9270	No	Not-determined	NA	0	dsDNA	No	Inhavirus	novel
TTCTACGTTGGGTTGGGCT	15522	No	Not-determined	NA	0	unclassified	No	unassigned	novel
TCCGTATAAAGTACTACTG	3025	No	Not-determined	NA	0	unclassified	No	unassigned	novel
CGGTAACTTTACCCGATGT	12907	No	Not-determined	NA	0	dsDNA	No	Polybotosvirus	novel
CTCTCATCCGTAACTCCCT	13373	No	Not-determined	NA	0	dsDNA	No	Lambdavirus	novel
ATGCCTAGTCCTGTAGTTC	8562	No	Not-determined	NA	0	unclassified	No	unassigned	novel
TCGTCGGTGTCCGATCTAT	42921	No	Not-determined	NA	0	unclassified	No	unassigned	novel
GGGCCACGGCCGTGGCGG	6461	No	Not-determined	NA	0	unclassified	No	unassigned	novel
TGAGCTTTAAGGTTGAGGC	15057	No	Not-determined	NA	0	unclassified	No	unassigned	novel
TTAAAGGGCTTTTGTTTTT	11712	No	Not-determined	NA	0	dsDNA	No	Lambdavirus	novel
ACTTATTTATCAAGCGTCG	9940	No	Not-determined	NA	0	unclassified	No	unassigned	novel
GGATTAGGGCATACTTAGC	3768	No	Not-determined	NA	0	dsDNA	No	Wilnyevirus	novel
TCCTAGTGATCTTAGGAAT	8438	No	Not-determined	NA	0	unclassified	No	unassigned	novel
TGTACCTAACGCAATTATC	4689	No	Not-determined	NA	0	dsDNA	No	Haloferuviridae	novel
CGCATCCACACTTGCGCAG	6917	No	Not-determined	NA	0	unclassified	No	unassigned	novel
GAGCTTGTTCCTCGCGCTG	24791	No	Not-determined	NA	0	dsDNA	No	unassigned	novel
GAATTCATTCAGCACATTG	6862	No	Not-determined	NA	0	unclassified	No	unassigned	novel
GTTCATCGTTGCTTTGGTA	8549	No	Not-determined	NA	0	unclassified	No	unassigned	novel
CCCAGGGCTGACTAGGGAC	43056	No	Not-determined	NA	0	unclassified	No	unassigned	novel
GTGATACTTAGCAGGCCTG	12500	No	Not-determined	NA	0	unclassified	No	unassigned	novel
GTGGTGCGTTACTCCTTTC	24508	No	Not-determined	NA	0	dsDNA	No	unassigned	novel
TGTTGGCTTAAGTGTAGCG	7435	No	Not-determined	NA	0	unclassified	No	unassigned	novel
CTGGTTTTAGTTTTGATGA	5077	No	Not-determined	NA	0	dsDNA	No	Siphoviridae	novel
TGGGTGGGCCTGTTGAGTC	8329	No	Not-determined	NA	0	unclassified	No	unassigned	novel
TCATGGGCTAATTTTAGGG	5869	No	Not-determined	NA	0	dsDNA	No	Lambdavirus	novel
TGGCGTCCCCGGGATCCCG	25733	No	Not-determined	NA	0	dsDNA	No	unassigned	novel
TTAGTCATTTTATGTATAT	68548	No	Not-determined	NA	0	unclassified	No	unassigned	novel
TCCTTCATGCAGGTCAGTA	13262	No	Not-determined	NA	0	dsDNA	No	unassigned	novel
CTTTTTGATATACATTCTT	13112	No	Not-determined	NA	0	dsDNA	No	Lambdavirus	novel
TCGGACTGGAATAATCCT	16053	No	Not-determined	NA	0	unclassified	No	unassigned	novel
TGCCGCTTAGGCTGACGGA	11027	No	Not-determined	NA	0	unclassified	No	unassigned	novel
TTTGGGATGCGAGGGTTGA	10357	No	Not-determined	NA	0	unclassified	No	unassigned	novel
CTACCCGCGGGCATTTCCC	47609	No	Not-determined	NA	0	unclassified	No	unassigned	novel
TATCTGCACGGACAGCGGG	2792	No	Not-determined	NA	0	unclassified	No	unassigned	novel
GTCGTGTGTCTAGTTGCTT	6521	No	Not-determined	NA	0	unclassified	No	unassigned	novel
TGACGGCCCAAAGCGAGTA	30257	No	Not-determined	NA	0	unclassified	No	unassigned	novel
TATCCGTTGTATATGAGTC	9238	No	Not-determined	NA	0	dsDNA	No	Mesyanzhinovviridae	novel
TGTTGTTAAAATTGACAGT	18553	No	Not-determined	NA	0	dsDNA	No	unassigned	novel
AGCTTGCCACCTTGCTTTT	3182	No	Not-determined	NA	0	dsDNA	No	unassigned	novel
CGGGTGATATATGATCGTG	7875	No	Not-determined	NA	0	unclassified	No	unassigned	novel
TGTCTCCTTAGGGCACTAT	12788	No	Not-determined	NA	0	dsDNA	No	Siphoviridae	novel
GCCCGGGTTACTCCCCCTG	8053	No	Not-determined	NA	0	dsDNA	No	Kostyavirus	novel
CCCTACGGAGGTTGCTCCG	5753	No	Not-determined	NA	0	unclassified	No	unassigned	novel
GATGGCAAAACACCGCATT	13882	No	Not-determined	NA	0	unclassified	No	unassigned	novel
CCGGCGCTGGTTATTTCTT	12606	No	Not-determined	NA	0	unclassified	No	unassigned	novel
TTCTTGGATTAGCTGAACT	8239	No	Not-determined	NA	0	dsDNA	No	Kyanoviridae	novel
CTTCACCCGTGGGTCCTTG	44507	No	Not-determined	NA	0	unclassified	No	unassigned	novel
TCGTATGGGGTGCTCGGTG	8217	No	Not-determined	NA	0	unclassified	No	unassigned	novel
TCTTCGACGGGAGTCCGCT	17885	No	Not-determined	NA	0	unclassified	No	unassigned	novel
CTCGAGGAAAAGTACTGGA	12701	No	Not-determined	NA	0	dsDNA	Yes	Siphoviridae	novel
ATATCTTTTCCTGTACGCG	7934	No	Not-determined	NA	0	unclassified	No	unassigned	novel
ACCTCGGTCTGCGGACCGG	11988	No	Not-determined	NA	0	dsDNA	No	Lavidaviridae	novel
ACATATGTTAGTGCGACCC	11408	No	Not-determined	NA	0	unclassified	No	unassigned	novel
GAGGACTTTGAAAGCTGTG	16105	No	Not-determined	NA	0	unclassified	No	unassigned	novel
GGGTCCGGATGCGGTTTTT	6779	No	Not-determined	NA	0	unclassified	No	unassigned	novel
ACGGACAGTACTTTGTTTA	5751	No	Not-determined	NA	0	unclassified	No	unassigned	novel
GAAAGTTGGGACATAGGTT	7819	No	Not-determined	NA	0	unclassified	No	unassigned	novel
GTTGCAATTTCGATGGGTA	7464	No	Not-determined	NA	0	unclassified	No	unassigned	novel
TATTTCTTCTTCGCTGTAC	8699	No	Not-determined	NA	0	dsDNA	No	Kyanoviridae	novel
TGGGGAGCTTAAACTGGGC	15609	No	Not-determined	NA	0	dsDNA	No	Siphoviridae	novel
CCACATGTCGCCCGTAGGC	10771	No	Not-determined	NA	0	unclassified	No	unassigned	novel
TAATTTTAAAATCTTTGGG	14000	No	Not-determined	NA	0	unclassified	No	unassigned	novel
GTCGTGCCTGCCGCCACGG	10057	No	Not-determined	NA	0	unclassified	No	unassigned	novel
TAGTGTCAGGCTCCTTTTT	7499	No	Not-determined	NA	0	dsDNA	No	Demerecviridae	novel
TCTCGGGGTCACGAGTTCA	6449	No	Not-determined	NA	0	dsDNA	No	Autographiviridae	novel
TTTTTTTTTACGTTATTCC	5513	No	Not-determined	NA	0	unclassified	No	unassigned	novel
TCACGAATTCCGTCCGATC	11144	No	Not-determined	NA	0	dsDNA	No	Autographiviridae	novel
AGTTCCGGCGAGGCGCTTG	13333	No	Not-determined	NA	0	dsDNA	No	Lambdavirus	novel
GATCGGCATGTCGTCGGCT	83508	No	Not-determined	NA	0	dsDNA	No	unassigned	novel
TGCTAATGCTCCGGTTTC	6047	No	Not-determined	NA	0	dsDNA	No	Kyanoviridae	novel
CGTAACGGGCCAACGTCTA	6290	No	Not-determined	NA	0	dsDNA	No	Siphoviridae	novel
TTACTACGACGAAGGATAT	4994	No	Not-determined	NA	0	unclassified	No	unassigned	novel
CGCCCCAAATGAGTCGAGA	24371	No	Not-determined	NA	0	dsDNA	No	Minunavirus	novel
GTTAGGCACCATGCACTTC	5730	No	Not-determined	NA	0	unclassified	No	unassigned	novel
CGCCTGGGATAGTTTAGCC	5985	No	Not-determined	NA	0	dsDNA	No	Casjensviridae	novel
AACCACCATTTTGGCGTTG	10261	No	Not-determined	NA	0	dsDNA	No	Autographiviridae	novel
CCCCCTGTCGGCGACAGGG	6523	No	Not-determined	NA	0	unclassified	No	unassigned	novel
TTGTAGCTGTGAATTCCAT	61147	No	Not-determined	NA	0	unclassified	No	unassigned	novel
CAATGCCCCGTTGTTGTCG	6212	No	Not-determined	NA	0	dsDNA	No	Punavirus	novel
GCCGCTTTACCTAAGGTGC	17670	No	Not-determined	NA	0	unclassified	No	unassigned	novel
TGAACCAGTATCGCCGAAA	9772	No	Not-determined	NA	0	unclassified	No	unassigned	novel
TGTATCATCTATATTCGTG	8751	No	Not-determined	NA	0	unclassified	No	unassigned	novel
CGACTGCTGCTATACGGGG	15773	No	Not-determined	NA	0	unclassified	No	unassigned	novel
GATGCCATTGGAGTCGTCG	7677	No	Not-determined	NA	0	unclassified	No	unassigned	novel
ACTTGTGGTTGGTAACATG	13937	No	Not-determined	NA	0	unclassified	No	unassigned	novel
TCTGCCTAAGCCAAGCGCT	14519	No	Not-determined	NA	0	unclassified	No	unassigned	novel
AGCTGACTTCCGTGAGTAC	60444	No	Not-determined	NA	0	unclassified	No	unassigned	novel
CGTGTGCGACCCCACCGGT	5410	No	Not-determined	NA	0	unclassified	No	unassigned	novel
TGTGGTCACGGGCGGTTGT	18804	No	Not-determined	NA	0	unclassified	No	unassigned	novel
TAGCGAAATGCATATCTGT	13096	No	Not-determined	NA	0	unclassified	No	unassigned	novel
TAGCTGTCCGCGCAGGGT	19668	No	Not-determined	NA	0	dsDNA	No	unassigned	novel
GGTTCAAATACTTGCGTAA	9179	No	Not-determined	NA	0	dsDNA	No	Siphoviridae	novel
TATTGTATTTTCGTTCGGA	10956	No	Not-determined	NA	0	dsDNA	No	Myoviridae	novel
CGAGGACTGTGTGTAATGT	36123	No	Not-determined	NA	0	unclassified	No	unassigned	novel
AGACGGGCTCGTCTGAATG	11249	No	Not-determined	NA	0	unclassified	Yes	unassigned	novel
TCGGGGCCATTTAATAGCC	25769	No	Not-determined	NA	0	unclassified	No	unassigned	novel
ATACTGCAGGACCCAGTGC	9292	No	Not-determined	NA	0	unclassified	No	unassigned	novel
CGGTCTATCGGCCGGGTCC	6363	No	Not-determined	NA	0	unclassified	No	unassigned	novel
AGGTCCTCTCGTCGCCTGG	6074	No	Not-determined	NA	0	unclassified	No	unassigned	novel
ATGGTGGTAGCGGCGGTAA	10366	No	Not-determined	NA	0	unclassified	No	unassigned	novel
CGCGGCCAACCACGGCGTC	10638	No	Not-determined	NA	0	dsDNA	No	Enhodamvirus	novel
GGGGGTATCCTGCGTTTGT	7095	No	Not-determined	NA	0	unclassified	No	unassigned	novel
TAGGGTGTCACAGTCGTGA	6703	No	Not-determined	NA	0	unclassified	No	unassigned	novel
TATTACTGACTCTCGTGTG	19278	No	Not-determined	NA	0	dsDNA	No	unassigned	novel
ATCACATGTGCTCCAATGG	10213	No	Not-determined	NA	0	unclassified	No	unassigned	novel
TGAGGTCTAAGTGATGCTG	7077	No	Not-determined	NA	0	dsDNA	No	Dolichocephalovirinae	novel
CGGTCACCCAGGTCCAGTT	261742	No	High-quality	100	0	dsDNA	No	unassigned	novel
TTTTGTGTCAGCTTGGTTT	56508	No	High-quality	100	0	ssDNA	No	Circoviridae	novel
TACGATGTAACAGGAGCTA	57352	No	High-quality	100	0	dsDNA	No	Siphoviridae	novel
TTCCGTGTTAGAGCTATAC	24817	No	High-quality	100	0	dsDNA	No	Siphoviridae	novel
GTATGTCAGAAACTTAGCT	130645	No	High-quality	100	0	dsDNA	No	unassigned	novel
GTTTTCTATCTAAACGTGC	58029	No	High-quality	100	0	dsDNA	No	Autographiviridae	novel
GACGCTGGGACCTCCTAGA	61614	No	High-quality	100	0	ssDNA	No	Circoviridae	novel
CGGGCGTGGGGCTACGATT	8335	No	High-quality	100	0	unclassified	No	unassigned	novel
CGGACGGAACTACACTGTA	281059	No	High-quality	100	0	dsDNA	No	unassigned	novel
GGAGGAAATGCATACGATT	61464	No	High-quality	100	0	ssDNA	No	Circoviridae	novel
TTGAATGGCACACTACCTT	99461	No	High-quality	100	0	dsDNA	No	unassigned	novel
CATGTTCAAGTTAAATAGG	47540	No	High-quality	100	0	dsDNA	No	unassigned	novel
TGGTGTTTCCCCCTCCGGT	57762	No	High-quality	100	0	dsDNA	No	unassigned	novel
TTGTTAATTTGGGGTCGGC	57804	No	High-quality	100	0	ssDNA	No	Circoviridae	novel
GCACGTGACCCTCCACGGG	5701	No	High-quality	100	0	unclassified	No	unassigned	novel
TACCGGATCGGTGTACTGT	60226	No	High-quality	100	0	unclassified	No	unassigned	novel
GGTTCGTAAACAGTGCCGC	19071	No	High-quality	100	0	dsDNA	No	Kyanoviridae	novel
TTCATTTTACATAATATGT	8174	No	Complete	100	0	unclassified	No	unassigned	novel
TCCCTCATCACGCGGCGAT	9670	No	High-quality	100	0	unclassified	No	unassigned	novel
GTCCTTCGCCCCGCAGCGG	37170	No	High-quality	100	0	dsDNA	No	Firingavirus	novel
CTCTCGCCTCCCGGAAGGT	50875	No	High-quality	100	0	ssDNA	No	Circoviridae	novel
GGTTCTTCTTCTTGGCTGA	51103	No	High-quality	100	0	dsDNA	No	unassigned	novel
TTCCAGGCTGCGAGTCCGG	59762	No	High-quality	100	0	ssDNA	No	Circoviridae	novel
ATTATTGCGATTCGTCGAA	23263	No	High-quality	100	0	unclassified	No	unassigned	novel
GTGTGCGCCACGCGTTTG	15936	No	High-quality	100	0	unclassified	No	unassigned	novel
GCGGAAAGTGACGTGCTAC	49281	No	High-quality	100	0	dsDNA	No	unassigned	novel
ACTCGTTATTTCCGCACTT	44516	No	High-quality	100	0	dsDNA	No	unassigned	novel
TGTGTCGTTAGTCTTCTGT	99973	No	High-quality	100	0	dsDNA	No	unassigned	novel
CAGGGAGGGCGCCGACACT	59793	No	High-quality	100	0	ssDNA	No	Circoviridae	novel
AACGGGAATTTTCCATTGA	65455	No	High-quality	100	0	unclassified	No	unassigned	novel
CTACTACTGAACGTCTGTG	79899	No	High-quality	100	0	dsDNA	No	unassigned	novel
CGTCTCTGCAGAAAGCTGA	47751	No	High-quality	100	0	ssDNA	No	Circoviridae	novel
CTACTCTCCCTGCAACTTG	25717	No	High-quality	100	0	unclassified	No	unassigned	novel
TTTGGTTTACACATCGTAG	61053	No	High-quality	100	0	ssDNA	No	Circoviridae	novel
TTATTCTCTAATCGGTTTA	116607	No	High-quality	100	0	dsDNA	No	unassigned	novel
CCGTAGTCGGCCGCCCCAA	273452	No	High-quality	100	0	dsDNA	No	unassigned	novel
TGGGTAAATCTCCGATGAT	349374	No	High-quality	100	0	dsDNA	No	unassigned	novel
TTAGGCCCACTGGCCCACA	41441	No	High-quality	100	0	ssDNA	No	Circoviridae	novel
TCCGCTATGGGTCCGAGC	12724	No	High-quality	100	0	ssDNA	No	Circoviridae	novel
CTGATATATAGTGTTTTGT	10023	No	High-quality	100	0	unclassified	No	unassigned	novel
TACTTATGGTTGACACCTT	102091	No	High-quality	100	0	dsDNA	No	unassigned	novel
ATTGTTTTTTATTCTACAA	47197	No	High-quality	100	0	dsDNA	Yes	unassigned	novel
CTTATCCTAAGATGTTGCG	19876	No	High-quality	100	0	dsDNA	No	Kyanoviridae	novel
TCGTCGGGCAGCGTGATAT	13628	No	High-quality	100	0	unclassified	No	unassigned	novel
CTCGCCGGTGCGTTAGAGT	57287	No	High-quality	100	0	ssDNA	No	Circoviridae	novel
CTCTACTTTATATGGACGC	71714	No	High-quality	100	0	ssDNA	No	Circoviridae	novel
CATCATAGGGGTGGTAGT	106285	No	High-quality	100	0	dsDNA	No	unassigned	novel
GGTAGTGTTTTAAGTGCGA	7731	No	High-quality	100	0	ssDNA	No	Circoviridae	novel
TAGTCATTAGCCTTCTATG	47681	No	High-quality	100	0	dsDNA	No	unassigned	novel
CCTACTGTATTAGCCCGGT	9397	No	High-quality	100	0	unclassified	No	unassigned	novel
AGCAGCTATCAGACCGCTG	63453	No	High-quality	100	0	ssDNA	No	Circoviridae	novel
CGCCCGCCAAATGTTCCGA	16275	No	High-quality	100	0	ssDNA	No	Circoviridae	novel
CCACGATTGTCGGTAAGTT	9032	No	High-quality	100	0	unclassified	No	unassigned	novel
GCAAGGTGTGGGAATATG	77010	No	High-quality	100	0	unclassified	No	unassigned	novel
TGGAGTACGTATCTCCTTC	25828	No	High-quality	100	0	dsDNA	No	unassigned	novel
CGGAGCCCACCTGAGCACG	70302	No	High-quality	100	0	ssDNA	No	Circoviridae	novel
CGATGCCGTAGCAGCACAA	31812	No	High-quality	100	0	ssDNA	No	Circoviridae	novel
AGGGACTTATCACGTTGAC	23786	No	High-quality	100	0	dsDNA	No	unassigned	novel
CGCTCCAAAGCTGCATGAG	19718	No	High-quality	100	0	unclassified	No	unassigned	novel
CTGATGGGTTGAGCCGGTG	77014	No	High-quality	100	0	unclassified	No	unassigned	novel
TCTGCAAAGGTTTAGGCGC	62043	No	High-quality	100	0	dsDNA	No	unassigned	novel
CCTGTTTTTTGAACTTCGG	10755	No	High-quality	100	0	ssDNA	No	Circoviridae	novel
ACACATATTTGGGGCTTGT	48308	No	High-quality	100	0	ssDNA	No	Circoviridae	novel
AATGGGGCATCTACTTCAA	10494	No	High-quality	100	0	unclassified	No	unassigned	novel
TCACGTCCTGACGCTTTGG	63035	No	High-quality	100	0	ssDNA	No	Circoviridae	novel
GTCTTCTTCCTGTTGGTTA	17205	No	High-quality	100	0	ssDNA	No	Circoviridae	novel
TTGCGGCTTTTGCGGCCCC	6767	No	High-quality	100	0	unclassified	No	unassigned	novel
TAGTCCGGCCAACCGTAGC	201571	No	High-quality	100	0	dsDNA	No	unassigned	novel
CTTACCTCGAGGATGCTTA	77554	No	High-quality	100	0	ssDNA	No	Circoviridae	novel
CGACGATATAATGTGGGAG	18984	No	High-quality	100	0	dsDNA	No	unassigned	novel
CCTGCGTAGATACAGTATG	74461	No	High-quality	100	0	ssDNA	No	Circoviridae	novel
TAGATTTGTCTCGCCACGT	37771	No	High-quality	100	0	dsDNA	No	unassigned	novel
CACTTACGGGTGATTGGAA	19812	No	High-quality	100	0	ssDNA	No	Circoviridae	novel
CGCGTTCACATAACGATCA	80613	No	High-quality	100	0	ssDNA	No	Circoviridae	novel
CCCTTCGTTCATAGTGGAG	51789	No	High-quality	100	0	dsDNA	No	unassigned	novel
CACGGACTTACCGCTAAGA	65344	No	High-quality	100	0	ssDNA	No	Circoviridae	novel
TATTTGCACTCTCCCTGAA	56934	No	High-quality	100	0	dsDNA	No	Autographiviridae	novel
CCTTTACAATGGGTCGGTT	83008	No	High-quality	100	0	dsDNA	No	unassigned	novel
TGAAATTTTTGGGTCTTAA	12165	No	High-quality	100	0	ssDNA	No	Circoviridae	novel
TTAAAGTCCAATCGCGCCCT	63297	No	High-quality	100	0	ssDNA	No	Circoviridae	novel
ATTTGAGGTGAGATTTGTT	48638	No	High-quality	100	0	dsDNA	No	Autographiviridae	novel
CGCCGCCGGCGGTTCCTCT	8780	No	High-quality	100	0	ssDNA	No	Circoviridae	novel
CGGTCTCGGTTGAGATGCC	16723	No	High-quality	100	0	ssDNA	No	Circoviridae	novel
ATTTGGCATTAAGCGTGCG	9548	No	High-quality	100	0	ssDNA	No	Circoviridae	novel
GGCTAGCTCCGCGAGTATG	15855	No	High-quality	100	0	ssDNA	No	Circoviridae	novel
TGTTTGACGTCCTTTCTTA	79706	No	High-quality	100	0	ssDNA	No	Circoviridae	novel
GCGGTTGTCGGTCCGCCTC	14686	No	High-quality	100	0	ssDNA	No	Circoviridae	novel
ATGCACAGTGACTCCCGGC	44466	No	High-quality	100	0	dsDNA	No	Zobellviridae	novel
GTGGTCTTTGTGTCGCTCCC	23881	No	High-quality	100	0	dsDNA	No	unassigned	novel
AATAAACCCCCTTATCTT	13093	No	High-quality	100	0	dsDNA	No	Podoviridae	novel
TCTGGTGATTACTGGTGT	67604	No	High-quality	100	0	dsDNA	No	Autographiviridae	novel
TGGCGGCGCCTACGGTTA	14721	No	High-quality	100	0	ssDNA	No	Circoviridae	novel
TCTGGCGCGGAAGGTCGCG	72646	No	High-quality	100	0	dsDNA	No	unassigned	novel
CTAGTGTTGTACCTGAGTA	10797	No	High-quality	100	0	unclassified	No	unassigned	novel
CTGACTTCCTGTAACGAGA	158193	No	High-quality	100	0	ssDNA	No	Circoviridae	novel
AGTAGTTGCATCGTATCGG	110307	No	High-quality	100	0	dsDNA	No	Autographiviridae	novel
AGGTGGGTCTCCCGGGTAG	12363	No	High-quality	100	0	ssDNA	No	Circoviridae	novel
CTTTGTCGAACCGCCATCA	94465	No	High-quality	100	0	ssDNA	No	Circoviridae	novel
TGGCTGCTTACATCGTGGC	22205	No	High-quality	100	0	dsDNA	No	unassigned	novel
CTTCTTTGTATTGTTATGT	12332	No	High-quality	100	0	unclassified	No	unassigned	novel
AACGGAACATTGTTTAGGC	20059	No	High-quality	100	0	unclassified	No	unassigned	novel
TGTCTTCGGTTTGTCTTCC	13454	No	High-quality	100	0	dsDNA	No	Eurybiavirus	novel
TGTCTGTCAGGCAATCACT	12020	No	High-quality	100	0	unclassified	No	unassigned	novel
TGGTTCGTTCTGTGCGTCT	80097	No	High-quality	100	0	ssDNA	No	Circoviridae	novel
CTCGTCGGGCGGGCTCGTG	38362	No	High-quality	100	0	dsDNA	No	unassigned	novel
CCTGACGCTCGCACGGTTC	54837	No	High-quality	100	0	dsDNA	No	unassigned	novel
GCGCTCTTGTGGCGGTCTC	40436	No	Complete	100	0	dsDNA	Yes	unassigned	novel
ATAGGGTAGATTTTCGCGT	10597	No	High-quality	100	0	dsDNA	No	Myoviridae	novel
CGCTTGGCAAAAGCTCCCC	254938	No	High-quality	100	0	dsDNA	No	Siphoviridae	novel
TAATGTCTATACAATGGTG	17492	No	High-quality	100	0	ssDNA	No	Circoviridae	novel
GAAGTTCTTCGTGACTGTC	63685	No	High-quality	100	0	dsDNA	No	unassigned	novel
GCCCCCTAGCCAGTCCGTA	63539	No	High-quality	100	0	dsDNA	No	unassigned	novel
CGGTTTTAGAACGACGGTG	59634	No	High-quality	100	0	dsDNA	No	unassigned	novel
GATCTCTGTCATTCGATTC	64954	No	High-quality	100	0	dsDNA	No	unassigned	novel
TTCTCTATTCGGGTGATGC	99251	No	High-quality	100	0	ssDNA	No	Circoviridae	novel
CTTCAGGCTCTCTTAGAAT	23533	No	High-quality	100	0	unclassified	No	unassigned	novel
CTTGGCTGGCCTCCGGAGC	5063	No	High-quality	100	0	unclassified	No	unassigned	novel
TCCCTCTCCGAAGGTCTGG	5742	No	High-quality	100	0	ssDNA	No	Circoviridae	novel
CCTATTACTCCGTAGTAT	6671	No	High-quality	100	0	ssDNA	No	Circoviridae	novel
GCAACTCGCTCCAACAGGGG	3316	No	High-quality	100	0	ssDNA	No	Circoviridae	novel
GGGACGCGTGTTCGGAGCG	4485	No	Complete	100	0	ssDNA	No	Circoviridae	novel
AGATGGACGTTTGTCTATC	86313	No	High-quality	100	0	dsDNA	No	unassigned	novel
TGGACCAGCACTGGACTCA	100723	No	High-quality	100	0	ssDNA	No	Circoviridae	novel
TGCTTCTGCAGTAATATTC	14797	No	High-quality	100	0	ssDNA	No	Circoviridae	novel
TTGTCCAGCCTTCCGCGGT	91094	No	High-quality	100	0	dsDNA	No	unassigned	novel
CGTCTGGCATGGTTTCGTC	96166	No	High-quality	100	0	dsDNA	No	unassigned	novel
CACTCCGATGGCTTTGGTT	5828	No	High-quality	100	0	unclassified	No	unassigned	novel
ACGGGAGCTCATGTGTGTA	137606	No	High-quality	100	0	ssDNA	No	Bacilladnaviridae	novel
TCGGAGTATTACCGTATGG	43198	No	High-quality	100	0	dsDNA	No	unassigned	novel
GGTCCGACGCTTGCCCGGT	48846	No	High-quality	100	0	ssDNA	No	unassigned	novel
GCCTAGCCCAGGTGCTCGA	123163	No	High-quality	100	0	dsDNA	No	Autographiviridae	novel
TTACAGGGGCAATTACCAA	12533	No	High-quality	100	0	unclassified	No	unassigned	novel
TTGGAGCGCGCCTGTGGCT	57431	No	High-quality	100	0	ssDNA	No	unassigned	novel
CTAGTTTTCTGTTACAGTT	98365	No	High-quality	100	0	dsDNA	No	Autographiviridae	novel
TCGAGTCTAACACGTAGTA	91339	No	High-quality	100	0	ssDNA	No	Circoviridae	novel
GTCCAGCCTCTGGAACTTT	8378	No	High-quality	100	0	ssDNA	No	Microviridae*	novel
TTATTCGGATCGTTTAGT	12589	No	High-quality	100	0	ssDNA	No	Circoviridae	novel
ACCGCTAGGTCCTTTATCT	15161	No	High-quality	100	0	ssDNA	No	Circoviridae	novel
ACCCGCGGGGCCATGTGGT	42638	No	High-quality	100	0	dsDNA	No	unassigned	novel
TTCACCAGCAAGGACAGTA	32978	No	High-quality	100	0	ssDNA	No	Circoviridae	novel
TAATTCCGTTATATTAGAG	5401	No	High-quality	100	0	ssDNA	No	Circoviridae	novel
ATTGGTCCCGATTTAACCG	19467	No	High-quality	100	0	ssDNA	No	Circoviridae	novel
GGTGCCCGCAGGATATCTT	24397	No	High-quality	100	0	ssDNA	No	Circoviridae	novel
AGTTACTGCTGGTAAGGCT	241615	No	High-quality	100	0	dsDNA	No	unassigned	novel
CAGTTAGAAGTGGAGGCAA	8605	No	High-quality	100	0	unclassified	No	unassigned	novel
GGACTATCCTGGTGTCAAG	51135	No	High-quality	100	0	dsDNA	No	unassigned	novel
CCTTCTCGCTTACTTGCGG	61020	No	High-quality	100	0	dsDNA	No	unassigned	novel
CTCTTCTTAGTCTCACACA	114221	No	High-quality	100	0	ssDNA	No	Circoviridae	novel
TAACGCGTCCCCTTGATAG	3233	No	High-quality	100	0	ssDNA	Yes	Circoviridae	novel
TCTTTTCTCAGATCCTTCA	52937	No	High-quality	100	0	ssDNA	No	unassigned	novel
TCCTTAAGATATTCGGCAA	146032	No	High-quality	100	0	dsDNA	No	unassigned	novel
TCCTGCTGTCAGCTTGCC	3689	No	High-quality	100	0	unclassified	No	unassigned	novel
TGATAGCTTAGAGCACCCT	18203	No	High-quality	100	0	dsDNA	No	Siphoviridae	novel
CCCCTTCGCTGAGTAGGAA	23537	No	High-quality	100	0	unclassified	No	unassigned	novel
CATTCTGTTCTTGTGTCAG	55378	No	High-quality	100	0	dsDNA	No	unassigned	novel
AGTTCGGCCCATCGTCGAT	4056	Yes	High-quality	100	37.72	ssDNA	No	Circoviridae	novel
AGGACGGCTGGCGGCGATC	43401	No	High-quality	100	0	dsDNA	No	unassigned	novel
TCGATGAGACGATGGACTC	16990	No	High-quality	100	0	ssDNA	No	Circoviridae	novel
CGAATCCTGCCGTTCAGCG	41643	No	High-quality	100	0	dsDNA	No	unassigned	novel
GCTTTTCATAATCAAATGT	10540	No	Complete	100	0	unclassified	Yes	unassigned	novel
AGTGTTTTCAGGATATGGA	16110	No	High-quality	100	0	ssDNA	No	Circoviridae	novel
AGCGTTCTACATAATCTTG	19870	No	High-quality	100	0	ssDNA	No	Circoviridae	novel
TTTTTAACACTAGGCCGGC	17126	No	High-quality	100	0	dsDNA	No	unassigned	novel
CGCTAGTATTCTACGTCGT	6181	No	High-quality	100	0	ssDNA	No	Circoviridae	novel
TCACACCAAGTCCTCGGGG	48745	No	High-quality	100	0	dsDNA	No	Siphoviridae	novel
TCGGGGCGCAGTGCCAAAC	14965	No	High-quality	100	0	ssDNA	No	Circoviridae	novel
CCCCAAGGGGGCGGGGACG	16007	No	High-quality	100	0	ssDNA	No	Circoviridae	novel
TGCCTCCACTGGGTTATTA	46154	No	High-quality	100	0	unclassified	No	unassigned	novel
TGCGGCATGTGTCTGCTAG	18598	No	High-quality	100	0	unclassified	No	unassigned	novel
CGCCTGTGGTTCTAATTGC	24924	No	High-quality	100	0	ssDNA	No	Circoviridae	novel
TTTTTCTATGTTGTACTTA	8225	No	High-quality	100	0	unclassified	No	unassigned	novel
CGTCGTCTTTCGGTGGTGT	23707	No	High-quality	100	0	ssDNA	No	Circoviridae	novel
TCGTACCGCCCCTTTAGGT	44141	No	High-quality	100	0	dsDNA	No	unassigned	novel
GGCTTTCTGTGGACGCTCT	9268	No	High-quality	100	0	ssDNA	No	Circoviridae	novel
GTATGCCTCAATTATTCTT	7843	No	High-quality	100	0	dsDNA	No	Lambdavirus	novel
TCGGAAGTGCACGTTCGGT	12463	No	High-quality	100	0	unclassified	No	unassigned	novel
GAGTTGAGTGTAAATACGA	54445	No	High-quality	100	0	dsDNA	No	unassigned	novel
TGTAAGCCCCCTGGAACTG	6764	No	High-quality	100	0	ssDNA	No	Circoviridae	novel
CCGTGCTTACGATAAATAG	14267	No	High-quality	100	0	unclassified	No	unassigned	novel
TTCCGGCCCCGGTGCATAC	11274	No	High-quality	100	0	unclassified	No	unassigned	novel
TGCTGGACAGCATGGGAGC	82489	No	High-quality	100	0	dsDNA	No	unassigned	novel
AGCCTCTTCAGGACCCCTG	18577	No	High-quality	100	0	unclassified	No	unassigned	novel
TATACTAGTTTCCGCTTGG	122609	No	High-quality	100	0	ssDNA	No	Circoviridae	novel
ATCGCCGCGGCGCTCCGTC	3837	No	High-quality	100	0	ssDNA	No	Circoviridae	novel
GTGCCGTACTGTGACCTAG	23136	No	High-quality	100	0	ssDNA	No	Circoviridae	novel
GTTGGGCCACGAGTCAGTG	51119	No	High-quality	100	0	ssDNA	No	unassigned	novel
TGGCATATCCCTTATGTTT	23871	No	High-quality	100	0	ssDNA	No	Circoviridae	novel
TTCGGCCCTTCAGCGGAGT	16101	No	High-quality	100	0	ssDNA	No	Circoviridae	novel
CCCGATGAGTTCTCGTTCG	21731	No	High-quality	100	0	ssDNA	No	Circoviridae	novel
ACTGACCGAGAATATTTCT	42935	No	High-quality	100	0	dsDNA	No	unassigned	novel
TTCGCTCAGTTCGGGTGAC	82961	No	High-quality	100	0	dsDNA	No	unassigned	novel
TGGCGGTCTAGCTCAGCGC	32752	No	High-quality	100	0	dsDNA	No	unassigned	novel
TTGGGTACTCGACTTCTAT	4971	No	High-quality	100	0	ssDNA	No	Circoviridae	novel
ATGTCACAGCTCATCTTCT	3932	No	High-quality	100	0	ssDNA	No	Circoviridae	novel
GGCTTCGGGTTCTTCGACT	6606	No	High-quality	100	0	ssDNA	No	Circoviridae	novel
TGTTCCAGTTTTGGTGCCT	33114	No	High-quality	100	0	dsDNA	No	unassigned	novel
GGGTTTTGGGACAGTCATG	18309	No	High-quality	100	0	unclassified	Yes	unassigned	novel
TGCGTGTATGGTCTTCAAT	46276	No	High-quality	100	0	dsDNA	No	unassigned	novel
AATTTCCTCTGTACGATA	126071	No	High-quality	100	0	ssDNA	No	Circoviridae	novel
GTGCGTCAGAAATAAAATG	15020	No	High-quality	100	0	unclassified	No	unassigned	novel
TACTCGTATCACATACGGG	18737	No	High-quality	100	0	ssDNA	No	Circoviridae	novel
CGCAGATACCATTTATATC	129273	No	High-quality	100	0	ssDNA	No	Circoviridae	novel
ACCCGTGCAAAGTTCATAC	32480	No	High-quality	100	0	ssDNA	No	Circoviridae	novel
CTGAGGGAGGTCATTACGT	20379	No	High-quality	100	0	ssDNA	No	Circoviridae	novel
TCAGCGTGTCAGGTGCTCC	54473	No	High-quality	100	0	dsDNA	No	unassigned	novel
GTCCCGCCTGCGGTGAGGG	5964	No	High-quality	100	0	unclassified	No	unassigned	novel
GGAGAGGCGAATGCCAGAT	5410	No	High-quality	100	0	unclassified	No	unassigned	novel
GCATGGCATAAAACTGTAA	6308	No	High-quality	100	0	unclassified	No	unassigned	novel
GCTCACAATCCTCCACGCA	9473	No	High-quality	100	0	ssDNA	No	Circoviridae	novel
TCGTTCCGTGAGCATATGT	9677	No	High-quality	100	0	ssDNA	No	Circoviridae	novel
TCCTTCTTTGATGTGAGGG	46282	No	High-quality	100	0	ssDNA	No	Circoviridae	novel
CGTTTCGGCTAGCTGTGTC	17888	No	High-quality	100	0	unclassified	No	unassigned	novel
TGCATTGTACGCCCTATGG	20983	No	High-quality	100	0	unclassified	No	unassigned	novel
GAGGCTTAACTCCTCGCGT	24761	No	High-quality	100	0	ssDNA	No	Circoviridae	novel
TTCGTAACAAGCACAGGT	145186	No	High-quality	100	0	ssDNA	No	Circoviridae	novel
TTGGGCGCTGGGGTCTCTC	7901	No	High-quality	100	0	unclassified	No	unassigned	novel
CATAGTCGGCATTAGTTA	24831	No	High-quality	100	0	ssDNA	No	Circoviridae	novel
TCTTGTCTCTTAATGTTGG	38873	No	High-quality	100	0	dsDNA	No	unassigned	novel
GTTCGGCGTTGGCTTCACT	10268	No	High-quality	100	0	dsDNA	No	Lwoffvirus	novel
TCTCCACCTTTTCTGGTCT	7432	No	High-quality	100	0	ssDNA	No	Circoviridae	novel
CCTGGGCTTATCGTTTTGT	23204	No	High-quality	100	0	ssDNA	No	Circoviridae	novel
AGAACTTACTCTTAGCCTT	29197	No	High-quality	100	0	dsDNA	No	unassigned	novel
CAGTCATGATCGTGCCGGA	27114	No	High-quality	100	0	unclassified	No	unassigned	novel
AGGATCGACGGTATCAGGT	30515	No	High-quality	100	0	unclassified	No	unassigned	novel
TCGCTGCCTTCGTAAATTG	33740	No	High-quality	100	0	ssDNA	No	Circoviridae	novel
CGTCTTCCTTCTTGATTAT	4842	No	High-quality	100	0	ssDNA	No	Circoviridae	novel
GCTGCAGCAACTGCCCGG	15499	No	High-quality	100	0	unclassified	No	unassigned	novel
GTGCTTCGCGTGAGAATTT	14076	No	High-quality	100	0	dsDNA	No	unassigned	novel
AGTAACGCGCTGTGTGGAC	21428	No	High-quality	100	0	ssDNA	No	Circoviridae	novel
GCCAATGGGGCCTTTGGTG	18616	No	High-quality	100	0	unclassified	No	unassigned	novel
CGGGGTTTGACGTGTCATT	6334	No	Complete	100	0	ssDNA	No	Circoviridae	novel
TGTGGAACGCCAGAGTTAC	4492	No	High-quality	100	0	ssDNA	No	Circoviridae	novel
GGCCCCAGCTATTACCCT	26271	No	High-quality	100	0	unclassified	No	unassigned	novel
TCCGTATTTCGCCATTATA	2655	No	High-quality	100	0	ssDNA	No	Circoviridae	novel
AGTTTCACTAGTTTTTTTT	12659	No	High-quality	100	0	ssDNA	No	Circoviridae	novel
TTGTGGTGTTTTAGGATGT	7585	No	High-quality	100	0	ssDNA	No	Circoviridae	novel
TCAATTTCACAGGCGTTGT	109922	No	High-quality	100	0	dsDNA	No	unassigned	novel
CTGACACTCCGCCACCCCC	618888	No	High-quality	100	0	dsDNA	No	unassigned	novel
TCTCTGGCCCGTTGCTGTC	12376	No	High-quality	100	0	ssDNA	No	Circoviridae	novel
TTTCGGGCCGTGGACGGAG	10207	No	High-quality	100	0	ssDNA	No	Circoviridae	novel
TGTTCCCGATGGCATTGGT	49972	No	High-quality	100	0	dsDNA	No	unassigned	novel
CAATGCCATTAATTTCTGT	164721	No	High-quality	100	0	ssDNA	No	Circoviridae	novel
ACTCAGCCGACCTCCTGTA	10344	No	High-quality	100	0	ssDNA	No	Microviridae*	novel
TCCTTCGACCCGGGCCCGT	5132	No	High-quality	100	0	ssDNA	No	Circoviridae	novel
GTTCCAGGAGTCTAATGAT	6814	No	High-quality	100	0	ssDNA	No	Circoviridae	novel
TTATGTCAAAAGGGTGTAA	4778	No	High-quality	100	0	ssDNA	No	Microviridae	novel
TCTTGTTACACGGGGGCC	10687	No	High-quality	100	0	ssDNA	No	Circoviridae	novel
CGGGTCTTTATGCGTTGTA	4529	No	High-quality	100	0	ssDNA	No	Microviridae	novel
CGTGGCCATATATCCGTCT	56759	No	High-quality	100	0	dsDNA	No	unassigned	novel
TATGACTATCAGTCACGTA	8248	No	High-quality	100	0	ssDNA	No	Circoviridae	novel
ACTCCGCCTTCCTCTCGGC	19780	No	High-quality	100	0	ssDNA	No	Circoviridae	novel
CGGATTACGCGACTCGGGT	16197	No	High-quality	100	0	ssDNA	No	Circoviridae	novel
ACGGAGCGAATGTACACCA	61294	No	High-quality	100	0	dsDNA	No	unassigned	novel
GGGGATAATAGCTCCAGG	14990	No	High-quality	100	0	ssDNA	No	Circoviridae	novel
TGATATGGAAAACTATTGA	11231	No	High-quality	100	0	dsDNA	No	Haloferuviridae	novel
AGACCTGAGGTGTATGGCT	8658	Yes	High-quality	100	13.78	ssDNA	No	Circoviridae	novel
CCATACCCGCAGCCGCTTT	84657	No	High-quality	100	0	unclassified	No	unassigned	novel
TCAACCGCTGGATTCCCCC	746442	No	High-quality	100	0	dsDNA	No	unassigned	novel
GGGGGGGAATGGTACTCTG	28556	No	High-quality	100	0	ssDNA	No	Circoviridae	novel
ATCAGATGGATAGAGGTCG	9201	No	High-quality	100	0	ssDNA	No	Circoviridae	novel
TCTGTGGGTTCCATCTATC	123009	No	High-quality	100	0	dsDNA	No	unassigned	novel
ACTGTTCTATACTTAACCT	60448	No	High-quality	100	0	dsDNA	No	unassigned	novel
CCCCCCATGCGGGACTTGA	23677	No	High-quality	100	0	ssDNA	No	Circoviridae	novel
AACTTAGAAATATTGTTCG	30678	No	High-quality	100	0	unclassified	No	unassigned	novel
CGCGGGGCGGTTATTACATG	23015	No	High-quality	100	0	unclassified	No	unassigned	novel
TACAGGGGAAGGATGATCT	42395	No	High-quality	100	0	dsDNA	No	Podoviridae	novel
TATAGTTGTTGCTTTTTGA	9598	No	High-quality	100	0	ssDNA	No	Circoviridae	novel
TTTAATAGGGTGACACTGA	84861	No	High-quality	100	0	dsDNA	No	Siphoviridae	novel
AAAGTAGTTTCTTCCGTCT	4959	No	High-quality	100	0	unclassified	No	unassigned	novel
CCGAAAGGCTTCGTCACTA	3893	No	High-quality	100	0	ssDNA	No	Circoviridae	novel
GAAGCGGGTGCGAGGGATA	27165	No	High-quality	100	0	dsDNA	No	Lambdavirus	novel
CGTTCCGATGGCGCGGCCT	19697	No	High-quality	100	0	unclassified	No	unassigned	novel
CTTTGCATCATCGGGGATT	104919	No	High-quality	100	0	unclassified	No	unassigned	novel
TTGCTTCTTCACGATTATA	5568	No	Complete	100	0	ssDNA	No	Circoviridae	novel
CGGGGGCTCCGCCATCTTT	6569	No	High-quality	100	0	ssDNA	No	Circoviridae	novel
TCATGCCTTGTCTCTCTCA	6827	No	High-quality	100	0	dsDNA	No	Herelleviridae	novel
CTGCGCGGCTATGTCGACA	8595	No	High-quality	100	0	ssDNA	No	Circoviridae	novel
CTGGGGTTCTAGGAGTCAA	104479	No	High-quality	100	0	unclassified	No	unassigned	novel
GCATTCTAGTCCCACCTTG	8209	No	High-quality	100	0	unclassified	No	unassigned	novel
TCGCGTCAGTCGACCATGT	13785	No	High-quality	100	0	unclassified	No	unassigned	novel
TTTAGTAATCCGTTATTAC	12118	No	High-quality	100	0	unclassified	No	unassigned	novel
CTGTTGAGGGCTCTTTTCA	9273	No	High-quality	100	0	ssDNA	No	Circoviridae	novel
TTATTTTAAAATCGTGTTC	4644	No	High-quality	100	0	ssDNA	No	Circoviridae	novel
CTGCATCTCCGGTCTAAAAT	14393	No	High-quality	100	0	ssDNA	No	Circoviridae	novel
TATTGTCTACTATTTGAAA	7506	No	High-quality	100	0	unclassified	No	unassigned	novel
GAGGGTGGACATGATAGGA	4458	No	High-quality	100	0	unclassified	No	unassigned	novel
TTGCCGGGTAAAGTTTCCA	6363	Yes	High-quality	100	24.23	ssDNA	No	Circoviridae	novel
TCCCAGTCTTTAGATTTGT	22577	No	High-quality	100	0	ssDNA	No	Circoviridae	novel
CAGGTTGTGCACTTTTGAA	6063	No	High-quality	100	0	ssDNA	No	Circoviridae	novel
TAGTTAGAAGGCTGTGTCT	10369	No	High-quality	100	0	ssDNA	No	Circoviridae	novel
TTCTACATTTTTTTTTTCC	8790	No	High-quality	100	0	unclassified	No	unassigned	novel
TCTTCAATTGGGCGGCTGG	6571	No	High-quality	100	0	dsDNA	No	Phycodnaviridae	novel
CGGCTATTCTTGAATCATG	104058	No	High-quality	100	0	unclassified	No	unassigned	novel
CTCTTTGTGCTCTCTGTGA	75572	No	High-quality	100	0	dsDNA	No	Siphoviridae	novel
CGTGCCTTTGCATGGAGGA	4852	No	High-quality	100	0	ssDNA	No	Microviridae	novel
CCTGTAATTGCTTGCTATG	35470	No	High-quality	100	0	ssDNA	No	Circoviridae	novel
GCCTGGGCTAATGAAATCA	137224	No	High-quality	100	0	dsDNA	No	unassigned	novel
ATACAACTTATGTGATATG	35474	No	High-quality	100	0	ssDNA	No	Circoviridae	novel
GGCTCTGGCACGTGCTCTT	11842	No	High-quality	100	0	ssDNA	No	Circoviridae	novel
CTCTATGTCCTTCTTCTTA	5926	No	High-quality	100	0	ssDNA	No	Circoviridae	novel
TCAAGAGCGATTCGGCTTC	31979	No	High-quality	100	0	unclassified	No	unassigned	novel
CGCGGGGAACGGTAGGGTC	4378	No	High-quality	100	0	unclassified	No	unassigned	novel
AGGTCTCCTCGTGTTCTTG	35544	No	High-quality	100	0	ssDNA	No	Circoviridae	novel
CTTTTCTTTTGCCTAACCT	32159	No	High-quality	100	0	ssDNA	No	Circoviridae	novel
GTTGTATGACAGTGAATGT	10040	No	High-quality	100	0	unclassified	No	unassigned	novel
TGAGGAATCCGCCCGACTT	47517	No	High-quality	100	0	dsDNA	No	unassigned	novel
TAAGTCGGGTACACCCTGG	59491	No	High-quality	100	0	dsDNA	No	Siphoviridae	novel
TCCAGGGTATTTACTGCA	4993	No	High-quality	100	0	ssDNA	No	Circoviridae	novel
CGATCTAATAGTATTCTAC	9788	No	High-quality	100	0	unclassified	No	unassigned	novel
TCTGGGGTTTAGGTCTGGG	23745	No	High-quality	100	0	ssDNA	No	Circoviridae	novel
CTTTGTGACTCAGTGGTCG	4444	No	High-quality	100	0	ssDNA	No	Circoviridae	novel
GTCACGGACGGATGGCTCA	4181	No	High-quality	100	0	unclassified	No	unassigned	novel
ACAGTCCTGCATCCCTAAT	199387	No	High-quality	100	0	dsDNA	No	unassigned	novel
GGGAACTATCATATGGTCT	13037	No	High-quality	100	0	ssDNA	No	Circoviridae	novel
GAGTCTCTCCTCGCCCGCG	38438	No	High-quality	100	0	ssDNA	No	Circoviridae	novel
GGCCCGTGGGCCTGTGGGT	8726	No	High-quality	100	0	ssDNA	No	Circoviridae	novel
CTGTCGAACGCTAATGTGT	47413	No	High-quality	100	0	ssDNA	No	Circoviridae	novel
TTTTGATCTATCCCGAGTT	4715	No	High-quality	100	0	unclassified	No	unassigned	novel
GGTAGGCTTTATTCCACGG	43505	No	High-quality	100	0	unclassified	No	unassigned	novel
CCCTTCGGTTACGTAGGAT	25539	No	High-quality	100	0	ssDNA	No	Circoviridae	novel
GTCATTATGACTGCGTGG	90466	No	High-quality	100	0	dsDNA	No	unassigned	novel
TCCCGTCCTGGATGGTCGT	8408	No	High-quality	100	0	ssDNA	No	Circoviridae	novel
CCGGGTTTCTGCGAGAGGC	24253	No	High-quality	100	0	dsDNA	No	unassigned	novel
CTTCTCGAACTTTCAGGGC	5049	No	High-quality	100	0	unclassified	No	unassigned	novel
GAGTTGGTACAAATTTTCC	33215	No	High-quality	100	0	ssDNA	No	Circoviridae	novel
GTAGTCCGTGCTCGGGTCA	10133	No	High-quality	100	0	ssDNA	No	Circoviridae	novel
TCTGTGCGCGGCCGGCAAG	7002	No	High-quality	100	0	ssDNA	No	Circoviridae	novel
TCAGGCCTACTGATGTTCT	7112	No	High-quality	100	0	dsDNA	No	Coatlandelriovirus	novel
GCCTGTACACGTGACTCGG	4049	No	Complete	100	0	unclassified	No	unassigned	novel
AGCTTGGATTGTGCTCATA	55359	No	High-quality	100	0	dsDNA	No	Ackermannviridae	novel
CCCCTCGTTCTCGAGCGGC	19796	No	High-quality	100	0	dsDNA	No	Phycodnaviridae	novel
ATCCGCCTTTCGGGGGGTT	7886	No	High-quality	100	0	ssDNA	No	Circoviridae	novel
CACGATCAAGGGAGGCTGA	10900	No	High-quality	100	0	ssDNA	No	Circoviridae	novel
ACGGAGATTCGCAATCAAA	12293	No	High-quality	100	0	ssDNA	No	Circoviridae	novel
AATATGTTAGTGATGCTGT	2788	No	High-quality	100	0	unclassified	No	unassigned	novel
GGTTTTTGATCTTTTGTTC	97897	No	High-quality	100	0	dsDNA	No	unassigned	novel
GTCACTCGATATTATGCCA	29227	No	High-quality	100	0	ssDNA	No	Circoviridae	novel
ATATTATGTCAAGGGAGTT	12088	No	High-quality	100	0	unclassified	No	unassigned	novel
CAAGCGGGGAACATTTGGT	21235	No	High-quality	100	0	ssDNA	No	Circoviridae	novel
TCGAATTTTGGATCCCGTG	91954	No	High-quality	100	0	dsDNA	No	unassigned	novel
GGCTATGTATTTTATGTAG	7785	No	High-quality	100	0	ssDNA	No	Circoviridae	novel
AAAGGAACGGGCTTCTGTG	12033	No	High-quality	100	0	ssDNA	No	Circoviridae	novel
GGGCCGCACTAGGCCTGGGG	10873	No	High-quality	100	0	unclassified	No	unassigned	novel
TTCCGCTCATAATGGTTCC	22244	No	High-quality	100	0	ssDNA	No	Circoviridae	novel
CGTCCCCTTTCATGCTTCG	64667	No	High-quality	100	0	dsDNA	No	Rauchvirus	novel
GTTGCCTCGATGGTCCCTC	10030	No	High-quality	100	0	unclassified	No	unassigned	novel
GCCATCGTTAATTTCATCG	7550	No	High-quality	100	0	ssDNA	No	Circoviridae	novel
GTTATTGTGCCAGGGTATT	12554	No	High-quality	100	0	unclassified	No	unassigned	novel
TTTTTGCGCCTGTGGCCAT	7199	No	High-quality	100	0	ssDNA	No	Circoviridae	novel
GCTGCGCCGACCAGCCGTT	48164	No	High-quality	100	0	dsDNA	No	unassigned	novel
CTGCTGAGGTTTTTTCGTT	31047	No	High-quality	100	0	dsDNA	No	unassigned	novel
AAACGGCTGTCCAATCTGC	121983	No	High-quality	100	0	dsDNA	No	unassigned	novel
ATTAGGTAATCATAGCTCT	47805	No	High-quality	100	0	ssDNA	No	Circoviridae	novel
CCAGTTGTTAGGGCATTTT	30363	No	High-quality	100	0	ssDNA	No	Circoviridae	novel
GCCCCGGTGTACTGTCTAG	81605	No	High-quality	100	0	dsDNA	No	Elemovirus	novel
GCCGGTACATATTTCGTAG	80532	No	High-quality	100	0	dsDNA	No	unassigned	novel
TGTCCGACTCGCGCGTGAA	36037	No	High-quality	100	0	ssDNA	No	Circoviridae	novel
GTTGCATCCCCATATCAAT	52250	No	High-quality	100	0	ssDNA	No	Circoviridae	novel
GTTCGCGAGTGTTGACGGG	9209	No	High-quality	100	0	ssDNA	No	Circoviridae	novel
ATCGCACGGTGATATTATG	11593	No	High-quality	100	0	unclassified	No	unassigned	novel
TGTACTTATGACATTGGGC	37073	No	High-quality	100	0	ssDNA	No	Circoviridae	novel
TGGCCTGTTAGGTAACTGT	40636	No	High-quality	100	0	ssDNA	No	Circoviridae	novel
GGCCGCAGGTGCTGTGCC	40723	No	High-quality	100	0	ssDNA	No	Circoviridae	novel
AATCGTTTACTCTAATTCC	88234	No	High-quality	100	0	dsDNA	No	unassigned	novel
CTGTGTTTTTGAACTTCTG	6148	No	High-quality	100	0	unclassified	No	unassigned	novel
ATTCGACGTTACGCTTTTC	13563	No	High-quality	100	0	ssDNA	No	Circoviridae	novel
GTCTGGGGTTACAACGAGA	292264	No	High-quality	100	0	dsDNA	No	unassigned	novel
TTCTCCGGTTGGCAGTGAT	7733	No	High-quality	100	0	unclassified	No	unassigned	novel
TTTGGCCTGAGGGATTTGG	44944	No	High-quality	100	0	ssDNA	No	Circoviridae	novel
TTCGTTCAACACACTTTTG	8024	No	High-quality	100	0	ssDNA	No	Circoviridae	novel
TTTTGTCTCACGAGACATC	7772	No	High-quality	100	0	ssDNA	No	Circoviridae	novel
TTTTGACGACCTACTCCGG	18359	No	High-quality	100	0	ssDNA	No	Circoviridae	novel
GGCTATTTTCAGTGCCGCT	8270	No	High-quality	100	0	ssDNA	No	Circoviridae	novel
ACGGCCACTACGTAGTGGA	50563	No	High-quality	100	0	ssDNA	No	Circoviridae	novel
GTATAGCCTGGACTCTGGA	34298	No	High-quality	100	0	ssDNA	No	Circoviridae	novel
CAACGGCTCTTTGATGGTC	2723	No	High-quality	100	0	unclassified	No	unassigned	novel
AGATGCACTTCTTTAGTCG	53171	No	High-quality	100	0	dsDNA	No	Siphoviridae	novel
GTGATATTCTGCTCGCATA	62948	No	High-quality	100	0	dsDNA	No	unassigned	novel
ATTCTCGGGCGTGTGAGTT	63848	No	High-quality	100	0	unclassified	No	unassigned	novel
AGACCCGTACGTCTTTGCC	260533	No	High-quality	100	0	dsDNA	No	unassigned	novel
TTACGCTGTATTTACATCG	12755	No	High-quality	100	0	ssDNA	No	Circoviridae	novel
TTTTAAGGCGAAAACTTTA	12161	No	High-quality	100	0	ssDNA	No	Circoviridae	novel
TCTGAACCTTGATTTACTG	52550	No	High-quality	100	0	ssDNA	No	Circoviridae	novel
CCATAGGTGATTTTCTCGC	6537	No	High-quality	100	0	ssDNA	No	Circoviridae	novel
TCCGCCCAGTGCGGGCTGA	8251	No	High-quality	100	0	ssDNA	No	Circoviridae	novel
TTGCGGCTTGGTGACCGAG	49474	No	High-quality	100	0	unclassified	No	unassigned	novel
CTCTCATTTACCGAACCGT	7989	No	High-quality	100	0	unclassified	No	unassigned	novel
CCACGTTTTCCTGTCCTGT	10833	No	High-quality	100	0	dsDNA	No	unassigned	novel
TTCACCGACGGAACACCGG	34740	No	High-quality	100	0	ssDNA	No	Circoviridae	novel
TCTGCACAGTTCGGGCAGG	47673	No	High-quality	100	0	ssDNA	No	Circoviridae	novel
GGCTTCCGTTAAGCTCCAG	55121	No	High-quality	100	0	ssDNA	No	Circoviridae	novel
TCTGGTTCGCAAGACCCGG	36922	No	High-quality	100	0	ssDNA	No	Circoviridae	novel
ATGCTCAATCTGTTGAACG	8922	No	High-quality	100	0	unclassified	No	unassigned	novel
ACATGGGGCGCATTAAGGA	7974	No	High-quality	100	0	ssDNA	No	Circoviridae	novel
GGGGTCACGTCTCCGCGCGG	35086	No	High-quality	100	0	ssDNA	No	Circoviridae	novel
CGTCGCGGGATCGCCCGCT	36823	No	High-quality	100	0	dsDNA	No	Firingavirus	novel
GCCGTTGTCCTCACCTTTCA	13848	No	High-quality	100	0	ssDNA	No	Circoviridae	novel
GTGAATGTACCCACTAGCG	12618	No	High-quality	100	0	ssDNA	No	Microviridae	novel
AGAGCTCTCTAACACATAT	10360	No	High-quality	100	0	ssDNA	No	Circoviridae	novel
CGTTTCGTTTCTGGCCTAC	8271	No	High-quality	100	0	ssDNA	No	Circoviridae	novel
CAGTACAATGGTTCTTTGT	4920	No	High-quality	100	0	ssDNA	No	Circoviridae	novel
TTTGACAATGGCTTTGTCT	35648	No	High-quality	100	0	dsDNA	No	unassigned	novel
GTCTGTGCTAATCGCCTCG	58784	No	High-quality	100	0	ssDNA	No	Circoviridae	novel
CTACGCGCTCGTGAATTCT	37899	No	High-quality	100	0	unclassified	No	unassigned	novel
AGGCCCGATTGCAGACGGA	19801	No	High-quality	100	0	ssDNA	No	Circoviridae	novel
TTGGTCCTGGTCGGAATGC	59852	No	High-quality	100	0	ssDNA	No	Circoviridae	novel
TGTTGCGTAAGCGCTTCAT	14162	No	High-quality	100	0	ssDNA	No	Circoviridae	novel
CTGCGCCGTAATCTCGTGA	9265	No	High-quality	100	0	ssDNA	No	Circoviridae	novel
TTCAGGAGCACTACTCTAA	10106	No	High-quality	100	0	ssDNA	No	Circoviridae	novel
TTCTGTCAGGCATGACTCT	230717	No	High-quality	99.95	0	dsDNA	No	unassigned	novel
AACTTTTCCACACGCATT	947757	No	High-quality	99.93	0	dsDNA	No	unassigned	novel
GACAATCATGTCGGAATAA	235408	No	High-quality	99.88	0	dsDNA	No	unassigned	novel
TACCCAATCCCATTCTGGA	270741	No	High-quality	99.87	0	dsDNA	No	unassigned	novel
TGACACTCGCGGTTTGTAT	328719	No	High-quality	99.85	0	dsDNA	No	unassigned	novel
TCTGCCACGTTGAAGATGT	452918	No	High-quality	99.83	0	dsDNA	No	unassigned	novel
ATTACAGCTTTAAGCGATC	243673	No	High-quality	99.77	0	dsDNA	No	unassigned	novel
GAGCGACTTTATAAAGTAT	194434	No	High-quality	99.76	0	dsDNA	No	unassigned	novel
TCGCCGGGTACCGTGGCGT	214542	No	High-quality	99.7	0	dsDNA	No	unassigned	novel
TCTGTCCGACCGCGGACTT	203965	No	High-quality	99.66	0	dsDNA	No	unassigned	novel
AGAGCGTGGATCGTCAGGT	327454	No	High-quality	99.65	0	dsDNA	No	unassigned	novel
TATATGGGTTAGCAACTCT	145382	No	High-quality	99.61	0	dsDNA	No	unassigned	novel
GCGGGGTGATTAAACTTGT	71887	No	High-quality	99.55	0	ssDNA	No	Circoviridae	novel
GTCGTTTCGCTCGATGTCG	163158	No	High-quality	99.54	0	dsDNA	No	unassigned	novel
ACAGCTGACACTTTTTCCT	270865	No	High-quality	99.51	0	dsDNA	No	unassigned	novel
TTTCTTTACTGTCTGATGG	139699	No	High-quality	99.49	0	dsDNA	No	unassigned	novel
AATGTACTTTTCGTGATTT	236511	No	High-quality	99.47	0	dsDNA	No	unassigned	novel
CCAGGCGCGCGGAGTTGTG	182155	No	High-quality	99.43	0	dsDNA	No	unassigned	novel
CGGACTATGTACAACACAA	252652	No	High-quality	99.41	0	dsDNA	No	unassigned	novel
CGGCCCCATTACTAAGTTG	209637	No	High-quality	99.37	0	dsDNA	No	unassigned	novel
CTCATTAATCCGGAAGTGT	147748	No	High-quality	99.34	0	dsDNA	No	unassigned	novel
GTGGGGCGTGTTATTGATT	167796	No	High-quality	99.34	0	dsDNA	No	unassigned	novel
CTGTCTCTTAACTCAATTC	167644	No	High-quality	99.31	0	dsDNA	No	unassigned	novel
AGGCCCGGGGGAGTGTGTT	195720	No	High-quality	99.31	0	dsDNA	No	unassigned	novel
CATCTGGTCCACTATTAAT	125134	No	High-quality	99.31	0	unclassified	No	unassigned	novel
TATAAAGTACGATGCATAG	236856	No	High-quality	99.31	0	dsDNA	No	unassigned	novel
ATAGTTACTTCCACGAACG	213473	No	High-quality	99.29	0	dsDNA	No	unassigned	novel
TCTACCAGCTTTCAACCAT	191469	No	High-quality	99.28	0	dsDNA	No	unassigned	novel
ACAGGGTCAGTCGTCACCG	136265	No	High-quality	99.24	0	dsDNA	No	unassigned	novel
TTATATTTCTGAGAGTAGT	237067	No	High-quality	99.21	0	dsDNA	No	unassigned	novel
TTCCTGCTGGGCTTTCGTT	53358	No	High-quality	99.2	0	dsDNA	No	unassigned	novel
ATATTCACTACCGGTACAT	83480	No	High-quality	99.19	0	dsDNA	No	unassigned	novel
GATCGTAGCCCAAGAGATC	33924	No	High-quality	99	0	dsDNA	No	unassigned	novel
GTGTCGGATCGTTTTTATT	223407	No	High-quality	98.86	0	dsDNA	No	unassigned	novel
TGCCTTCATATAGTACTCG	32749	No	High-quality	98.81	0	dsDNA	No	Podoviridae	novel
GTTCCCCGTGCTCTCTACT	3185	No	High-quality	98.79	0	unclassified	No	unassigned	novel
TGTCTTTTTTATTGATGAG	124536	No	High-quality	98.65	0	dsDNA	No	unassigned	novel
TTCCGCAACTCATTGTTAA	201047	No	High-quality	98.65	0	dsDNA	No	unassigned	novel
ACTTCTTCGGCAGCTGATG	216815	No	High-quality	98.58	0	dsDNA	No	unassigned	novel
GGAGCCCCTGCCCTATTCG	40904	No	High-quality	98.47	0	dsDNA	No	unassigned	novel
AGCTGACTCTTCGTTACGT	176080	No	High-quality	98.46	0	dsDNA	No	unassigned	novel
CACCACGTCGTTGTTCCTT	191635	Yes	High-quality	98.45	2.74	dsDNA	No	unassigned	novel
CTGTGTCGCGGTTACCACA	117485	No	High-quality	98.33	0	dsDNA	No	unassigned	novel
AGTTTCTTCGTATGACTCT	125418	No	High-quality	98.23	0	dsDNA	No	unassigned	novel
CATGGTGAGTCCGGTTATT	131371	No	High-quality	98.18	0	dsDNA	No	unassigned	novel
CTTTTTCTCTCCATTCTCC	67080	No	High-quality	98.13	0	ssDNA	No	Circoviridae	novel
TCCACCGCGTCCTGGCGTT	104626	No	High-quality	98.1	0	dsDNA	No	unassigned	novel
ACATTCCTTTAATAGGTGC	148993	No	High-quality	98.09	0	unclassified	No	unassigned	novel
CGATGCATCTGGTGATTTT	118394	No	High-quality	97.91	0	dsDNA	No	unassigned	novel
TAGCGGTGTCCATCTACCG	89279	No	High-quality	97.9	0	dsDNA	No	Zobellviridae	novel
CGATGCTAAGCCTCAGGGC	188178	No	High-quality	97.82	0	dsDNA	No	unassigned	novel
TCTGAGTTTTGGCGGAAAT	69052	No	High-quality	97.79	0	dsDNA	No	unassigned	novel
TTCTGGCGTACGCCTAGAT	106219	No	High-quality	97.78	0	dsDNA	No	unassigned	novel
TTTGTTTGTTTACTAGTGT	173705	No	High-quality	97.77	0	dsDNA	No	unassigned	novel
GTAGGGACCGTCTTCACGA	198744	No	High-quality	97.76	0	dsDNA	No	unassigned	novel
CCGCGAGGTGAATTTTAAA	125858	No	High-quality	97.74	0	dsDNA	No	unassigned	novel
ATCAATTTTCAACATATAT	137645	No	High-quality	97.72	0	dsDNA	No	unassigned	novel
CGGTATCGGGTTTAATGCA	128938	No	High-quality	97.58	0	dsDNA	No	unassigned	novel
GGATTTTGGTCTTTTTTCA	84447	No	High-quality	97.52	0	ssDNA	No	Circoviridae	novel
GACCCCGTTTCGACGGGGT	107295	No	High-quality	97.46	0	dsDNA	No	unassigned	novel
TCCGTGTAATAGTTCCGGG	183999	No	High-quality	97.44	0	dsDNA	No	unassigned	novel
GGTCTAACCAGGGCGCCAG	37961	No	High-quality	97.39	0	dsDNA	No	unassigned	novel
TCCCCAATAGTCTTCTGGC	176557	No	High-quality	97.34	0	dsDNA	No	unassigned	novel
TTCGGAGTCTAGACCTCGT	171006	No	High-quality	97.32	0	dsDNA	No	unassigned	novel
CTCGCGGGTAGTTGTGGAC	34686	No	High-quality	97.31	0	dsDNA	No	unassigned	novel
ATTTTGTCCCTGTGCTGT	172210	No	High-quality	97.22	0	dsDNA	No	unassigned	novel
TTAGGCTGAATGCTAAGGG	78707	No	High-quality	97.08	0	dsDNA	No	unassigned	novel
GAATACAATATCTAAGGGT	178448	No	High-quality	96.91	0	dsDNA	No	unassigned	novel
GTCTAGGATTGTATGATAT	71455	No	High-quality	96.85	0	dsDNA	No	unassigned	novel
TGAACTATAGTCTCGGTAA	92925	No	High-quality	96.82	0	ssDNA	No	unassigned	novel
CTTAGCAAGTATGATGAAT	114736	No	High-quality	96.81	0	unclassified	No	unassigned	novel
CGCATAGGTCGCATAAGAC	135242	No	High-quality	96.78	0	dsDNA	No	unassigned	novel
TTGGGAGGGTCGATGGACT	133808	No	High-quality	96.76	0	dsDNA	No	unassigned	novel
GCTCCCGGAAGAAATGAGG	107182	No	High-quality	96.71	0	dsDNA	No	unassigned	novel
TCTATTAAAAATGTAGAAA	107199	No	High-quality	96.7	0	dsDNA	No	unassigned	novel
TGATAGTTCTGTGTACTTG	151865	No	High-quality	96.68	0	dsDNA	No	unassigned	novel
TTACTCCCGGGCGAGTTAT	121811	No	High-quality	96.63	0	dsDNA	No	unassigned	novel
CTGTTCCGGACTTCTGATT	62781	No	High-quality	96.47	0	ssDNA	No	unassigned	novel
AGCGTTATCGTCGGCACA	289077	No	High-quality	96.45	0	dsDNA	No	unassigned	novel
AATTTGTCAGGCTCCCGAT	171183	No	High-quality	96.44	0	dsDNA	No	unassigned	novel
TAGTAGGGCCCGATATTTA	85070	No	High-quality	96.39	0	dsDNA	No	unassigned	novel
GAGCTGACCGTGTTTCGAA	140593	No	High-quality	96.35	0	dsDNA	No	unassigned	novel
ACTCTTTGACCTATGCGGT	99148	No	High-quality	96.34	0	dsDNA	No	Siphoviridae	novel
ATTTACTTTGTTTGTGTAT	151584	No	High-quality	96.32	0	unclassified	No	unassigned	novel
ATCGGTTGTTGTTACTTGA	66559	No	High-quality	96.29	0	dsDNA	No	unassigned	novel
TCTTTGGGCACAACCTCTA	168135	No	High-quality	96.29	0	dsDNA	No	unassigned	novel
TTTAGTTTCAGCCTAGTTT	58652	No	High-quality	96.26	0	dsDNA	No	Elemovirus	novel
ATCACCCATGTAAGCCCAC	188188	No	High-quality	96.2	0	unclassified	No	unassigned	novel
GGTCTTTTCCGAGGTACTA	81350	No	High-quality	96.16	0	dsDNA	No	unassigned	novel
GGGCTAAGGCGTCTTACTT	127719	No	High-quality	96.13	0	dsDNA	No	unassigned	novel
TACTCACGGCGGAAATGCG	115890	No	High-quality	95.96	0	dsDNA	No	unassigned	novel
TTTGGCAGCTGATTTGCCG	111564	No	High-quality	95.9	0	dsDNA	No	unassigned	novel
ATAACCGTGGTGGCCCCCG	132204	No	High-quality	95.87	0	dsDNA	No	unassigned	novel
GTCAACGAGGGAAACTCGC	144859	No	High-quality	95.86	0	dsDNA	No	unassigned	novel
GTATATTGGGTTTTATTTG	78121	No	High-quality	95.85	0	dsDNA	No	unassigned	novel
TTATACGCTTGGTATGCTT	104633	No	High-quality	95.74	0	dsDNA	No	unassigned	novel
AGCGGTGGGCCCGAGGTGC	111797	No	High-quality	95.74	0	dsDNA	No	unassigned	novel
TATACACTTTGCATCTCTA	73204	Yes	High-quality	95.71	13.88	ssDNA	No	unassigned	novel
TGGTCTTGTAAGACCGCTG	187303	No	High-quality	95.7	0	dsDNA	No	unassigned	novel
GTTCTGGCTAACTGCTTTT	135547	No	High-quality	95.7	0	dsDNA	No	unassigned	novel
TTGGTAAGTCATTTTCACT	121413	No	High-quality	95.7	0	dsDNA	No	unassigned	novel
TCTCTTAGTTTCGATCTGG	102032	No	High-quality	95.61	0	dsDNA	No	unassigned	novel
TTATCGTTAATGAATACAA	55470	No	High-quality	95.6	0	dsDNA	No	unassigned	novel
AGCCCTCCTGGCTCGCCGA	3022	No	High-quality	95.57	0	unclassified	No	unassigned	novel
TCGGACAGTCGGCTCCCT	88634	No	High-quality	95.54	0	dsDNA	No	unassigned	novel
ATAAACGGGCCTTTGGTCT	116607	No	High-quality	95.52	0	dsDNA	No	unassigned	novel
CGGGGATACATCCTCATAC	137036	No	High-quality	95.51	0	dsDNA	No	unassigned	novel
TCGGCCTGGAAGACTTATG	112825	No	High-quality	95.5	0	dsDNA	No	unassigned	novel
CGGAACTCACTTGCTCGAG	74609	No	High-quality	95.43	0	ssDNA	No	unassigned	novel
TCTTTGCTTTGCAAGGAAC	7398	No	High-quality	95.41	0	ssDNA	No	Microviridae	novel
TTATCGTGTCGTCGGCACG	134060	No	High-quality	95.35	0	dsDNA	No	unassigned	novel
TACATGTGTACTATGGAGA	219970	No	High-quality	95.32	0	dsDNA	No	unassigned	novel
CGTGGTATTCAACCCATCT	140279	No	High-quality	95.07	0	dsDNA	No	Siphoviridae	novel
TTCGGGGTGATTATCAGCT	290989	No	High-quality	95.06	0	dsDNA	No	unassigned	novel
ACGTGCGAGGCTAGATTTT	54101	No	High-quality	95.05	0	dsDNA	No	unassigned	novel
GTTTGGGAAGAGTTGGGCC	103552	No	High-quality	95.05	0	dsDNA	No	Siphoviridae	novel
AGTTCTCGCTGCCGTCTTA	62890	No	High-quality	94.97	0	dsDNA	No	unassigned	novel
TTTTGGGTAGGGATTGATA	114620	No	High-quality	94.92	0	dsDNA	No	unassigned	novel
TTCTTAGTTCTACGTGGGG	172182	No	High-quality	94.84	0	dsDNA	No	unassigned	novel
AATCAGAGTGAGAGGAGGC	83333	No	High-quality	94.81	0	dsDNA	No	unassigned	novel
AGCGTTATGCTCCCTCTTC	74169	No	High-quality	94.76	0	ssDNA	No	unassigned	novel
CTGTTCGACATTGTTCTGT	87896	No	High-quality	94.67	0	dsDNA	No	unassigned	novel
CGGAGGGGCATGCATGCGT	217441	No	High-quality	94.65	0	dsDNA	No	unassigned	novel
CGCGGTTGCCCTCCACGCT	116018	No	High-quality	94.61	0	dsDNA	No	unassigned	novel
TTGTACAGATTTTGTGGGT	108172	No	High-quality	94.45	0	dsDNA	No	unassigned	novel
GCTTAGCGCTACGTTTTGT	87559	No	High-quality	94.45	0	dsDNA	No	unassigned	novel
CCCCGCGTCCTAGTCAGCG	46472	No	High-quality	94.44	0	dsDNA	No	unassigned	novel
GGGGTCCTGGACTGATGAC	43173	No	High-quality	94.44	0	dsDNA	No	unassigned	novel
GTCTCAACGTTGACCAGGT	111701	No	High-quality	94.43	0	dsDNA	No	unassigned	novel
CTGTCCGGGTTTGTTTGAT	68259	No	High-quality	94.41	0	dsDNA	No	unassigned	novel
ATCCTAGTCTCACTAGAA	109532	Yes	High-quality	94.4	8.22	dsDNA	No	unassigned	novel
ACGGCGCCTCGCGCATGGT	113916	No	High-quality	94.35	0	ssDNA	No	unassigned	novel
TGCGGCTGGTAGTGGCCTT	135367	No	High-quality	94.34	0	dsDNA	No	unassigned	novel
GGCCCGGGGACGCCCGGT	66005	No	High-quality	94.29	0	dsDNA	No	unassigned	novel
TGTTTGTTGTTATAATGAA	128505	No	High-quality	94.28	0	ssDNA	No	Circoviridae	novel
GTCCTTTTAGTCGTCTTTG	136464	No	High-quality	94.25	0	dsDNA	No	unassigned	novel
GTTCTTTGTAATTCAGTTC	121365	No	High-quality	94.21	0	dsDNA	No	unassigned	novel
CACCGCCGCATATGACTTG	90331	No	High-quality	94.17	0	dsDNA	No	unassigned	novel
TCTACAGGGTGTTTGTTTC	129015	No	High-quality	94.1	0	dsDNA	No	unassigned	novel
TTTGCCTGGCCGCCTAGAA	53620	No	High-quality	94.02	0	dsDNA	No	unassigned	novel
ACGTTTCTGACACGTTGCG	58430	No	High-quality	93.98	0	dsDNA	No	unassigned	novel
CCTCGCGCGCACGACCGGG	58645	No	High-quality	93.96	0	ssDNA	No	Circoviridae	novel
TTCTGAGTGTGGAGCAATT	112272	No	High-quality	93.93	0	dsDNA	No	unassigned	novel
TCACTACGTCCTCATCTTT	102850	No	High-quality	93.86	0	unclassified	No	unassigned	novel
ATGGTGCGTCCGGTTTTGC	79031	No	High-quality	93.83	0	dsDNA	No	unassigned	novel
CTGCGCTTGCTCTAACCGC	70757	No	High-quality	93.7	0	dsDNA	No	Myoviridae	novel
ATTTCGCGCCACTAACTTT	60082	No	High-quality	93.55	0	unclassified	No	unassigned	novel
ATACTTGTCGCAATTTCGG	93890	No	High-quality	93.53	0	dsDNA	No	unassigned	novel
CGCGAGGTATTCGAGCTGT	108751	No	High-quality	93.37	0	dsDNA	No	unassigned	novel
TTGCGTCTGTTCCGGTTCA	4291	No	High-quality	93.36	0	ssDNA	Yes	Microviridae	novel
CCCACGGGTCATGGTCTGT	59413	No	High-quality	93.31	0	dsDNA	No	Podoviridae	novel
ACTGATGGAGACCGGGATA	62653	No	High-quality	93.27	0	unclassified	No	unassigned	novel
TGGTTTCAACGTCAATTGC	38187	No	High-quality	93.25	0	dsDNA	No	unassigned	novel
GCCTTAGAATCGACAATTA	88097	No	High-quality	92.98	0	dsDNA	No	unassigned	novel
CCCGACAGGGCGGTCGTCG	153611	No	High-quality	92.98	0	dsDNA	No	unassigned	novel
CGATGAGTATGCTTGCGGT	53452	No	High-quality	92.78	0	dsDNA	No	unassigned	novel
TGCATTTCGGTTTTATGTG	131035	No	High-quality	92.76	0	dsDNA	No	unassigned	novel
TTTCCGGACAATTGGAGGT	60399	No	High-quality	92.61	0	dsDNA	No	unassigned	novel
AATATTTTTAATATGTGCT	79474	No	High-quality	92.59	0	ssDNA	No	unassigned	novel
ATCGCGTGAGCATTAACTC	108782	No	High-quality	92.54	0	dsDNA	No	unassigned	novel
CATCAACTTTTCTTTCTTC	110456	No	High-quality	92.37	0	ssDNA	No	Circoviridae	novel
GTCCTTGTATAGAGATTAG	71612	No	High-quality	92.33	0	dsDNA	No	unassigned	novel
GTACCGCGGACTCGTATCT	30750	No	High-quality	92.33	0	dsDNA	No	unassigned	novel
GTGCTGCGGGTTGATTTTT	87003	No	High-quality	92.32	0	dsDNA	No	unassigned	novel
ACCGCCCGCAACGCTTTGA	141974	No	High-quality	92.31	0	dsDNA	No	unassigned	novel
GGATGTATTTCGTATGGAT	29437	No	High-quality	92.3	0	dsDNA	No	unassigned	novel
TTATGGGGACGGGGTTGA	81966	No	High-quality	92.25	0	dsDNA	No	unassigned	novel
TGTTCACTTGTCTTGGATT	100751	No	High-quality	92.23	0	dsDNA	No	unassigned	novel
CCAGCTCAGATACGGCTGT	87947	No	High-quality	92.15	0	dsDNA	No	unassigned	novel
ATTTCTATGTTTTTAAGCT	119573	No	High-quality	92.02	0	dsDNA	No	unassigned	novel
TTCCTTCTGAGAAATTTGT	83606	No	High-quality	91.98	0	dsDNA	No	unassigned	novel
GGAGGCTAGGTCTGCCTAT	123003	No	High-quality	91.97	0	dsDNA	No	unassigned	novel
GCGTTGGTGGTAGCCGTAT	130211	No	High-quality	91.93	0	dsDNA	No	unassigned	novel
AGGGGCGTGTTGCTGCCTC	85627	No	High-quality	91.78	0	dsDNA	No	unassigned	novel
TGATCTATTAGATAATTAT	111028	No	High-quality	91.57	0	dsDNA	No	unassigned	novel
TTGCGATACGGTGTTTAGT	116497	No	High-quality	91.49	0	dsDNA	No	unassigned	novel
CGTACTCTTAGTGGGTTAA	77906	No	High-quality	91.45	0	dsDNA	No	unassigned	novel
CTAGGCGGGCTTCCTGTGT	68963	No	High-quality	91.34	0	dsDNA	No	unassigned	novel
GTTCAACGTGTAAATAAGC	82788	No	High-quality	91.25	0	dsDNA	No	unassigned	novel
TGCAGTGATGGGATGGACT	127727	No	High-quality	91.23	0	dsDNA	No	unassigned	novel
AGCTCGGACTTCGCCCCGA	54669	No	High-quality	91.18	0	dsDNA	No	Zobellviridae	novel
GGGTGCGTGGCATCCGTCG	75856	No	High-quality	91.16	0	dsDNA	No	unassigned	novel
AGATCGATCTCTTTTGTTT	142209	No	High-quality	91	0	dsDNA	No	unassigned	novel
GTACGTCTGCTAGCCAGTA	56500	No	High-quality	90.96	0	dsDNA	No	unassigned	novel
ATTATGTTTTAAGTCTATC	68452	No	High-quality	90.92	0	dsDNA	No	Zobellviridae	novel
TTTTACTTTGGTAAAAAAT	86563	No	High-quality	90.87	0	dsDNA	No	unassigned	novel
AACCTTTCTCTTCTAGGTG	92493	No	High-quality	90.82	0	dsDNA	No	unassigned	novel
CCTTATGGTTCTCTAACTA	43068	No	High-quality	90.78	0	dsDNA	No	unassigned	novel
CTTATGTCGTAGAAGTTTT	97894	No	High-quality	90.74	0	dsDNA	No	unassigned	novel
ATGCTTTACGCGTTTTGTA	106087	No	High-quality	90.68	0	dsDNA	No	unassigned	novel
CGAGTCAAGGGTTTCATCA	37540	No	High-quality	90.64	0	dsDNA	No	unassigned	novel
TATTCTCTAGCTTCTCAAG	98444	No	High-quality	90.59	0	dsDNA	No	unassigned	novel
TGTATTGAGTAAGCTATCC	74886	No	High-quality	90.57	0	dsDNA	No	unassigned	novel
TGTTGGTTCGATGCAGCCT	79267	No	High-quality	90.54	0	dsDNA	No	unassigned	novel
CTGAGTCATGCAATGGTCT	70495	No	High-quality	90.49	0	dsDNA	No	unassigned	novel
GGCCGATAATTTGATCGAC	46746	No	High-quality	90.37	0	dsDNA	No	unassigned	novel
TTATCCGTAGATAGCTATT	76832	No	High-quality	90.35	0	dsDNA	No	unassigned	novel
GCCGTCCATTACTCGTGGT	35377	No	Medium-quality	89.93	0	dsDNA	No	unassigned	novel
GGTCGGAGGTTGTTAGGGT	87700	No	Medium-quality	89.64	0	dsDNA	No	unassigned	novel
TCGTTCGGTGATATTAAAT	76328	No	Medium-quality	89.55	0	unclassified	No	unassigned	novel
TCATCAGACCTCTACCGAC	116676	No	Medium-quality	89.51	0	dsDNA	No	unassigned	novel
GTGTCGTCTCCTTGACCGT	48493	No	Medium-quality	89.5	0	dsDNA	No	unassigned	novel
TCGGGTCTATTAAGCGTAG	53906	No	Medium-quality	89.31	0	dsDNA	No	unassigned	novel
CCCGCGTAAACGGTTGTCG	64120	No	Medium-quality	89.27	0	dsDNA	No	unassigned	novel
CTGTCCATTTTTTTGAGCG	42074	No	Medium-quality	88.95	0	dsDNA	No	unassigned	novel
TCGTGGGCGCCGAGCCTGG	46224	No	Medium-quality	88.78	0	dsDNA	No	Podoviridae	novel
CCGTTCTAGAATCGGTCGG	35983	No	Medium-quality	88.72	0	dsDNA	No	unassigned	novel
TCTCTTTGACCGTGTCAGT	56454	No	Medium-quality	88.64	0	dsDNA	No	unassigned	novel
TCTCGTTTACGAGTTATGC	129381	No	Medium-quality	88.51	0	dsDNA	No	unassigned	novel
GAGCGTGACTGGTAGGGGC	59943	No	Medium-quality	88.45	0	dsDNA	No	unassigned	novel
CGGTGGGTGCCCCTTGAGA	103767	No	Medium-quality	88.41	0	dsDNA	No	unassigned	novel
CTCCGTTGCTTTTGTCGTC	92500	No	Medium-quality	88.37	0	dsDNA	No	unassigned	novel
TGTACTGTGTGGCGGTGAT	61003	No	Medium-quality	88.33	0	dsDNA	No	unassigned	novel
TTGTTCGTAGATGGCGGTT	67746	No	Medium-quality	88.26	0	dsDNA	No	unassigned	novel
CGTCGGGGAACTATGCACC	108431	No	Medium-quality	88.2	0	dsDNA	No	unassigned	novel
ATTATCAGTCGCCGCCAGT	40022	No	Medium-quality	88.18	0	dsDNA	No	Autographiviridae	novel
CACCTCAGTAATAGCTAGA	70496	No	Medium-quality	88	0	dsDNA	No	unassigned	novel
CAATACGCCGACCACTTTA	82068	No	Medium-quality	87.99	0	dsDNA	No	unassigned	novel
GTTCAAAAAATGAAATTTA	77043	No	Medium-quality	87.85	0	ssDNA	No	unassigned	novel
TTACCTGAAATAGAAGTAT	112902	No	Medium-quality	87.77	0	dsDNA	No	unassigned	novel
CCCTGGAAAAAAGTACTTT	78988	No	Medium-quality	87.66	0	dsDNA	No	unassigned	novel
TCGTGCATCGCCCTGGTAA	106561	No	Medium-quality	87.65	0	dsDNA	No	unassigned	novel
CGTTCCGGCAGCAATAGGT	143953	No	Medium-quality	87.49	0	dsDNA	No	unassigned	novel
TTAGGTAGAGTTTTGGATT	125125	No	Medium-quality	87.45	0	dsDNA	No	unassigned	novel
TGCTTCATGTGAGAGCGTC	74299	No	Medium-quality	87.44	0	dsDNA	No	unassigned	novel
TGGGACAAAGATGCTCTGT	49026	No	Medium-quality	87.3	0	unclassified	No	unassigned	novel
TCATTACCGCCATCGAGTG	98128	No	Medium-quality	87.28	0	dsDNA	No	unassigned	novel
ACTTTTTTGTCCTTAAACG	29978	No	Medium-quality	87.23	0	dsDNA	No	unassigned	novel
GGCCCCTTGCGGCTTCCTT	46431	No	Medium-quality	87.22	0	dsDNA	No	unassigned	novel
CCTCCGAGGGCCCTTCATC	3628	No	Medium-quality	87.18	0	ssDNA	No	Circoviridae	novel
TGTGGGGGCCAAGCCGATG	66776	No	Medium-quality	87.14	0	dsDNA	No	unassigned	novel
TCTTTAGGGGACTGGTGAG	61018	No	Medium-quality	87.02	0	ssDNA	No	unassigned	novel
CGACGTTGTTCTTTGCGGC	73985	No	Medium-quality	86.98	0	dsDNA	No	unassigned	novel
GCGAGAGTGTTGGGCCCGG	57423	No	Medium-quality	86.67	0	dsDNA	No	unassigned	novel
TACGTTACGTACGGTCCTC	96229	No	Medium-quality	86.67	0	dsDNA	No	unassigned	novel
GGGAGGATCCACGATTAGC	111399	No	Medium-quality	86.48	0	dsDNA	No	unassigned	novel
TACTTGGTTTATGGGGAAG	43157	No	Medium-quality	86.43	0	dsDNA	No	unassigned	novel
CGCAGCGCGCAGGCCCTGT	130134	No	Medium-quality	86.42	0	dsDNA	No	unassigned	novel
TCAGCGGGTGATTAGCAAT	36724	No	Medium-quality	86.34	0	dsDNA	No	Zobellviridae	novel
CAGCTTCGATGTTTCGTCC	87626	No	Medium-quality	86.3	0	dsDNA	No	unassigned	novel
TTTAAGTCCATTCACAATG	50146	No	Medium-quality	86.17	0	dsDNA	No	unassigned	novel
GTTCTGGTGTCCGTTCTCC	33132	No	Medium-quality	86.17	0	dsDNA	No	unassigned	novel
CGCGTCGTTTCCAGTCGGT	61835	No	Medium-quality	86.12	0	dsDNA	No	Sepvirinae	novel
CTCGTGGTACTTAGGTTTT	42916	No	Medium-quality	86.08	0	ssDNA	No	Circoviridae	novel
TTCCTCCCGCAGATCTGGGG	92760	No	Medium-quality	85.86	0	dsDNA	No	unassigned	novel
TTTTGCTCGCTCGGTTGGT	84359	No	Medium-quality	85.77	0	dsDNA	No	unassigned	novel
CTGCTAATTTGAATCCAGG	57124	No	Medium-quality	85.71	0	dsDNA	No	unassigned	novel
TGGCACCGGATCCGGAAGT	81372	No	Medium-quality	85.61	0	dsDNA	No	unassigned	novel
TAATTGGTGCTAGTGCTTT	68167	No	Medium-quality	85.58	0	dsDNA	No	unassigned	novel
CGTCACCTGTATGTGTTA	66483	No	Medium-quality	85.55	0	dsDNA	No	unassigned	novel
CACGCGAGTCCTACGCTGG	71290	No	Medium-quality	85.43	0	dsDNA	No	unassigned	novel
CCTGCGCAGGCCGCGCACC	5195	No	Medium-quality	85.34	0	ssDNA	Yes	Microviridae*	novel
TCCTTGCGGTTCAGTTAGT	51704	No	Medium-quality	85.3	0	unclassified	No	unassigned	novel
CGTTCAATATCTCCACTTG	84220	No	Medium-quality	85.29	0	dsDNA	No	unassigned	novel
CGAGATGGTTGGTCCAACG	16710	No	Medium-quality	85.24	0	ssDNA	No	Circoviridae	novel
GGACGTATCAAGCATGGGC	85660	No	Medium-quality	85.23	0	dsDNA	No	Siphoviridae	novel
ACAGCAAGTTCTTCGGGCG	51473	No	Medium-quality	85.21	0	dsDNA	No	unassigned	novel
CGTTCGAAATTGCATTGCC	102761	No	Medium-quality	85.16	0	dsDNA	No	unassigned	novel
CGCGTCCATCTAACTTGTG	114370	No	Medium-quality	85.09	0	dsDNA	No	Siphoviridae	novel
CTTCTCTTAGCATCCAATG	121273	No	Medium-quality	85.02	0	ssDNA	No	Circoviridae	novel
TAGGTTTTCTAATGCATGC	20532	No	Medium-quality	84.65	0	unclassified	No	unassigned	novel
GTCGAGCCACGACTCGCAG	60089	No	Medium-quality	84.65	0	dsDNA	No	Siphoviridae	novel
TCCTGTGCGGGGTTGCGTG	62631	No	Medium-quality	84.62	0	dsDNA	No	unassigned	novel
GCTTTTTGCTGGGGTAGCT	88047	No	Medium-quality	84.54	0	dsDNA	No	unassigned	novel
CTACCGCGGGCTTCATTTT	127811	No	Medium-quality	84.4	0	dsDNA	No	unassigned	novel
CGGGTCCATTGAACGTCCT	75255	No	Medium-quality	84.22	0	dsDNA	No	unassigned	novel
GGTGTGCAGACTTGAGGT	57437	No	Medium-quality	84.2	0	ssDNA	No	Circoviridae	novel
CCCTTAATTAGGGGATCCA	23606	No	Medium-quality	84.17	0	unclassified	No	unassigned	novel
TTCGTGGGAAGAGTCTTCC	51720	No	Medium-quality	84.04	0	dsDNA	No	unassigned	novel
GGGCGTATTTACGTGAGTT	40719	No	Medium-quality	83.88	0	dsDNA	No	Myoviridae	novel
AAGTGTATGGCAAGATTTC	53170	No	Medium-quality	83.78	0	dsDNA	No	unassigned	novel
TGGTTTTTATGGCCACCTT	137701	No	Medium-quality	83.73	0	dsDNA	No	unassigned	novel
TGTTCCTGTTGAGTGTAGT	42571	No	Medium-quality	83.7	0	ssDNA	No	Microviridae	novel
AGAGCCATACCATGCGTTT	39492	No	Medium-quality	83.59	0	dsDNA	No	unassigned	novel
AGGGCGTGACTCGCCTTCT	56702	No	Medium-quality	83.39	0	dsDNA	No	unassigned	novel
CTAGTGACAGGGGGTGTGA	63155	No	Medium-quality	83.3	0	dsDNA	No	unassigned	novel
TACATGAGTTACTTTTGCT	27551	No	Medium-quality	83.27	0	dsDNA	No	Podoviridae	novel
GGACCCGATGTATACGGGT	69621	No	Medium-quality	83.23	0	unclassified	No	unassigned	novel
CAATAGAGGTTTCTTCGGT	146928	No	Medium-quality	83.19	0	dsDNA	No	unassigned	novel
TTAGGTGCCTGGCTCCAAT	79452	No	Medium-quality	82.98	0	dsDNA	No	unassigned	novel
CGTGATCGGCAGGTCTAG	54314	No	Medium-quality	82.87	0	unclassified	No	unassigned	novel
GTGGCCGTAGGGTTTGTT	68902	No	Medium-quality	82.67	0	dsDNA	No	unassigned	novel
GGGATCGGAAAGGTACTGT	75840	No	Medium-quality	82.65	0	dsDNA	No	unassigned	novel
AATTGTGTTTGTTATGTGC	85979	No	Medium-quality	82.61	0	dsDNA	No	unassigned	novel
AGTGGGTGTGTCGATGCGT	72437	No	Medium-quality	82.6	0	dsDNA	No	unassigned	novel
TTGTTATTACTAGACACCG	51563	No	Medium-quality	82.5	0	unclassified	No	unassigned	novel
CTCATGGTTTGGGGTGCCG	253409	No	Medium-quality	82.45	0	dsDNA	No	unassigned	novel
CTCAGCGTTAGGCGTCATT	91530	No	Medium-quality	82.45	0	dsDNA	No	unassigned	novel
TCTTCCGTCCTCGGGAGCT	75493	No	Medium-quality	82.44	0	dsDNA	No	unassigned	novel
AGCGCGAGGGTACGGGGTC	46476	No	Medium-quality	82.26	0	dsDNA	No	unassigned	novel
TCTGACACCATTATAAGCT	27058	No	Medium-quality	82.19	0	dsDNA	No	unassigned	novel
TTTCTCTGTTCCGATGATT	75992	No	Medium-quality	81.95	0	dsDNA	No	unassigned	novel
TTTCTCGTAGTAAGCTATT	28059	No	Medium-quality	81.91	0	dsDNA	No	unassigned	novel
CTTCTTGGCCGCAGGCTCC	27939	No	Medium-quality	81.57	0	dsDNA	No	Queuovirinae	novel
CCTCGCCGGGGGACCCCGC	29230	No	Medium-quality	81.03	0	dsDNA	No	unassigned	novel
TGCTTTAAATGCCAGGGCT	143552	No	Medium-quality	81.02	0	dsDNA	No	unassigned	novel
GGATCGTTATTATAGTGTT	29960	No	Medium-quality	80.96	0	ssDNA	No	Circoviridae	novel
GTCCCCGGTTAGTATCAAA	82460	No	Medium-quality	80.95	0	dsDNA	No	unassigned	novel
CGTAATAGAGGTACCATCT	59028	No	Medium-quality	80.8	0	dsDNA	Yes	unassigned	novel
TGTTAGGCATTTTGCAACT	60008	No	Medium-quality	80.68	0	dsDNA	No	unassigned	novel
CGTGCGTACCAGCCAAAGA	94558	No	Medium-quality	80.41	0	dsDNA	No	unassigned	novel
CGAATTCGTTTTTTGGGTA	48086	No	Medium-quality	80.26	0	dsDNA	No	unassigned	novel
CTCCAACGTCCGTTCCGCC	76136	No	Medium-quality	80.13	0	dsDNA	No	unassigned	novel
ACCACGCAGGCTGGCTCGT	93221	No	Medium-quality	80.1	0	dsDNA	No	unassigned	novel
GCCATTTCCAGCTTGATAT	35697	No	Medium-quality	79.9	0	unclassified	No	unassigned	novel
TGTACTCGAATTTTCCCTT	60253	No	Medium-quality	79.74	0	unclassified	No	unassigned	novel
TATAGGGATCGTTGGTGTT	50798	No	Medium-quality	79.35	0	unclassified	No	unassigned	novel
TATTCACTGGGGGTTTCGG	66520	No	Medium-quality	79.31	0	dsDNA	No	unassigned	novel
ACAACGGGCTCTAGGTAAG	65922	No	Medium-quality	79.21	0	unclassified	No	unassigned	novel
TTGGCTCGCCGCTGACGGA	114468	No	Medium-quality	79.11	0	dsDNA	No	unassigned	novel
CGTGGCTGTCCCTCGCCTT	70265	No	Medium-quality	79.09	0	dsDNA	No	unassigned	novel
TTAGGCTGTGTTAATTGTG	35901	No	Medium-quality	78.96	0	dsDNA	No	unassigned	novel
TAACGGTTGGGTTACTTAT	10700	No	Medium-quality	78.64	0	unclassified	No	unassigned	novel
TTCGTTGAGATAATGTTCA	45472	No	Medium-quality	78.58	0	dsDNA	No	unassigned	novel
CGATTGACTTAACAGCCTT	43510	No	Medium-quality	78.5	0	dsDNA	No	Podoviridae	novel
GATGCCGGTCAGCCCATGC	47937	No	Medium-quality	78.19	0	dsDNA	No	Siphoviridae	novel
TTCTATTAAGGATTTTAGG	33625	No	Medium-quality	78.18	0	dsDNA	No	Zobellviridae	novel
GTTTTAACATTGGATGGTT	27767	No	Medium-quality	78.17	0	dsDNA	No	unassigned	novel
CTCCTCCCCGCTGGTGTGT	74754	No	Medium-quality	78.15	0	dsDNA	No	unassigned	novel
AACTGCGTTATACGTCGAA	68513	No	Medium-quality	78.1	0	dsDNA	No	unassigned	novel
GAATCGACATGTTTTACCT	28579	No	Medium-quality	77.96	0	dsDNA	No	unassigned	novel
GTTGCTATGGTCGCGACAG	28909	No	Medium-quality	77.93	0	ssDNA	No	Circoviridae	novel
ATTCAGACTCCTACTCCGC	32841	No	Medium-quality	77.78	0	dsDNA	No	Zobellviridae	novel
TGCATTCTATTAGGGACTC	30369	No	Medium-quality	77.61	0	ssDNA	No	Microviridae	novel
CGCGATGCGTGTGCGATCA	31174	No	Medium-quality	77.53	0	dsDNA	No	unassigned	novel
ATGGAGTGTGCTGGTCGGT	59213	No	Medium-quality	77.51	0	dsDNA	No	unassigned	novel
CTTGGACTGATTTTGTAGA	51672	No	Medium-quality	77.21	0	dsDNA	No	unassigned	novel
TCTGCTTGGTCGTGACTTGA	12634	No	Medium-quality	77.14	0	ssDNA	No	Circoviridae	novel
ATGACTGCGCCCGACTGTG	67067	No	Medium-quality	77.11	0	dsDNA	No	unassigned	novel
GCGTTGAGTCACCTGGGTA	32652	No	Medium-quality	77.11	0	dsDNA	No	Zobellviridae	novel
ACATACTGGAGTTTTACGC	135663	No	Medium-quality	77.1	0	dsDNA	No	unassigned	novel
GGTTTGCGTTACACTAAAC	29698	No	Medium-quality	76.97	0	ssDNA	No	Circoviridae	novel
AAAGCGCGGCTAAGGGAG	56444	No	Medium-quality	76.85	0	dsDNA	No	unassigned	novel
CCTGAACGTGACGCAGGTG	61144	No	Medium-quality	76.82	0	dsDNA	No	unassigned	novel
ACATTGTTTTGAGCGTCAA	58367	No	Medium-quality	76.81	0	dsDNA	No	unassigned	novel
CTGTTCCGAGCACACTTAG	12022	No	Medium-quality	76.79	0	dsDNA	No	Herelleviridae	novel
TGAGGATTAAGAGCTTGGT	62997	No	Medium-quality	76.7	0	dsDNA	No	unassigned	novel
CAGTTCGGGCGCCAACCCA	28632	No	Medium-quality	76.67	0	dsDNA	No	unassigned	novel
TTGGCGGCCGCAAGGTCCA	87781	No	Medium-quality	76.41	0	unclassified	No	unassigned	novel
TATCATTTCATACAATCGT	29399	No	Medium-quality	76.39	0	dsDNA	No	unassigned	novel
GGCGTGGATTGGTCAACGC	46746	No	Medium-quality	76.35	0	dsDNA	No	unassigned	novel
ATAAGAAATCCCCGGTTCG	23666	No	Medium-quality	76.27	0	unclassified	No	unassigned	novel
GGGGTGCGTCTTTTGATGC	46420	No	Medium-quality	76.21	0	dsDNA	No	Elemovirus	novel
CTATTTCAGACGTATCGTA	57968	No	Medium-quality	76.2	0	dsDNA	No	Sepvirinae	novel
GCCTCGAAGTGTGAGCTAT	26789	No	Medium-quality	76.19	0	unclassified	Yes	unassigned	novel
CTCGACTGCATGGGCCGAC	61634	No	Medium-quality	76.11	0	dsDNA	No	unassigned	novel
CCCACCGCGTTGGGATGTG	30980	No	Medium-quality	75.94	0	dsDNA	No	unassigned	novel
AGGTCGGCTGTAACTATGA	64208	No	Medium-quality	75.91	0	unclassified	No	unassigned	novel
TCCTTTATTGGCATACGCT	56731	No	Medium-quality	75.89	0	dsDNA	No	Autographiviridae	novel
TGTGCGATTGGGGTAAGGC	46413	No	Medium-quality	75.84	0	dsDNA	No	unassigned	novel
TTCACGATCGAACTTGGCG	62372	No	Medium-quality	75.84	0	dsDNA	No	unassigned	novel
GAGAGTACAAGTTGACTGG	11462	No	Medium-quality	75.84	0	unclassified	No	unassigned	novel
GAATGAGCGGACTTTGTTA	234709	No	Medium-quality	75.77	0	dsDNA	No	unassigned	novel
GGGTGGAGCGAATTTTTGT	50597	No	Medium-quality	75.6	0	dsDNA	No	unassigned	novel
TGGGCCTTTCGGCCGGGGA	16869	No	Medium-quality	75.58	0	ssDNA	No	Circoviridae	novel
TATTTCAATGAGGTCGCGT	30757	No	Medium-quality	75.44	0	dsDNA	No	Samwavirus	novel
CTGTGGCGCAAATCAATGG	77654	No	Medium-quality	75.43	0	dsDNA	No	unassigned	novel
CGCTAGCCAAGCTGTGTGA	49743	No	Medium-quality	75.28	0	dsDNA	No	unassigned	novel
TCACGTACCCAGTAAGATG	48395	No	Medium-quality	75.2	0	dsDNA	No	unassigned	novel
TTGCTATTGTCCCTGCAGC	42355	No	Medium-quality	75.18	0	dsDNA	No	unassigned	novel
ATTGCCTAATGTTACGGGA	57170	No	Medium-quality	75.15	0	dsDNA	No	Sepvirinae	novel
TCTTCCACTTATATGTTAA	56892	No	Medium-quality	75.12	0	dsDNA	No	unassigned	novel
CGTGTAGAGGGTACGCTCG	54543	No	Medium-quality	75.1	0	dsDNA	No	unassigned	novel
TTCTCCACATCCGTTGGCG	62499	No	Medium-quality	74.9	0	dsDNA	No	Suoliviridae	novel
CGACCTGCTGTCTGGCATG	7178	No	Medium-quality	74.85	0	unclassified	No	unassigned	novel
TCGGGTTGCACATTTTCCT	30748	No	Medium-quality	74.74	0	dsDNA	No	Autographiviridae	novel
CGTAGGCTAGTTCACGTAG	54337	No	Medium-quality	74.73	0	dsDNA	No	unassigned	novel
ACTGATGGGTTTTTTCCTG	33151	No	Medium-quality	74.68	0	dsDNA	No	unassigned	novel
GCCGTTTCCATTGGCCGTC	25604	No	Medium-quality	74.67	0	dsDNA	No	unassigned	novel
TCCGTTACTCGGTCCGTCC	82261	No	Medium-quality	74.66	0	dsDNA	No	unassigned	novel
TGTCCTGAGCCGTCTAACT	17609	No	Medium-quality	74.45	0	dsDNA	Yes	Leisingerviridae	novel
CACTTCCTGCGAGTCGCTC	104164	No	Medium-quality	74.44	0	dsDNA	No	Azeredovirinae	novel
CCGGAGATACCAGCATTTC	83077	No	Medium-quality	74.35	0	dsDNA	No	unassigned	novel
TTTATGTTCGAACACTGTG	50228	No	Medium-quality	73.87	0	dsDNA	No	Gaiavirus	novel
ACTTCACAAATGGGGGCGT	27276	No	Medium-quality	73.67	0	dsDNA	No	Siphoviridae	novel
GCCCGAATTGCGGATTTAA	51139	No	Medium-quality	73.59	0	dsDNA	No	unassigned	novel
ATCTCGAGGTTACCTCGTT	56387	No	Medium-quality	73.58	0	dsDNA	No	unassigned	novel
TATACGTGTGGACCGCTCT	65458	No	Medium-quality	73.57	0	dsDNA	No	unassigned	novel
CGTCGCCCGTCCGGTAGTA	46267	No	Medium-quality	73.49	0	dsDNA	No	unassigned	novel
TTTGCGGCCTCTTTGATAT	28264	No	Medium-quality	73.45	0	dsDNA	No	unassigned	novel
CGCCGCCGAGCAACTTGAG	79410	No	Medium-quality	73.38	0	unclassified	No	unassigned	novel
ACGGTTGCTTGCTAGCTCG	226351	No	Medium-quality	73.24	0	dsDNA	No	unassigned	novel
CCCGGTAATTCCGTCTGGT	31976	No	Medium-quality	73.22	0	unclassified	No	unassigned	novel
GATATCTAGTGTTGTCATA	42403	No	Medium-quality	72.82	0	dsDNA	No	unassigned	novel
AACACTACAGGATTTCTGGT	46007	No	Medium-quality	72.69	0	dsDNA	No	unassigned	novel
TGTTTCCAGAGTTGTTGCC	60879	No	Medium-quality	72.64	0	dsDNA	No	unassigned	novel
TGCACCCGCGTCGACCCGT	46272	No	Medium-quality	72.57	0	dsDNA	No	unassigned	novel
ACACGCGGTTGCAGCAGAA	86522	No	Medium-quality	72.42	0	dsDNA	No	unassigned	novel
TCGGCCCGAAGTCAATTT	53109	No	Medium-quality	72.24	0	dsDNA	No	unassigned	novel
CGCCTTCGCCTAGGAGATC	60145	No	Medium-quality	71.91	0	dsDNA	No	unassigned	novel
GTCCCCCTCTGACTTATT	69166	No	Medium-quality	71.87	0	dsDNA	No	unassigned	novel
CACCACTGTTTGTTCCGCG	49043	No	Medium-quality	71.36	0	dsDNA	No	unassigned	novel
GCGTCATGATTGTTTCGGT	26953	No	Medium-quality	71.34	0	unclassified	No	unassigned	novel
CTTCGCATCCACAGTCATT	64122	No	Medium-quality	71.33	0	dsDNA	No	unassigned	novel
TGATTCCTTTCCGTCCTTT	26351	No	Medium-quality	71.01	0	dsDNA	No	unassigned	novel
GTGTCGACGGGCCAGGGTA	45106	No	Medium-quality	70.88	0	dsDNA	No	unassigned	novel
TTGTGTTTTCTTATATGGT	56206	No	Medium-quality	70.88	0	dsDNA	No	unassigned	novel
CGACGGTCCCACCGGGTGT	28865	No	Medium-quality	70.86	0	dsDNA	No	unassigned	novel
GTTAGGCGTCTGGGCGGGG	73911	No	Medium-quality	70.78	0	unclassified	No	unassigned	novel
TTACGTCTCCTCTCGTGGT	62073	No	Medium-quality	70.74	0	dsDNA	No	unassigned	novel
TACTAATGAGGACAGTAATT	26177	No	Medium-quality	70.7	0	dsDNA	No	Siphoviridae	novel
AACCGGTGGGGCTCAACGC	30963	No	Medium-quality	70.61	0	dsDNA	No	Zobellviridae	novel
ACGAGACAGGCCCGTCAGG	47555	No	Medium-quality	70.59	0	dsDNA	No	unassigned	novel
GCAATCGCGTCGTTTCCTG	217954	No	Medium-quality	70.31	0	dsDNA	No	unassigned	novel
TGTTTATCAACTTGTTTGT	78506	No	Medium-quality	70.29	0	ssDNA	No	Circoviridae	novel
TGGACGGCGCGTCTTTACT	18592	No	Medium-quality	70.24	0	ssDNA	No	Circoviridae	novel
TGCCCTCCTAGGTGGCGGG	52067	No	Medium-quality	70.22	0	dsDNA	No	unassigned	novel
TCCGAGGATCGGCGGCTCCA	49458	No	Medium-quality	70.17	0	dsDNA	No	unassigned	novel
GCTTGGCCTCTCGTTCACC	106046	No	Medium-quality	70.13	0	ssDNA	No	Circoviridae	novel
GAAAGTATCCGCTGGGCC	44007	No	Medium-quality	70.01	0	dsDNA	No	unassigned	novel
CTCCCCTAAATTCTGTATT	39543	No	Medium-quality	69.79	0	dsDNA	No	unassigned	novel
TTTCTCTGGTCCGCTGTGG	43816	No	Medium-quality	69.73	0	ssDNA	No	Circoviridae	novel
TGCTGTCCGTCGGGGGAGA	32551	No	Medium-quality	69.64	0	dsDNA	No	unassigned	novel
TGACGGTCGGGTTTTTAGG	63993	No	Medium-quality	69.45	0	dsDNA	No	unassigned	novel
ACGGATGATTTTACTGTTC	24008	No	Medium-quality	69.14	0	dsDNA	No	Siphoviridae	novel
CATTGGATCTATTCGGTGG	73971	No	Medium-quality	69.06	0	dsDNA	No	unassigned	novel
GTCCTCAAGTCGTTTCACG	25544	No	Medium-quality	68.81	0	unclassified	No	unassigned	novel
TCAAGTATATGCGTATGAA	44782	No	Medium-quality	68.71	0	ssDNA	No	Circoviridae	novel
AGATCAGGAATATTTGGTC	25431	No	Medium-quality	68.53	0	dsDNA	No	unassigned	novel
AATGCGCAGCGAGCGCTTT	49128	No	Medium-quality	68.2	0	dsDNA	No	Myoviridae	novel
GAATCCTGGCAGTTCCATC	62866	No	Medium-quality	68.14	0	dsDNA	No	unassigned	novel
AGTACGAGTTACTCGGCTC	56738	No	Medium-quality	68.13	0	dsDNA	No	unassigned	novel
TCTACGATGTTTACGGTTT	22418	No	Medium-quality	68.03	0	dsDNA	No	Podoviridae	novel
CCGTGTTTCGTTCGTGCG	59886	No	Medium-quality	67.8	0	ssDNA	No	Circoviridae	novel
TGCCGTCCTGTAAACTATC	49788	No	Medium-quality	67.79	0	dsDNA	No	unassigned	novel
ACTCTGAGAGTTTCTTAAA	50331	No	Medium-quality	67.5	0	dsDNA	No	unassigned	novel
TCTCGTTTAATCATAAGGG	68065	No	Medium-quality	67.35	0	dsDNA	No	unassigned	novel
TTGGGGGTAGCAGACGCGT	24706	No	Medium-quality	67.34	0	dsDNA	No	Siphoviridae	novel
GTCATTATAGGCGACTAGT	52751	No	Medium-quality	67.33	0	dsDNA	No	unassigned	novel
CAGCTGTGTCTTGAACTGC	24515	No	Medium-quality	67.31	0	dsDNA	No	Ficleduovirus	novel
TTTGGCTAATGACTCGTGT	20253	No	Medium-quality	67.13	0	dsDNA	No	unassigned	novel
TTAGTGTATAAAATACTCA	25008	No	Medium-quality	67.09	0	dsDNA	No	unassigned	novel
TTCTTTTTATTTTCCAGCC	52429	No	Medium-quality	67.02	0	dsDNA	No	unassigned	novel
AATTAATTAACAATTTTGG	23670	No	Medium-quality	66.97	0	dsDNA	No	Siphoviridae	novel
ACAGCATGTGTCCGTCTCA	38987	No	Medium-quality	66.97	0	unclassified	No	unassigned	novel
TTCACATATATCTCTTGGA	11485	No	Medium-quality	66.94	0	ssDNA	No	Circoviridae	novel
ACTGGTCATTGCAGCTAAA	26393	No	Medium-quality	66.76	0	dsDNA	No	unassigned	novel
CGATGCTTGCGAGTCGAGT	23916	No	Medium-quality	66.73	0	ssDNA	No	Circoviridae	novel
GCTGGAGTCGCCCTCTGCC	39730	No	Medium-quality	66.61	0	dsDNA	No	unassigned	novel
TCTGCATTGCTTCTAGCGA	4683	No	Medium-quality	66.39	0	dsDNA	No	Bantamvirus	novel
TCATTAGCTTCACGCTTT	51034	No	Medium-quality	66.39	0	dsDNA	No	unassigned	novel
ATTGTGATTTAGAGTTGTA	39695	No	Medium-quality	66.3	0	dsDNA	No	unassigned	novel
CAGAGAACGCTAGGCGCAA	48359	No	Medium-quality	66.2	0	dsDNA	No	unassigned	novel
CGTCGGCTGAAACTTCGGG	27854	No	Medium-quality	66.2	0	dsDNA	No	unassigned	novel
TTCTTGACTCTGTCGGTGT	28455	No	Medium-quality	66.04	0	dsDNA	No	unassigned	novel
CGCTTTTAAATGTTCCCTA	41815	No	Medium-quality	66.03	0	dsDNA	No	Skunavirus	novel
TGTTCGTTTCCGTCCATGG	34038	No	Medium-quality	65.8	0	dsDNA	No	unassigned	novel
CTCGGAGCTTTACTCTTTC	43263	No	Medium-quality	65.65	0	dsDNA	No	unassigned	novel
ATCCCTAATGCTCACCGGA	46055	No	Medium-quality	65.33	0	dsDNA	No	unassigned	novel
TGGCCTCTTCATGCTCTGC	40054	No	Medium-quality	65.28	0	dsDNA	Yes	unassigned	novel
GTCCTTTCCCAATTCGTTT	51739	No	Medium-quality	65.21	0	dsDNA	No	Alachuavirus	novel
TTTATATGTTTTACAGTAA	49237	Yes	Medium-quality	65.15	2.62	dsDNA	No	unassigned	novel
TCTGGGCGTGCACCGTCTA	39170	No	Medium-quality	65.1	0	dsDNA	No	Siphoviridae	novel
ATGTTGTTATTTTACTGCG	71624	No	Medium-quality	64.87	0	dsDNA	No	unassigned	novel
TTGTAGCAGTCAATTTTTA	23872	No	Medium-quality	64.72	0	dsDNA	No	unassigned	novel
CCTCTCCAGCGCGCTGGTT	57684	No	Medium-quality	64.62	0	dsDNA	No	Andromedavirus	novel
GCTTGTTCTCTCCTTGATC	70393	No	Medium-quality	64.57	0	dsDNA	No	unassigned	novel
TCCGTGTTAAGCAGTATCA	44625	No	Medium-quality	64.42	0	dsDNA	No	unassigned	novel
TCTCTCAGACCTGCTTCAT	38769	No	Medium-quality	64.39	0	dsDNA	No	unassigned	novel
GGGGGTCTTTCTGTTCTGG	24528	No	Medium-quality	64.36	0	ssDNA	No	Circoviridae	novel
GTAACCCGGACTGCCCCTC	84847	No	Medium-quality	64.23	0	dsDNA	No	unassigned	novel
GTTCCCTGACCTTACGAGG	220941	Yes	Medium-quality	64.21	9.66	dsDNA	No	unassigned	novel
TTCGGTTTAAAACAAGCAT	41351	No	Medium-quality	64.12	0	dsDNA	No	unassigned	novel
AATATGTATCATGGGGTTA	25556	No	Medium-quality	64.04	0	ssDNA	No	Circoviridae	novel
TCGGGCATTCGGTATCTCA	43230	No	Medium-quality	63.95	0	dsDNA	No	unassigned	novel
TCCTTTGAGTAGGATCTAA	29166	No	Medium-quality	63.79	0	dsDNA	No	unassigned	novel
GATGGATTCGCCGCGCTTT	137058	No	Medium-quality	63.76	0	dsDNA	No	Kyanoviridae	novel
ATATGTGGAAAAATAAGCT	21498	No	Medium-quality	63.61	0	dsDNA	No	unassigned	novel
CCTAACTCACCCGGCTTCT	9587	No	Medium-quality	63.58	0	unclassified	No	unassigned	novel
CTTCATGTTATCGATCGCC	47215	No	Medium-quality	63.54	0	dsDNA	No	unassigned	novel
GGGTCTGGGGACCCCTGGC	37059	No	Medium-quality	63.34	0	dsDNA	No	unassigned	novel
TGAGGGGGACGTCTGGGTA	38173	No	Medium-quality	63.3	0	dsDNA	No	unassigned	novel
ATACCTCTGTGACTAGTTC	103980	No	Medium-quality	63.28	0	dsDNA	No	Immutovirus	novel
GAGGCCAGTTTGCATATTG	48530	No	Medium-quality	63.25	0	dsDNA	No	unassigned	novel
GTTGTTCGTATGGCGGTAC	54131	No	Medium-quality	63.2	0	dsDNA	No	Andromedavirus	novel
GCCCCGGACCCCGTTGAT	25169	No	Medium-quality	63.18	0	dsDNA	No	unassigned	novel
GACTGGCCTGCTCTATCGG	42608	No	Medium-quality	63.17	0	dsDNA	No	Siphoviridae	novel
ATCGTTCGACTTAAGTAGA	24810	No	Medium-quality	63.03	0	dsDNA	No	Autographiviridae	novel
ATTTCCTTTTCTCCCAACT	40186	No	Medium-quality	63.01	0	dsDNA	No	unassigned	novel
TATGCTGCTAGAACTCGTG	32225	No	Medium-quality	62.95	0	dsDNA	No	unassigned	novel
GAGGCTCGCGCCCTGCTAG	45856	No	Medium-quality	62.95	0	dsDNA	No	unassigned	novel
ATCGCCCCCACTGGTATAG	32381	No	Medium-quality	62.9	0	dsDNA	No	unassigned	novel
TTCGCCAGGGTGGTCATTT	40007	No	Medium-quality	62.77	0	dsDNA	No	unassigned	novel
CGGAGATTCGGTACCGGCC	35507	No	Medium-quality	62.47	0	dsDNA	No	Podoviridae	novel
GTTGGTTTTTTCCTTCCCA	28318	No	Medium-quality	62.4	0	dsDNA	No	Autographiviridae	novel
CCCGTCTCGAGGGCCTAAG	23263	No	Medium-quality	62.3	0	dsDNA	No	unassigned	novel
CTAGTATCATTTGTTTGTT	77164	No	Medium-quality	62.25	0	dsDNA	Yes	unassigned	novel
CTTGGTAGCCGTTATATTC	22934	No	Medium-quality	62.25	0	dsDNA	No	unassigned	novel
GTCCGCAAAAATTATTGAT	61110	No	Medium-quality	62.25	0	dsDNA	No	Steigviridae	novel
GAAATCGCTTCGCCCATGT	43199	No	Medium-quality	61.61	0	dsDNA	No	unassigned	novel
CCGCCCTTCTACTAAGTAT	45334	No	Medium-quality	61.59	0	dsDNA	No	unassigned	novel
AGTAATGGGACAGTCGGCA	16733	No	Medium-quality	61.54	0	ssDNA	No	Circoviridae	novel
TGACCTATGCTTGGTCAAG	21965	No	Medium-quality	61.46	0	dsDNA	No	unassigned	novel
CTGATTCTTCGTACTATAA	39066	No	Medium-quality	61.41	0	dsDNA	No	unassigned	novel
TTATTTCGAGTAGGTCTGC	27414	No	Medium-quality	61.32	0	unclassified	No	unassigned	novel
ACCGAGATGGAAGAAAAAG	25734	No	Medium-quality	61.27	0	dsDNA	No	Ficleduovirus	novel
TAAAGTCGATTCCACCGTT	9100	No	Medium-quality	61.2	0	dsDNA	No	Gracegardnervirinae	novel
TTAAGGTATCGCGTGCTTT	55115	No	Medium-quality	61.03	0	dsDNA	No	unassigned	novel
ACATGCCTGATCACTATTG	41397	No	Medium-quality	61	0	dsDNA	No	unassigned	novel
GCTCTTGGGTGTGTGGGCC	38436	No	Medium-quality	60.99	0	dsDNA	No	unassigned	novel
GCTTAGTGTAGATGGTTAA	55767	No	Medium-quality	60.94	0	dsDNA	No	unassigned	novel
CCCGTTAGGCATTCTTCCA	47424	No	Medium-quality	60.92	0	dsDNA	No	unassigned	novel
TCGGCACTGGACCGCCGGT	72956	No	Medium-quality	60.89	0	dsDNA	No	unassigned	novel
TCGCGTATGCGGGTCGTTT	46617	No	Medium-quality	60.81	0	dsDNA	No	unassigned	novel
GTGTAGCTTCTTATGATAT	29722	No	Medium-quality	60.79	0	dsDNA	No	unassigned	novel
TTACATATTTTCCCTGATG	22205	No	Medium-quality	60.78	0	dsDNA	No	Siphoviridae	novel
TTTCTGCTCGGTGATCTTG	46141	No	Medium-quality	60.66	0	dsDNA	No	Sepvirinae	novel
CGGTGCTTGACCTAGGCTA	115845	No	Medium-quality	60.59	0	dsDNA	No	Phycodnaviridae	novel
TGCACTGCCAGGTGCTCTG	22431	No	Medium-quality	60.54	0	dsDNA	No	unassigned	novel
AAGGCGCGGGTCACGTTTTT	66441	No	Medium-quality	60.53	0	dsDNA	No	unassigned	novel
ATACGATAGCTTGGGGTTT	93963	No	Medium-quality	60.23	0	dsDNA	No	Fipvunavirus	novel
AAAACACAGAGCCATAGCG	17083	No	Medium-quality	60.22	0	dsDNA	No	unassigned	novel
CGACCCAGGATCCGGAGGC	19584	No	Medium-quality	60.01	0	dsDNA	No	unassigned	novel
CCCCACTATGAGTTCCCTC	24889	No	Medium-quality	59.99	0	dsDNA	No	unassigned	novel
CTTTTGGTATCGGTCTCGA	38204	No	Medium-quality	59.79	0	dsDNA	No	unassigned	novel
TTTTGCGGTTCAATGAAAT	25345	No	Medium-quality	59.5	0	dsDNA	No	unassigned	novel
TTTCGTTTATGCAAATGCT	30559	No	Medium-quality	59.49	0	dsDNA	Yes	Myoviridae	novel
TCCCCCCGTCCATCACGTA	20820	No	Medium-quality	59.46	0	dsDNA	No	unassigned	novel
TCTTCAGGTACATTCTTAA	18061	No	Medium-quality	59.44	0	dsDNA	No	unassigned	novel
GTCTACTTCTGATTGTTCC	23244	No	Medium-quality	59.39	0	dsDNA	No	unassigned	novel
TTCGCGGCGTCACCAGATA	57392	No	Medium-quality	59.21	0	dsDNA	No	unassigned	novel
CTCCAGTCCAGTGTATAGG	36093	No	Medium-quality	59.12	0	dsDNA	No	unassigned	novel
TCCCTTCACATGTTTTATT	17697	No	Medium-quality	59.07	0	dsDNA	No	unassigned	novel
TATTTAATAACTGGGGACG	17690	No	Medium-quality	58.94	0	dsDNA	No	Siphoviridae	novel
ACTACCCTGGTACAAATGT	19736	No	Medium-quality	58.86	0	dsDNA	No	unassigned	novel
AGGAATTGATTTGGTTCAA	15626	No	Medium-quality	58.76	0	dsDNA	No	Phycodnaviridae*	novel
ACGGTCTGACTTAAGTTCT	31019	No	Medium-quality	58.73	0	dsDNA	Yes	Podoviridae	novel
GGTTCTGTTCAGTTTAATT	20584	No	Medium-quality	58.69	0	dsDNA	No	Podoviridae	novel
AGTAGGATATTCGACTACG	35817	No	Medium-quality	58.68	0	dsDNA	No	Ravarandavirus	novel
CTCCGATTTTCCCTTCGGC	32505	No	Medium-quality	58.63	0	dsDNA	No	unassigned	novel
TGCCCGCTTGTGGGCCAGT	37320	No	Medium-quality	58.52	0	dsDNA	No	unassigned	novel
TTGAGTCTAGTTAGTAATG	35411	No	Medium-quality	58.35	0	dsDNA	No	unassigned	novel
TATCTTGTGCTCGTGGACT	28014	No	Medium-quality	58.35	0	dsDNA	No	unassigned	novel
TGTTCCGGACATAGGCTAC	33160	No	Medium-quality	58.27	0	ssDNA	No	Circoviridae	novel
TACCGGGCCTCGGTAAACG	39285	No	Medium-quality	58.24	0	dsDNA	No	unassigned	novel
CCGCAAGCTGTTCGGTAAT	34399	No	Medium-quality	58.22	0	unclassified	No	unassigned	novel
TTACACTCTTGCGTCAGAT	30535	No	Medium-quality	58.19	0	dsDNA	No	unassigned	novel
ATGGCGTTCCCCATAGTTA	20287	No	Medium-quality	58.18	0	dsDNA	No	unassigned	novel
TCCCGCAGCCTCATAGTCT	21631	No	Medium-quality	58.11	0	dsDNA	No	unassigned	novel
CGCAACTCCAATGTACGTT	34773	No	Medium-quality	58.09	0	dsDNA	No	unassigned	novel
TCTTGTTTTTTGTGTATTA	47671	No	Medium-quality	58.06	0	dsDNA	No	unassigned	novel
CGTGGGGGACAAATGCGGC	21416	No	Medium-quality	58.03	0	dsDNA	No	Podoviridae	novel
GCGTACTGGCATTGTTTTT	39701	No	Medium-quality	57.9	0	dsDNA	No	unassigned	novel
TATATTCGGTTGTACCGTG	53585	No	Medium-quality	57.86	0	dsDNA	No	unassigned	novel
TAGTAAATATTATGTGTAT	21532	No	Medium-quality	57.83	0	dsDNA	No	unassigned	novel
TGGCTTGTTGGTATTATGG	9215	No	Medium-quality	57.64	0	unclassified	No	unassigned	novel
GGCCGCATGTCGCGTCGGG	21571	No	Medium-quality	57.59	0	dsDNA	No	unassigned	novel
GTCTCCTGCAAACTTGTCG	19977	No	Medium-quality	57.58	0	unclassified	No	unassigned	novel
TCCGTTCAGAAACGTCGGT	21747	No	Medium-quality	57.54	0	dsDNA	No	Firingavirus	novel
TTCTCGCTCGGATCTAACA	167751	No	Medium-quality	57.52	0	dsDNA	No	unassigned	novel
CTACTATAGTTAATATGAT	45288	No	Medium-quality	57.5	0	dsDNA	No	unassigned	novel
CCAGGCTTGCGTGTCCGGA	42486	No	Medium-quality	57.48	0	dsDNA	No	unassigned	novel
TGTGTGGGTTGTGAGGATT	40672	No	Medium-quality	57.47	0	dsDNA	No	unassigned	novel
TGGCTGCTCAAGCCAAAGG	54556	No	Medium-quality	57.43	0	dsDNA	No	unassigned	novel
AACAAGGGGCTTCTTGTTT	34773	No	Medium-quality	57.37	0	dsDNA	No	unassigned	novel
TGCCACAATAACCAGGCCG	54501	No	Medium-quality	57.16	0	dsDNA	No	unassigned	novel
GATCTTACACCGCGAATT	43807	No	Medium-quality	57.1	0	dsDNA	No	unassigned	novel
[truncated: 1,095 more rows]

## Sheet: S7
Table S7. Characteristics and annotation of Nucleocytoplasmic Large DNA Virus (NCLDV) single amplified genomes (vSAGs).
[truncated: 101 more rows]

[truncated: 10 more sheets: S8, S9, S10, S11, S12, S13, S14, S15, S16, S17]
